# Supplementary material for: Cytotoxic sigma-2 ligands trigger cancer cell death via cholesterol-induced-ER-stress
Source: Cell Death Dis. 2024 May 2;15(5):309. doi: 10.1038/s41419-024-06693-8 (PMC11066049; doi:10.1038/s41419-024-06693-8)
Supplement: Supplementary file 1 — Raw data of lipidomics analysis in vitro and in vivo. [file 41419_2024_6693_MOESM1_ESM.xlsx]

## Sheet: In Vitro
		Peak Area Ratio
	Sample ID	Cholesterol	CE(16:0)	CE(16:1)	CE(18:0)	CE(18:1)	CE(18:2)	CE(20:4)	CE(20:5)	CE(22:6)
	AsPC1_#1_Control	0.0817	2.96842	4.34801	3.50532	35.1311	44.9428	11.472	0.87237	9.3888
	AsPC1_#2_Control	0.09091	3.14347	4.29641	3.17306	30.6696	36.2129	12.2759	0.75811	10.0234
	AsPC1_#3_Control	0.10055	3.00552	4.73978	2.74702	32.2587	38.2657	12.5892	0.85493	11.2055
	AsPC1_#1_C10 (SW43) 5µM	0.1237	8.30722	11.3272	7.2919	71.0284	50.011	25.0497	1.02168	9.54452
	AsPC1_#2_C10 (SW43) 5µM	0.15104	10.244	15.6307	9.20612	89.3901	57.8553	34.838	1.29856	13.5443
	AsPC1_#3_C10 (SW43) 5µM	0.14397	11.4998	16.7855	10.6948	99.465	61.8979	0.01605	1.51734	12.782
	AsPC1_#1_C10 (SW43) 10µM	0.12514	17.5311	23.2635	15.2338	148.649	83.5146	55.0407	2.08839	13.869
	AsPC1_#2_C10 (SW43) 10µM	0.11554	12.5099	17.3077	10.6506	105.497	61.5316	38.8959	1.19929	10.1353
	AsPC1_#3_C10 (SW43) 10µM	0.09677	13.5183	19.6129	12.3003	117.788	68.3858	43.5063	1.42286	10.249
	AsPC1_#1_C10 (SW43) 20µM	0.07144	5.28152	8.25279	4.94606	49.8325	35.8095	22.8075	0.95191	4.1462
	AsPC1_#2_C10 (SW43) 20µM	0.10066	25.758	37.0921	23.227	231.707	125.342	111.885	3.33522	16.6291
	AsPC1_#3_C10 (SW43) 20µM	0.06828	15.479	23.1776	14.4979	150.576	82.0165	67.0711	2.06374	9.87438
	KP2_#1_Control	0.05768	2.13737	4.14243	2.21937	24.0905	20.2035	11.2876	1.11349	3.15865
	KP2_#2_Control	0.07911	2.25426	4.34546	2.50064	26.1376	19.8602	12.9667	1.55499	3.98343
	KP2_#3_Control	0.05603	1.85418	4.11459	2.36043	24.0707	20.1365	11.2508	1.15653	3.3221
	KP2_#1_C10 (SW43) 5µM	0.08721	5.08969	10.7375	6.80234	63.1711	32.4914	28.2139	3.5175	7.05679
	KP2_#2_C10 (SW43) 5µM	0.08451	5.04617	10.0589	7.43169	61.4466	30.2864	27.2877	3.2334	6.9658
	KP2_#3_C10 (SW43) 5µM	0.08622	4.96002	10.5174	6.89474	63.0084	31.3321	26.6863	2.96748	6.56906
	KP2_#1_C10 (SW43) 10µM	0.10028	7.54158	13.1844	8.69555	77.3189	36.6679	32.0636	1.71302	8.14173
	KP2_#2_C10 (SW43) 10µM	0.09534	9.18517	15.806	9.86888	93.6181	47.1953	43.2422	2.2078	9.89055
	KP2_#3_C10 (SW43) 10µM	0.06275	5.36942	9.31665	5.91811	56.7313	31.401	24.6836	1.23269	5.21074
	KP2_#1_C10 (SW43) 20µM	0.07653	12.8027	16.9888	10.6408	97.7659	54.7373	44.7278	1.37452	8.20091
	KP2_#2_C10 (SW43) 20µM	0.07847	15.1382	21.4189	13.4821	129.068	69.1668	61.5925	1.88363	10.9447
	KP2_#3_C10 (SW43) 20µM	0.08797	13.67	21.4675	12.0201	123.921	64.5873	57.2383	1.68146	9.96418
	MiaPaCa_#1_Control	0.07542	17.8378	23.338	17.0802	208.003	42.725	74.5215	5.07416	28.8381
	MiaPaCa_#2_Control	0.05043	12.88	17.4175	12.7803	154.393	34.7229	54.4392	3.65181	21.5117
	MiaPaCa_#3_Control	0.05753	14.6464	20.2714	13.7917	168.317	39.4682	64.4927	4.1367	24.3501
	MiaPaCa_#1_C10 (SW43) 5µM	0.07725	16.9462	24.7203	16.4637	194.085	43.81	55.0501	3.51915	22.8895
	MiaPaCa_#2_C10 (SW43) 5µM	0.08134	18.1269	26.6498	18.0662	206.069	46.2379	58.6194	4.04838	24.3083
	MiaPaCa_#3_C10 (SW43) 5µM	0.06601	12.316	18.0596	12.6434	140.639	38.6134	40.5927	2.49058	16.1935
	MiaPaCa_#1_C10 (SW43) 10µM	0.09125	18.3852	26.8377	18.2966	191.409	67.9166	56.2723	2.26671	18.2251
	MiaPaCa_#2_C10 (SW43) 10µM	0.08888	16.3885	24.6768	17.5523	181.72	65.585	52.8345	2.23356	17.1933
	MiaPaCa_#3_C10 (SW43) 10µM	0.10064	24.0971	32.7394	22.6183	236.872	89.1923	75.9314	2.88491	21.3282
	MiaPaCa_#1_C10 (SW43) 20µM	0.11006	21.2508	32.4348	22.6523	234.849	90.6081	80.5621	2.77893	18.5495
	MiaPaCa_#2_C10 (SW43) 20µM	0.05512	10.5821	15.6421	9.90781	100.554	48.3701	36.19	1.3391	7.06251
	MiaPaCa_#3_C10 (SW43) 20µM	0.16694	30.6782	42.6725	30.5235	309.653	121.64	118.522	4.26883	24.9223
	OVCAR8_#1_Control	0.09701	10.5347	8.35867	13.1225	70.8889	26.467	25.4827	1.96204	42.117
	OVCAR8_#2_Control	0.09739	9.50021	7.16427	11.5614	63.3991	25.5149	22.2711	1.51544	35.4665
	OVCAR8_#3_Control	0.08432	7.94693	7.075	10.8819	59.203	27.645	20.3186	1.50056	32.5002
	OVCAR8_#1_C10 (SW43) 5µM	0.12563	13.8823	17.0223	13.2025	114.922	50.6119	33.5915	1.12287	19.0097
	OVCAR8_#2_C10 (SW43) 5µM	0.12248	14.8628	17.2126	12.965	114.152	48.8141	32.6998	1.10817	18.0858
	OVCAR8_#3_C10 (SW43) 5µM	0.11772	16.1342	20.0618	14.189	128.858	54.7122	36.519	1.18909	18.5409
	OVCAR8_#1_C10 (SW43) 10µM	0.11583	24.456	27.5752	9.87571	187.665	81.4511	55.5003	1.65874	16.7824
	OVCAR8_#2_C10 (SW43) 10µM	0.13315	24.0098	26.5904	19.9994	184.562	81.5767	53.8887	1.64882	16.9635
	OVCAR8_#3_C10 (SW43) 10µM	0.12078	23.5486	25.7975	19.6577	183.149	80.7048	55.9012	1.94662	14.7627
	OVCAR8_#1_C10 (SW43) 20µM	0.0935	25.6202	31.0258	22.456	206.898	104.522	89.1878	2.84693	14.8476
	OVCAR8_#2_C10 (SW43) 20µM	0.07636	23.1211	28.5743	20.2709	197.423	99.9248	81.7557	2.57356	13.4728
	OVCAR8_#3_C10 (SW43) 20µM	0.07551	20.9143	25.6338	19.5334	173.059	92.9581	75.6421	2.54292	12.6979
	SYO1_#1_Control	0.02606	1.49362	2.66688	1.14013	11.607	13.3384	7.85068	0.41523	1.43054
	SYO1_#2_Control	0.02311	1.52161	3.00432	0.48941	11.4261	15.714	7.16674	0.39057	1.18683
	SYO1_#3_Control	0.02442	1.6356	2.92527	1.63795	11.6373	15.484	8.12291	0.50147	1.54666
	SYO1_#1_C10 (SW43) 5µM	0.0258	4.4009	7.02062	4.05785	36.1173	22.952	11.4501	0.41299	2.28378
	SYO1_#2_C10 (SW43) 5µM	0.02196	3.86459	6.50288	3.07429	30.1142	19.2722	9.00974	0.31857	1.92156
	SYO1_#3_C10 (SW43) 5µM	0.00861	4.27928	6.92863	3.58414	33.7874	23.7392	11.6553	0.4854	2.42426
	Quality Control_01	0.08198	12.8989	17.5973	12.0712	121.707	64.4036	44.7194	1.93335	14.2597
	Quality Control_02	0.08469	12.8888	18.3226	11.9571	121.479	55.9484	43.3828	2.05656	15.1691
	Quality Control_03	0.08581	13.2119	17.3855	11.1162	112.075	51.4779	42.9889	1.94469	14.5287
	Quality Control_04	0.09365	14.0206	19.7637	13.5446	122.535	52.4441	45.9364	2.23373	15.4371
	Quality Control_05	0.08784	13.5571	19.247	13.0151	117.692	52.2162	43.852	1.97077	14.312
	Quality Control_06	0.08737	13.508	17.1947	11.5525	116.33	48.3868	41.6698	1.95905	13.4776
	Quality Control_07	0.08672	13.4446	19.2536	12.5249	114.841	50.244	43.3282	2.07014	14.2464
	Average	0.0868657	13.3614	18.3949	12.2545	118.094	53.5887	43.6968	2.02404	14.4901
	Standar Deviation	0.00358166	0.400171	1.03586	0.839279	3.96489	5.29821	1.34969	0.107032	0.649202
	% Coefficient of variance	4.12322	2.99497	5.63121	6.84872	3.3574	9.88679	3.08875	5.28804	4.48032

## Sheet: In Vivo
		Peak Area Ratio
	Sample ID	Cholesterol	CE(16:0)	CE(16:1)	CE(18:0)	CE(18:1)	CE(18:2)	CE(20:4)	CE(22:4)
	Control - Replicate 1	3.42312	0.00619248	0.00272578	0.00246755	0.152422	0.797921	0.668874	0.536914
	Control - Replicate 2	3.40194	0.00683957	0.00596433	0.0024347	0.12206	0.758647	0.787424	0.362202
	Control - Replicate 3	3.12108	0.00393253	0.00516335	0.00130949	0.0693584	0.664149	0.784904	0.272057
	Control - Replicate 4	3.00908	0.00364176	0.00352473	0.00120064	0.0783239	0.607326	0.61071	0.235922
	C10 (SW43) - Replicate 1	4.24885	0.00394375	0.00207807	0.00288347	0.114166	0.737447	0.624812	0.441312
	C10 (SW43) - Replicate 2	5.20759	0.0233682	0.00473301	0.00560182	0.330847	1.14366	0.872498	0.779701
	C10 (SW43) - Replicate 3	4.86363	0.00777432	0.00393778	0.00329686	0.19963	1.05943	0.942343	0.77661
	C10 (SW43) - Replicate 4	3.19896	0.00368669	0.00297757	0.00168849	0.0859625	0.49721	0.543529	0.277265
	Quality Control_01	3.69125	0.00728364	0.00447571	0.00331854	0.150235	0.819523	0.785898	0.494824
	Quality Control_02	3.70318	0.00655936	0.00407699	0.00294318	0.140502	0.798959	0.711019	0.5079
	Quality Control_03	3.70826	0.0073988	0.00438394	0.00271178	0.141113	0.804899	0.768512	0.515627
	Quality Control_04	3.52099	0.00739021	0.00362771	0.00253551	0.139301	0.823891	0.763615	0.519275
	Quality Control_05	3.56093	0.00581769	0.00372022	0.00332828	0.141953	0.760362	0.715598	0.484166
	Average	3.77254	0.00688994	0.00405691	0.00296746	0.142621	0.801527	0.748928	0.504358
	Standar Deviation	0.0889462	0.0006934	0.000380897	0.000355667	0.00436479	0.0251818	0.0335931	0.0146685
	% Coefficient of variance	2.35773	10.064	9.38883	11.9856	3.06041	3.14173	4.48549	2.90835
