# Supplementary material for: Cytotoxic sigma-2 ligands trigger cancer cell death via cholesterol-induced-ER-stress
Source: Cell Death Dis. 2024 May 2;15(5):309. doi: 10.1038/s41419-024-06693-8 (PMC11066049; doi:10.1038/s41419-024-06693-8)
Supplement: Supplementary file 2 — Gene set enrichment analysis of RNAseq data from SYO1 cells treated with C0, C6, or C10 for 2 hours. [file 41419_2024_6693_MOESM2_ESM.xlsx]

## Sheet: GSEA Hallmark_C0_C6_C10
Gene set enrichment analysis against Hallmark of RNAseq data from SYO1 cells treated with C0, C6, or C10 for 2 hours.
A - Normalized enrichment scores	C0			C6			C10
HALLMARK_Geneset	NES	NP	FDR	NES	NP	FDR	NES	NP	FDR		Table legend
ADIPOGENESIS	0.867	0.8312	0.9154	1.3147	0.0444	0.1228	0.8467	0.7933	0.8232		NES	Normalized Enrichment Score			<0	>0
ALLOGRAFT_REJECTION	-0.983	0.5014	1	1.1778	0.1588	0.3252	0.9362	0.5843	0.7351		NP	Nominal p-value				≤0.05
ANDROGEN_RESPONSE	0.708	0.994	1	1.403	0.029	0.0725	1.4473	0.0161	0.0511		FDR	False discovery rate				≤0.25
ANGIOGENESIS	-0.715	0.8848	1	0.7951	0.7891	0.9825	1.2773	0.1623	0.1556
APICAL_JUNCTION	0.9659	0.5349	0.8436	1.725	0	0.0061	1.3605	0.0306	0.0921
APICAL_SURFACE	-1.2229	0.1804	1	-1.4526	0.0576	0.0726	0.9052	0.6071	0.7884
APOPTOSIS	1.1373	0.1763	0.7019	1.7189	0	0.0054	1.7791	0	0.0023
BILE_ACID_METABOLISM	-0.8641	0.7504	0.9996	1.4344	0.0389	0.058	0.7673	0.8633	0.9343
CHOLESTEROL_HOMEOSTASIS	0.9885	0.4563	0.8171	2.3404	0	0	1.9918	0	0.0003
COAGULATION	-0.9627	0.5299	0.9408	0.9941	0.4577	0.6218	0.8784	0.6737	0.8252
COMPLEMENT	1.0316	0.3474	0.8229	0.9461	0.5774	0.715	1.1586	0.1901	0.3244
DNA_REPAIR	0.6955	0.9891	0.9791	0.7366	0.965	1	-1.0265	0.3902	0.7673
E2F_TARGETS	-1.0231	0.4131	1	-0.8745	0.8409	1	-1.6078	0	0.0147
EPITHELIAL_MESENCHYMAL_TRANSITION	-1.1407	0.1896	1	1.1762	0.163	0.3158	1.2602	0.0846	0.1701
ESTROGEN_RESPONSE_EARLY	1.1083	0.2171	0.7279	1.3973	0.0093	0.0727	1.6538	0.0011	0.0095
ESTROGEN_RESPONSE_LATE	1.5917	1e-05	0.0996	1.5253	0.0054	0.029	1.4745	0.0056	0.043
FATTY_ACID_METABOLISM	0.8373	0.8841	0.9344	1.2399	0.0993	0.2136	0.7535	0.92	0.9285
G2M_CHECKPOINT	-1.023	0.399	1	0.4639	1	0.9997	0.7191	0.969	0.9413
GLYCOLYSIS	1.317	0.0145	0.2643	1.692	0	0.006	1.281	0.0608	0.1576
HEDGEHOG_SIGNALING	-0.6889	0.9171	1	1.375	0.0651	0.0841	1.4902	0.032	0.0398
HEME_METABOLISM	-0.9633	0.5382	1	1.4897	0.0027	0.0387	1.5574	0.0022	0.0237
HYPOXIA	-0.8073	0.8991	1	1.7357	0	0.0062	2.1179	0	0
IL2_STAT5_SIGNALING	-0.98	0.5132	1	1.0314	0.3892	0.5906	1.2141	0.1231	0.2337
IL6_JAK_STAT3_SIGNALING	-1.3183	0.0881	1	0.8435	0.7452	0.9103	1.0495	0.4031	0.4961
INFLAMMATORY_RESPONSE	-1.2739	0.0724	1	1.3537	0.0284	0.0914	1.0763	0.3221	0.4824
INTERFERON_ALPHA_RESPONSE	-1.0812	0.3203	1	1.1221	0.2482	0.4118	1.0302	0.4015	0.5268
INTERFERON_GAMMA_RESPONSE	0.9894	0.5074	0.8801	1.5793	0.0013	0.016	1.3082	0.0394	0.1384
KRAS_SIGNALING_DN	-1.0515	0.3613	1	1.3621	0.0367	0.0893	1.3875	0.0277	0.0754
KRAS_SIGNALING_UP	-0.914	0.6444	0.9029	0.9935	0.4691	0.6061	1.4017	0.0256	0.0691
MITOTIC_SPINDLE	-0.9759	0.5254	1	1.0547	0.3498	0.5412	1.4422	0.011	0.0477
MTORC1_SIGNALING	0.8891	0.791	0.9034	1.7636	0	0.0046	1.4487	0.0033	0.0541
MYC_TARGETS_V1	1.0405	0.2946	0.8655	-0.4683	1	0.9995	-1.8096	0	0.0038
MYC_TARGETS_V2	-1.1581	0.2339	1	1.0051	0.4596	0.6086	-0.9336	0.5905	0.998
MYOGENESIS	-0.9505	0.584	0.8339	1.6686	0	0.007	1.4425	0.0117	0.0504
NOTCH_SIGNALING	0.8948	0.6194	0.9407	1.1345	0.2671	0.3959	1.6293	0.0111	0.0117
OXIDATIVE_PHOSPHORYLATION	1.3697	0.0037	0.2185	0.7139	0.9882	1	-2.0393	0	0
P53_PATHWAY	1.0276	0.4	0.7686	1.8064	0	0.0041	1.7394	0	0.003
PANCREAS_BETA_CELLS	-0.9598	0.516	0.8968	1.0697	0.376	0.5185	-0.9001	0.6114	0.9499
PEROXISOME	-1.0922	0.315	1	1.0079	0.4383	0.619	-0.8058	0.9101	1
PI3K_AKT_MTOR_SIGNALING	-0.6848	0.9755	0.9768	1.0295	0.3871	0.5775	1.0737	0.3564	0.4571
PROTEIN_SECRETION	-1.0046	0.4489	1	-1.13	0.2121	0.4134	-0.7071	0.9907	0.9693
REACTIVE_OXYGEN_SPECIES_PATHWAY	-0.7747	0.8313	1	1.1198	0.2884	0.4025	0.8586	0.703	0.8208
SPERMATOGENESIS	-0.7456	0.9381	1	0.8678	0.737	0.8771	0.868	0.6989	0.8242
TGF_BETA_SIGNALING	1.2273	0.1267	0.4339	0.6125	0.9716	1	1.966	0	0.0002
TNFA_SIGNALING_VIA_NFKB	1.0774	0.2456	0.781	2.2085	0	0	2.5075	0	0
UNFOLDED_PROTEIN_RESPONSE	0.9004	0.6951	0.9804	0.6329	0.9913	1	1.1533	0.2114	0.3241
UV_RESPONSE_DN	-0.8187	0.8478	1	0.895	0.6778	0.8302	1.3013	0.0535	0.1403
UV_RESPONSE_UP	1.4822	0.0042	0.1279	1.4554	0.0094	0.0508	1.4949	0.008	0.0414
WNT_BETA_CATENIN_SIGNALING	0.9638	0.5496	0.7949	1.5987	0.014	0.0142	1.9348	0	0.0002
XENOBIOTIC_METABOLISM	-0.9564	0.5663	0.8591	1.6452	0.0014	0.0098	1.0757	0.3205	0.4678
B- Leading edge genes (188 unique genes) for the 4 significantly enriched Hallmark genesets with C0
HALLMARK_ESTROGEN_RESPONSE_LATE_signal	BTG3	SCARB1	FOXC1	NXT1	IGSF1	SEMA3B	PTGER3	SNX10	TOB1	RAPGEFL1	ZFP36	IMPA2	MDK	PRKAR2B	CA2	RPS6KA2	CKB	ANXA9	MEST	CHST8	CA12	XBP1	TFAP2C	DUSP2	NHERF1	EGR3	HOMER2	IGFBP4	DCXR	AMFR	CAV1	IDH2	MYOF	FOS	ISG20	NCOR2	TSPAN13	CXCL12	RABEP1	FABP5	TST	CPE	PTPN6	FKBP4	IL6ST	NBL1	PTGES
HALLMARK_OXIDATIVE_PHOSPHORYLATION_signal	ACADVL	SLC25A3	COX7B	ECI1	COX4I1	MRPS12	HCCS	TCIRG1	COX6A1	MRPL34	PHB2	COX7C	MPC1	UQCRFS1	ACAA1	ATP6V1G1	PHYH	ATP6AP1	ECH1	NDUFC1	SDHD	FDX1	NDUFS3	SLC25A5	FXN	SLC25A11	ISCU	NDUFB8	NDUFB6	MGST3	NDUFB4	COX17	NDUFB3	NDUFB2	ATP5MC2	TIMM13	NDUFB1	HTRA2	COX7A2	TIMM10	COX5A	UQCRH	TIMM50	MRPL11	ATP5MC1	PRDX3	RHOT2	CYB5R3	CYC1
HALLMARK_UV_RESPONSE_UP_signal	H2AX	BTG3	BTG1	CEBPG	CLTB	TCHH	ARRB2	RASGRP1	HSPA13	AQP3	CLCN2	GLS	CCND3	BCL2L11	SPR	CA2	CREG1	HYAL2	ACAA1	BID	JUNB	YKT6	MARK2	ATP6V1F	GCH1	DGAT1	PLCL1	SIGMAR1	EPHX1	TAP1	HSPA2	FOS	MRPL23	NFKBIA	CDC34	TST	STK25	FGF18	CYP1A1	SELENOW	FKBP4	IL6ST	CDO1
HALLMARK_GLYCOLYSIS_signal	PFKFB1	CHPF	CITED2	IDUA	SDC2	AK3	IRS2	NOL3	CENPA	CACNA1H	PPP2CB	GPC1	CAPN5	PDK3	PGLS	ME2	SLC16A3	LHPP	HOMER1	CHPF2	BIK	SRD5A3	SPAG4	B3GALT6	ISG20	TPST1	EFNA3	COL5A1	ARTN	ADORA2B	CTH	RRAGD	PKP2	RBCK1	FKBP4	LCT	B4GALT7	DSC2	LHX9	GNE	GALK1
C- Leading edge genes (648 unique genes) for the 21 significantly enriched Hallmark genesets with C6
HALLMARK_CHOLESTEROL_HOMEOSTASIS_signal	IDI1	ERRFI1	MVK	ACSS2	GLDC	HMGCR	TMEM97	HSD17B7	ACAT2	TM7SF2	FADS2	LGALS3	NSDHL	PMVK	SC5D	LDLR	FDFT1	NIBAN1	FDPS	STARD4	PCYT2	HMGCS1	CHKA	LSS	PNRC1	SREBF2	SQLE	SCD	FASN	MVD	TRIB3	DHCR7
HALLMARK_TNFA_SIGNALING_VIA_NFKB_signal	CDKN1A	BTG1	TNC	SLC2A3	IRS2	SLC2A6	SAT1	ZFP36	PLAU	JUNB	IER2	KDM6B	KLF10	TSC22D1	DUSP1	SPHK1	TAP1	FOS	IRF1	IL1B	SIK1	TRIB1	PLPP3	SQSTM1	HBEGF	CCL5	DNAJB4	MSC	LDLR	EGR1	EGR2	EGR3	GCH1	GADD45A	TIPARP	PNRC1	KLF2	NR4A2	FOSL1	EHD1	EFNA1	PER1	NR4A1	KLF6	BCL6	BHLHE40	BCL3	MAFF	TRIP10
HALLMARK_P53_PATHWAY_signal	RB1	CDKN1A	BTG2	STEAP3	BTG1	CD81	IFI30	SAT1	PIDD1	SEC61A1	FDXR	UPP1	CTSF	CTSD	TSPYL2	TSC22D1	PRMT2	SPHK1	DCXR	RHBDF2	TAP1	TRAFD1	FOS	H2AJ	TRAF4	DDIT4	NINJ1	TXNIP	CDH13	S100A4	TRIB3	TAX1BP3	NUPR1	ANKRA2	HBEGF	PPP1R15A	CEBPA	RETSAT	RGS16	TGFA	XPC	SLC3A2	FOXO3	NDRG1	TOB1	ZFP36L1	RXRA	SOCS1	RAB40C
HALLMARK_MTORC1_SIGNALING_signal	CDKN1A	BTG2	SLC2A1	SLC2A3	TMEM97	IFI30	TM7SF2	RRP9	FADS2	FDXR	SLC37A4	FADS1	MAP2K3	G6PD	STARD4	TPI1	HMGCS1	IGFBP5	SORD	ACSL3	CDC25A	SYTL2	ACLY	DDIT4	HMBS	TRIB3	NUPR1	ALDOA	SQSTM1	GAPDH	MCM2	PPP1R15A	IDI1	FKBP2	TOMM40	SHMT2	PSMD13	INSIG1	DAPP1	GLRX	SLC1A4	HMGCR	SLC1A5	CORO1A	ACACA	UNG	EBP	PSMB5	NFIL3
HALLMARK_HYPOXIA_signal	SLC25A1	CDKN1C	ERRFI1	SCARB1	CDKN1A	KDM3A	BTG1	LXN	CDKN1B	CITED2	SLC2A3	GLRX	IRS2	FOXO3	NDRG1	ENO3	HK1	NDST2	MT2A	ZFP36	HAS1	GPC1	PIM1	ANKZF1	MAP3K1	DUSP1	TIPARP	IGFBP3	GAA	BGN	FOS	KLHL24	AMPD3	PNRC1	DCN	PGF	EFNA1	SLC6A6	KLF6	EFNA3	PPP1R3C	ILVBL	CCNG2	BHLHE40	DDIT4	MAFF	S100A4	ANGPTL4
HALLMARK_APICAL_JUNCTION_signal	COL16A1	INSIG1	AMIGO2	INPPL1	ATP1A3	PKD1	GNAI2	THBS3	CDH3	AKT2	ADAM23	TSPAN4	SIRPA	IKBKG	LDLRAP1	GAMT	MAP4K2	VCAM1	JUP	SLC30A3	ACTN2	BAIAP2	KRT31	VAV2	MAPK13	CLDN6	NFASC	ACTC1	BMP1	PPP2R2C	ADAM15	FSCN1	MVD	NECTIN4	CRB3	ARHGEF6
HALLMARK_APOPTOSIS_signal	CDKN1A	BTG2	CDKN1B	RETSAT	PRF1	NEDD9	SAT1	RELA	LGALS3	BCL2L10	RHOT2	EBP	AIFM3	BCL2L11	ERBB2	FDXR	SC5D	TSPO	PMAIP1	EGR3	GSN	GPX1	GCH1	GADD45B	GADD45A	BIK	BGN	TAP1	EMP1	H1-0	DCN	ISG20	IRF1	CTH	IL1B	TXNIP	SQSTM1	BCL2L2
HALLMARK_GLYCOLYSIS_signal	B4GALT2	PYGB	CHPF	CITED2	XYLT2	IRS2	PLOD1	NSDHL	CAPN5	GMPPA	QSOX1	SOX9	ME2	PGLS	GFUS	SLC16A3	G6PD	TPI1	CHPF2	IGFBP3	MIF	DCN	DDIT4	PKP2	CHST1	SLC25A10	ANGPTL4	RBCK1	FKBP4	CHST4	B4GALT7	GNE	PFKFB1	ABCB6	SDC3	TGFA	GLRX	CACNA1H	GPC1	ANKZF1	EGLN3	BIK	B3GAT3	SPAG4	B3GAT1	MERTK	ISG20	EFNA3	GCLC
HALLMARK_MYOGENESIS_signal	RB1	ACHE	CDKN1A	SPARC	LSP1	FGF2	ENO3	MYOM2	MB	AKT2	NOS1	EPHB3	TEAD4	ACTN3	ATP6AP1	ACTN2	SPHK1	FST	IGFBP3	GAA	DENND2B	TSC2	PPP1R3C	BIN1	COL6A2	CDH13	HBEGF	CFD	HDAC5	CTF1	FLII	AEBP1	CACNA1H	CKMT2	SYNGR2	APOD	CKB	MEF2D	PDLIM7	FDPS	GSN	GADD45B	DMPK	SORBS1	OCEL1	PC	ACTC1	KLF5	SCD
HALLMARK_INTERFERON_GAMMA_RESPONSE_signal	OGFR	CDKN1A	BTG1	SPPL2A	SECTM1	IFI30	IL18BP	OASL	MT2A	PIM1	TRIM25	UPP1	JAK2	CMKLR1	ZBP1	IL15RA	HLA-B	TAP1	TRAFD1	TAPBP	BANK1	IRF4	IRF1	IRF7	TXNIP	SERPING1	LCP2	RBCK1	VAMP5	IRF9	LY6E	NLRC5	NOD1	HELZ2	SOCS3	APOL6	SOCS1	CCL5	VCAM1	GCH1	LYSMD2	TDRD7	NMI	PARP14	PARP12	NFKBIA	ISG20	FAS	MYD88
HALLMARK_XENOBIOTIC_METABOLISM_signal	PROS1	TAT	TMEM97	COMT	CSAD	MT2A	TDO2	ALDH2	MAN1A1	UPP1	ABCC3	HES6	CBR1	GABARAPL1	ARG2	DCXR	DHPS	ECH1	SLC6A12	PGD	PTGR1	POR	NPC1	DDAH2	CAT	NINJ1	PTGES	PPARD	ITIH4	AHCY	RETSAT	SHMT2	SLC22A1	FBLN1	SLC1A5	NDRG2	RAP1GAP	PSMB10	CYP17A1	PGRMC1	TKFC	SERTAD1	DDT	ATOH8	HMOX1	ASL	GSTM4	SLC12A4	GCH1
HALLMARK_HEME_METABOLISM_signal	BTG2	NARF	PIGQ	SLC2A1	CPOX	NR3C1	ALAD	HEBP1	UROD	BSG	PGLS	CTSB	MAP2K3	KHNYN	SLC30A1	RAD23A	SPTB	TENT5C	ANK1	KAT2B	RNF123	TFDP2	CAT	HMBS	HAGH	ABCG2	SLC22A4	SLC66A2	ABCB6	IGSF3	FOXO3	PPOX	RAP1GAP	RHD	PRDX2	SEC14L1	UCP2	HBQ1	DCAF11	RBM38	FN3K	NFE2	SMOX	EIF2AK1	NEK7	CTNS	H1-0	EPOR	GCLC
HALLMARK_ESTROGEN_RESPONSE_LATE_signal	SCARB1	NAB2	ETFB	CELSR2	RAPGEFL1	SLC2A8	ZFP36	CYP26B1	IMPA2	MDK	GPER1	RPS6KA2	GFUS	JAK2	UNC13B	CHST8	CISH	DCXR	SORD	CACNA2D2	FOS	PDZK1	NCOR2	TST	FKBP4	SLC29A1	NBL1	PTGES	FKBP5	SLC1A4	TOB1	PDLIM3	CKB	MEST	FDFT1	EEIG1	MICB	PLK4	TFAP2C	ST14	XBP1	EGR3	NHERF1	ABCA3	AMFR	XRCC3	IDH2	MAPK13	ISG20
HALLMARK_ESTROGEN_RESPONSE_EARLY_signal	SCARB1	MAST4	SLC2A1	CELSR2	RAPGEFL1	TSKU	IGF1R	CYP26B1	DEPTOR	RPS6KA2	JAK2	SYBU	KLF10	CISH	KCNK15	GFRA1	FOS	PDZK1	CBFA2T3	NCOR2	TUBB2B	RARA	FKBP4	NBL1	PTGES	FKBP5	ASB13	SLC1A4	ADCY1	TOB1	SLC7A2	TMEM164	PDLIM3	PODXL	SH3BP5	LRIG1	PMAIP1	HES1	FDFT1	EEIG1	MICB	TFAP2C	XBP1	EGR3	NHERF1	TIPARP	ABCA3	AMFR	GREB1
HALLMARK_UV_RESPONSE_UP_signal	CDKN1C	BTG2	BTG1	ARRB2	HSPA13	GLS	DNAJB1	PDLIM3	BCL2L11	SPR	HYAL2	BSG	MGAT1	BAK1	ACAA1	PRKACA	JUNB	STARD3	KLHDC3	GCH1	CHKA	DGAT1	PLCL1	SIGMAR1	TAP1	SLC6A12	PDAP1	FOS	NFKBIA	NR4A1	MMP14	COL2A1	TST	STK25	CCNE1	IRF1	FGF18	CYP1A1	FKBP4	NPTXR	SQSTM1	GRINA
HALLMARK_WNT_BETA_CATENIN_SIGNALING_signal	HDAC5	JAG1	NOTCH1	PTCH1	AXIN1	FZD8	AXIN2	DLL1	NKD1	GNAI1	NCOR2	WNT6	FRAT1	HEY1	DVL2	CTNNB1	PPARD
HALLMARK_INFLAMMATORY_RESPONSE_signal	CDKN1A	CALCRL	RGS16	ITGB3	CCL5	CLEC5A	LDLR	ICOSLG	IL15RA	CCL22	GCH1	SEMA4D	CD70	SPHK1	OPRK1	NMI	EMP3	TACR1	TAPBP	NFKBIA	KLF6	MMP14	IRF1	IL1B	IRF7	TNFSF9	LCP2	MXD1	HBEGF	LY6E
HALLMARK_ANDROGEN_RESPONSE_signal	IDI1	TNFAIP8	HPGD	INSIG1	HSD17B14	HMGCR	NDRG1	SAT1	CAMKK2	ADAMTS1	DNAJB9	PTK2B	AKT1	SLC38A2	FADS1	NKX3-1	HMGCS1	TSC22D1	DHCR24	ACSL3	MERTK	H1-0	MAF	SCD	GPD1L	BMPR1B	SEC24D	FKBP5
HALLMARK_KRAS_SIGNALING_DN_signal	PRKN	CNTFR	BTG2	THRB	GTF3C5	CLSTN3	PLAG1	ALOX12B	CCDC106	CELSR2	HSD11B2	SNN	CAPN9	KCNMB1	NTF3	NOS1	PDK2	GAMT	SLC30A3	SPHK2	DCC	ZBTB16	MTHFR	COPZ2	PAX3	ADRA2C	TENT5C	THNSL2	DLK2	NR4A2	ZC2HC1C	ACTC1	COL2A1	YPEL1	MAGIX	COQ8A	ITGB1BP2	BMPR1B	GPRC5C	SLC29A3
HALLMARK_BILE_ACID_METABOLISM_signal	PEX16	IDI1	HSD3B7	RETSAT	PNPLA8	ABCA3	EPHX2	PIPOX	DHCR24	CYP46A1	CYP7A1	NR3C2	FADS2	RXRA	TTR	AMACR	NPC1	PXMP2	CAT	FDXR	PEX11G	ALDH8A1	PFKM
HALLMARK_ADIPOGENESIS_signal	SLC25A1	SCARB1	RNF11	PHLDB1	ETFB	GPHN	ACADL	ALDH2	CPT2	PIM3	ACADS	BCKDHA	MIGA2	DGAT1	ECH1	ACLY	POR	TST	CAT	UQCRC1	SLC25A10	ANGPTL4	CD302	TKT	ALDOA	MGLL	CD151	NDUFB7	RETSAT	ABCB8	BAZ2A	SLC1A5	TOB1	ADCY6	GPAT4	DDT	UBC	UCP2	DNAJB9	CYC1	SLC19A1	ESRRA	GADD45A	IDH3G	EPHX2	IDH1	VEGFB	RMDN3	SORBS1
D- Leading edge genes (801 unique genes) for the 24 significantly enriched Hallmark genesets with C10
HALLMARK_TNFA_SIGNALING_VIA_NFKB_signal	BTG3	CDKN1A	BTG1	TNFAIP3	SLC2A3	IRS2	SAT1	SLC2A6	ICAM1	ZFP36	CCND1	PLAU	ZC3H12A	PMEPA1	JUNB	IER2	ICOSLG	KDM6B	KLF10	TGIF1	IL15RA	DUSP2	TSC22D1	DUSP1	RIPK2	TAP1	FOS	RHOB	IL23A	SIK1	TRIB1	PLPP3	SQSTM1	ATF3	PPP1R15A	NFAT5	CEBPB	CEBPD	RELA	NFIL3	CCL5	HES1	LDLR	MCL1	EGR1	JUN	EGR2	EGR3	JAG1
HALLMARK_HYPOXIA_signal	CDKN1C	SCARB1	ERRFI1	CDKN1A	BTG1	TES	ZNF292	TNFAIP3	SLC2A3	IRS2	RORA	ENO3	BRS3	HK1	MT2A	ZFP36	DPYSL4	PIM1	DUSP1	GAA	FOS	PGF	DDIT3	DDIT4	MYH9	ATF3	PPP1R15A	KDM3A	FOXO3	NDRG1	PLAC8	NFIL3	HAS1	STC2	GPC1	MXI1	HMOX1	ANKZF1	JUN	MAP3K1	TIPARP	SIAH2	KLHL24	PNRC1	FOSL2	VEGFA	EFNA1	KLF6	EFNA3
HALLMARK_CHOLESTEROL_HOMEOSTASIS_signal	IDI1	ERRFI1	MVK	SEMA3B	HMGCR	HSD17B7	TM7SF2	FADS2	NSDHL	NFIL3	STX5	LDLR	NIBAN1	JAG1	CHKA	HMGCS1	LSS	PNRC1	SREBF2	SQLE	SCD	FASN	TRIB3	MVD	DHCR7	ATF3
HALLMARK_TGF_BETA_SIGNALING_signal	KLF10	TGIF1	PPP1R15A	ACVR1	CDKN1C	SMAD3	TGFB1	NOG	ARID4B	SMAD6	SMAD7	NCOR2	ID2	ID1	PMEPA1	ID3	JUNB	SKIL
HALLMARK_WNT_BETA_CATENIN_SIGNALING_signal	HDAC5	JAG1	NOTCH1	MAML1	PTCH1	AXIN1	FZD8	AXIN2	CSNK1E	DLL1	NKD1	NCOR2	FRAT1	ADAM17	DVL2
HALLMARK_APOPTOSIS_signal	BTG3	CDKN1A	PRF1	NEDD9	SAT1	RELA	RHOT2	BCL2L10	BCL2L11	CCND1	ERBB2	HMOX1	CD14	MCL1	JUN	EGR3	GADD45B	GCH1	GADD45A	GPX3	BIK	TAP1	RHOB	SMAD7	CCNA1	DDIT3	CTH	MADD	DPYD	RARA	SQSTM1	ATF3	BCL2L2
HALLMARK_P53_PATHWAY_signal	PPP1R15A	RB1	CEBPA	CDKN1A	BTG1	NOTCH1	ITGB4	RGS16	SLC3A2	FOXO3	SAT1	NDRG1	CDKN2AIP	ZFP36L1	SERTAD3	SOCS1	RXRA	RAB40C	HMOX1	RALGDS	CTSD	TSPYL2	JUN	TGFB1	TSC22D1	GADD45A	ZBTB16	TAP1	FOS	BAIAP2	H1-2	KRT17	DDIT3	DDIT4	TNFSF9	PLXNB2	TRIB3	COQ8A	MXD1	ATF3	MXD4	CDK5R1
HALLMARK_E2F_TARGETS_signal	DCLRE1B	TOP2A	H2AX	JPT1	MRE11	HMGB2	HMGB3	SMC6	BRCA2	IPO7	LMNB1	PNN	SYNCRIP	PTTG1	MYC	STMN1	NBN	KPNA2	LBR	DLGAP5	HELLS	RFC3	TIPIN	EED	TUBB	HUS1	CTPS1	TUBG1	CDC25A	NME1	MMS22L	RAD51C	DEPDC1	CKS2	BIRC5	NAA38	DCTPP1	ASF1A	PRPS1	PCNA	CDCA3	SRSF1	AK2	CDCA8	GSPT1	AURKB	AURKA	RAD51AP1	PSMC3IP
HALLMARK_MYC_TARGETS_V1_signal	YWHAE	HDDC2	PHB1	HNRNPR	RPL6	UBE2L3	PSMD8	SYNCRIP	PSMD7	SNRPD2	SNRPD1	MYC	AP3S1	SNRPD3	TXNL4A	KPNA2	TOMM70	VBP1	EIF1AX	NCBP2	RPL22	UBE2E1	CTPS1	NME1	CCNA2	PSMA6	TFDP1	PSMA4	PSMA2	CLNS1A	NHP2	VDAC3	SNRPG	SRSF3	VDAC1	SNRPA1	ERH	HPRT1	SRSF7	PRPS2	PCNA	PSMD14	GLO1	SRSF1	ODC1	DDX21	TYMS	PSMA7	GSPT1
HALLMARK_OXIDATIVE_PHOSPHORYLATION_signal	COX6A1	TOMM22	MTRF1	MPC1	PMPCA	PDHX	PHYH	ATP6V1G1	ATP6V0E1	SDHC	SDHD	SDHB	COX7A2L	FDX1	VDAC3	VDAC2	VDAC1	ISCU	UQCRB	COX15	MGST3	COX17	ATP5MC3	COX7A2	MRPL15	TIMM50	MRPL11	ATP5MC1	PRDX3	LDHA	GRPEL1	COX11	NDUFV2	ATP6V1D	ATP5MG	ATP5MF	DECR1	ATP6V1F	ATP5ME	IDH1	UQCRQ	CYCS	GPI	MRPS15	COX7B	MRPS11	MRPS12	ETFA	HCCS
HALLMARK_ESTROGEN_RESPONSE_EARLY_signal	SCARB1	WWC1	SLC2A1	RAPGEFL1	TSKU	IGF1R	CALB2	CYP26B1	CCND1	RPS6KA2	KLF10	MYOF	KCNK15	FOS	CBFA2T3	NCOR2	ADCY9	RARA	FKBP4	NBL1	FOXC1	MINDY1	SEMA3B	SLC1A4	ADCY1	TOB1	PAPSS2	UGCG	MUC1	STC2	LRIG1	SH3BP5	HES1	FDFT1	XBP1	KDM4B	TFAP2C	EGR3	NHERF1	BCL11B	TIPARP	WFS1	SIAH2	INHBB	MED13L	CXCL12	SYT12	FASN	BHLHE40
HALLMARK_HEME_METABOLISM_signal	ISCA1	NARF	PIGQ	SLC2A1	NR3C1	BACH1	CCDC28A	HEBP1	ALAD	CA2	RNF19A	CIR1	PGLS	CLIC2	FBXO7	ERMAP	H4C3	RBM5	BNIP3L	KHNYN	PPP2R5B	SLC30A1	VEZF1	TENT5C	KAT2B	RNF123	BCAM	TFDP2	HAGH	OPTN	SIDT2	OSBP2	ABCG2	SLC22A4	IGSF3	SLC66A2	EPB41	HTRA2	FOXO3	CLCN3	RAP1GAP	ADD1	RHD	AGPAT4	SEC14L1	MXI1	TSPAN5	E2F2	DCAF10
HALLMARK_MTORC1_SIGNALING_signal	PPP1R15A	IDI1	CDKN1A	TES	INSIG1	DAPP1	SLC2A3	HMGCR	TM7SF2	FADS2	NFIL3	LDLR	NIBAN1	XBP1	NHERF1	HMGCS1	DHCR24	SYTL2	SQLE	SCD	DDIT3	CTH	BHLHE40	DDIT4	TRIB3	DHCR7
HALLMARK_ESTROGEN_RESPONSE_LATE_signal	SCARB1	BTG3	FOXC1	NAB2	SEMA3B	SLC1A4	TOB1	RAPGEFL1	PAPSS2	SLC2A8	ZFP36	CYP26B1	CCND1	CA2	GPER1	RPS6KA2	CKB	MEST	FDFT1	CHST8	UNC13B	XBP1	DUSP2	TFAP2C	ST14	EGR3	NHERF1	WFS1	SIAH2	DCXR	MYOF	XRCC3	CACNA2D2	FOS	NCOR2	CCNA1	CXCL12	ID2	DLG5	PLXNB1	DHCR7	FKBP4	NBL1
HALLMARK_UV_RESPONSE_UP_signal	CDKN1C	BTG3	BTG1	CEBPG	WIZ	FURIN	ARRB2	HSPA13	ICAM1	RXRB	SULT1A1	DNAJB1	NXF1	BCL2L11	SPR	CA2	HYAL2	HMOX1	JUNB	CHKA	GCH1	DGAT1	GPX3	NTRK3	TAP1	FOS	HSPA2	RHOB	NFKBIA	NR4A1	MMP14	EIF5	CDC34	STK25	LHX2	FGF18	CYP1A1	FOSB	FKBP4	NPTXR	SQSTM1	ATF3
HALLMARK_MITOTIC_SPINDLE_signal	CEP57	DOCK4	TRIO	NUMA1	WASL	ARHGAP4	PREX1	AKAP13	PCM1	KIF5B	CNTRL	NCK2	ARFIP2	KNTC1	SPTAN1	CDK5RAP2	ARHGEF11	SUN2	PLEKHG2	DST	MAP1S	CEP131	SHROOM2	CSNK1D	TSC1	RHOF	ACTN4	SMC1A	CKAP5	BCR	LATS1	CLIP2	ARHGAP10	BIN1	INCENP	CDC42EP4	FSCN1	MYH9	CDC42EP1	KIF2C	ARHGEF2	EZR	RAPGEF5	ARHGEF7	ARL8A	STAU1	EPB41	TUBGCP2	PXN
HALLMARK_NOTCH_SIGNALING_signal	JAG1	NOTCH1	DTX1	HES1	DTX2	DLL1
HALLMARK_MYOGENESIS_signal	RB1	ACHE	HDAC5	CDKN1A	SPARC	NOTCH1	ITGB4	FLII	ENO3	CACNA1H	STC2	AKT2	SPEG	NOS1	CKB	MEF2D	TGFB1	GADD45B	DMPK	CKM	ACTN2	GPX3	FST	GAA	SORBS1	ACTC1	PC	KLF5	BIN1	SCD	COL6A2	BHLHE40	PLXNB2	MYH9	LPIN1	CRAT
HALLMARK_ANDROGEN_RESPONSE_signal	IDI1	TSC22D1	HMGCS1	INSIG1	DHCR24	HMGCR	MERTK	SAT1	NDRG1	CCND1	SCD	ZMIZ1	DNAJB9	PMEPA1	PTK2B	SLC38A2
HALLMARK_KRAS_SIGNALING_UP_signal	PPP1R15A	RGS16	FLT4	SEMA3B	TNFAIP3	TFPI	FGF9	PLAU	AKT2	TSPAN7	SOX9	CBX8	MAP4K1	MAP3K1	GALNT3	JUP	IGF2	MMP9	GADD45G	CLEC4A	MMP11	ADAM17	MYCN	ID2	SPRY2	TRIB1	AVL9
HALLMARK_KRAS_SIGNALING_DN_signal	PRKN	CNTFR	KMT2D	TENM2	CALCB	THRB	GTF3C5	CLSTN3	ARHGDIG	CCDC106	ABCB11	HSD11B2	C5	NTF3	KCNN1	NOS1	SKIL	PDK2	GAMT	KCND1	CKM	DTNB	SPHK2	DCC	ZBTB16	MTHFR	ADRA2C	THNSL2	TENT5C	NR4A2	EDAR	CCNA1	ACTC1	TG	STAG3	CD207	MSH5	YPEL1	ASB7	MAGIX	COQ8A	SLC29A3	ZNF112
HALLMARK_APICAL_JUNCTION_signal	NLGN3	ITGB4	INSIG1	LAMA3	SDC3	INPPL1	PIK3R3	ICAM5	PKD1	EGFR	ICAM1	GNAI2	CALB2	CDH4	RRAS	AKT2	SPEG	SIRPA	IKBKG	LDLRAP1	GAMT	MAP4K2	JUP	ACTN2	TSC1	TRAF1	BAIAP2	GTF2F1	MMP9	VAV2	CLDN6	MAPK11	ACTC1	BMP1	ADAM15	PPP2R2C	FSCN1	NF1	MYH9	MVD	EVL	CDH15	NECTIN4	CRAT	ARHGEF6	FBN1	CRB3
HALLMARK_HEDGEHOG_SIGNALING_signal	ACHE	CNTFR	TLE3	NRP2	TLE1	PTCH1	CRMP1	GLI1	PML	VEGFA	HEY1	HEY2	NF1	MYH9	CDK5R1
HALLMARK_INTERFERON_GAMMA_RESPONSE_signal	OGFR	CDKN1A	BTG1	MVP	TNFAIP3	SECTM1	OASL	ICAM1	HELZ2	MT2A	APOL6	SOCS1	CCL5	PIM1	RIPK1	ITGB7	ZBP1	IL15RA	GCH1	TAP1	TDRD7	PARP14	NFKBIA	BANK1	IRF4	IRF2	IRF7	LCP2	IRF9
[truncated: 61 more columns]

## Sheet: GOBP_C10
Gene set enrichment analysis against GOBP of RNAseq data from SYO1 cells treated with C0, C6, or C10 for 2 hours.
Name	ES	NES	pvalue	FDR qvalue	GS_DESCR	gene_set_size	Genes
GOBP_NEGATIVE_REGULATION_OF_EXTRINSIC_APOPTOTIC_SIGNALING_PATHWAY	0.4536	1.6156	0.0061	0.1731	https://www.gsea-msigdb.org/gsea/msigdb/human/geneset/GOBP_NEGATIVE_REGULATION_OF_EXTRINSIC_APOPTOTIC_SIGNALING_PATHWAY	79	RAF1|ARHGEF2|NRP1|IL19|SFRP2|BMP4|C8ORF44-SGK3|ICAM1|BMP5|HMGB2|PEA15|FGF10|EYA3|SGK3|EYA4|GCLC|GCLM|NOL3|IL7|RIPK1|ZMYND11|BIRC6|SNAI2|UNC5B|IFI6|TGFBR1|TERT|HSPA1A|MAP2K5|HSPA1B|SH3RF1|TMBIM1|SIAH2|BCL2|GSTP1|GSK3B|ITGA6|CTTN|AKT1|EYA2|EYA1|DDX3X|COL2A1|PARK7|GDNF|ZC3HC1|LGALS3|PHIP|PELI3|RPS6KB1|AR|ITGAV|ACVR1|LMNA|STRADB|HTT|MCL1|TCF7L2|GPX1|MAPK7|YAP1|BRCA1|BCL2L1|FAIM|IGF1|HMOX1|PRDX2|THBS1…
GOBP_ATRIAL_CARDIAC_MUSCLE_TISSUE_DEVELOPMENT	0.6418	1.6637	0.0125	0.1341	https://www.gsea-msigdb.org/gsea/msigdb/human/geneset/GOBP_ATRIAL_CARDIAC_MUSCLE_TISSUE_DEVELOPMENT	16	ISL1|TBX5|ZIC3|CACNA1G|WNT2|SHOX2|PROX1|BMP4|TBX18|GATA6|TREX1|MYH6|TBX3|BVES|EDNRA|NOG
GOBP_REGULATION_OF_COLLATERAL_SPROUTING	0.5856	1.613	0.0274	0.1734	https://www.gsea-msigdb.org/gsea/msigdb/human/geneset/GOBP_REGULATION_OF_COLLATERAL_SPROUTING	20	IST1|RND2|SPP1|EFNA5|EPHA7|ULK2|WNT3A|LPAR3|IFRD1|FSTL4|DCC|ULK1|BDNF|CRABP2|PTPRS|RGMA|SEMA4D|FGF13|SPART|WNT3
GOBP_PSEUDOPODIUM_ORGANIZATION	0.6258	1.5812	0.0335	0.1924	https://www.gsea-msigdb.org/gsea/msigdb/human/geneset/GOBP_PSEUDOPODIUM_ORGANIZATION	15	WASHC1|CDC42EP2|CDC42EP4|APC|F2RL1|C15ORF62|CDC42EP1|CDC42EP3|CDC42EP5|KIT|SRGAP2|SRGAP2C|CDC42|KLHL41|RAB25
GOBP_URETER_MORPHOGENESIS	0.7795	1.6733	0.0051	0.1244	https://www.gsea-msigdb.org/gsea/msigdb/human/geneset/GOBP_URETER_MORPHOGENESIS	7	LZTS2|SOX9|SOX8|GATA3|LHX1|BMP4|EMX2
GOBP_GABAERGIC_NEURON_DIFFERENTIATION	0.747	1.8965	0	0.0315	https://www.gsea-msigdb.org/gsea/msigdb/human/geneset/GOBP_GABAERGIC_NEURON_DIFFERENTIATION	15	DLX1|DLX2|NKX2-1|RAC3|GATA2|ZSWIM6|LHX6|PRDM13|ARX|ASCL1|BCL11B|CNTN2|SHANK3|DRD1|INHBA
GOBP_ENDOTHELIAL_CELL_FATE_COMMITMENT	0.781	1.6321	0.0066	0.1573	https://www.gsea-msigdb.org/gsea/msigdb/human/geneset/GOBP_ENDOTHELIAL_CELL_FATE_COMMITMENT	7	ACVR1|NRP1|RBPJ|DLL1|PROX1|NR2F2|HOXA13
GOBP_AXIS_SPECIFICATION	0.4283	1.5297	0.0113	0.2301	https://www.gsea-msigdb.org/gsea/msigdb/human/geneset/GOBP_AXIS_SPECIFICATION	81	ARL13B|CDX2|LEFTY1|PCSK6|BMPR1A|LEFTY2|AURKA|COBL|BMP4|PTCH1|SRF|DLL1|FGF10|SMAD4|SMAD6|TTC8|C2CD3|LDB1|PLD6|SMAD2|GPC3|WNT5A|LHX1|PRICKLE1|TDRD6|CTNNB1|TDRD7|TDRKH|VAX2|EPB41L5|MESP2|RIPPLY2|TASOR|BCOR|FRS2|NRARP|WNT3|AXIN1|DDIT3|ETS2|IRX4|ZIC3|CER1|CITED2|HOXD8|PKD1L1|FZD5|SFRP1|PITX2|WLS|WNT6|STIL|TBX3|WDR77|SIX2|MDFI|CHRDL1|HEY2|SHH|NOTCH2|MNS1|SMO|CXXC4|FOXA2|NODAL|AHI1|BASP1|WNT7A|PAX6|PGAP…
GOBP_REGULATION_OF_ENDOPLASMIC_RETICULUM_STRESS_INDUCED_INTRINSIC_APOPTOTIC_SIGNALING_PATHWAY	0.5143	1.5524	0.0307	0.2159	https://www.gsea-msigdb.org/gsea/msigdb/human/geneset/GOBP_REGULATION_OF_ENDOPLASMIC_RETICULUM_STRESS_INDUCED_INTRINSIC_APOPTOTIC_SIGNALING_PATHWAY	31	PMAIP1|SERINC3|BOK|PDX1|LRRK2|SELENOS|TMBIM6|EIF2AK3|WFS1|TXNDC12|HYOU1|PARK7|GRINA|PRKN|NCK1|NCK2|HERPUD1|OPA1|PTPN2|RNF183|CREB3L1|XBP1|BCL2L1|SYVN1|ERP29|HSPA1A|PTPN1|BCL2L11|CREB3|SIRT1|DDIT3
GOBP_LUNG_EPITHELIUM_DEVELOPMENT	0.4947	1.5887	0.0082	0.189	https://www.gsea-msigdb.org/gsea/msigdb/human/geneset/GOBP_LUNG_EPITHELIUM_DEVELOPMENT	42	RBBP9|RCN3|KRAS|KLF2|THRB|BMP4|TMEM38B|GATA6|MAP2K1|SOX9|AGR2|PPP3R1|FOSL2|LTA4H|SRSF6|NFIB|ADAMTSL2|FGF10|THRA|FOXA1|SAV1|FOXJ1|SHH|RBPJ|ERRFI1|NKX2-1|TP73|WNT2|YAP1|CREB1|CTNNB1|PKD1|WNT7B|ASCL1|CDC42|MAP2K2|FGFR2|IL13|STRA6|HOXA5|AIMP2|SPDEF
GOBP_POSITIVE_REGULATION_OF_UBIQUITIN_DEPENDENT_PROTEIN_CATABOLIC_PROCESS	0.4789	1.7717	0	0.0716	https://www.gsea-msigdb.org/gsea/msigdb/human/geneset/GOBP_POSITIVE_REGULATION_OF_UBIQUITIN_DEPENDENT_PROTEIN_CATABOLIC_PROCESS	108	CSNK1E|AURKA|SIRT2|SGTA|ANKIB1|DET1|ARIH1|DDA1|SUMO1|GBA1|GCLC|RNF144A|RNF144B|CCDC22|RNF217|PRICKLE1|FBXW8|PSEN1|RNF19A|SH3RF1|PTK2|SMAD7|AXIN1|GSK3A|GSK3B|RFPL1|STUB1|DISC1|DVL1|AKT1|GABARAP|PLK3|PIAS1|SIRT6|SUMO2|UBQLN2|DDRGK1|HSPBP1|PTK2B|RAD23A|FZR1|CDC20|CHFR|HECTD1|CDC20B|ELOB|NOP53|ZER1|ZYG11B|PTEN|RACK1|KEAP1|AXIN2|PABIR1|TRAF7|MDM2|UBQLN1|PSMD10|TRIB2|RCHY1|TRIB1|LRRK2|SMURF1|TGFB1I1|RN…
GOBP_CENTRAL_NERVOUS_SYSTEM_NEURON_DIFFERENTIATION	0.4503	1.7136	0	0.1006	https://www.gsea-msigdb.org/gsea/msigdb/human/geneset/GOBP_CENTRAL_NERVOUS_SYSTEM_NEURON_DIFFERENTIATION	146	SPTBN4|NRP1|SIN3A|SCYL1|FBXO45|CLN8|NIN|MAPT|BCL11B|HSP90AA1|HSP90AB1|C12ORF57|GSX1|NFIB|CNTN2|DLX1|ADARB1|UBB|HES1|GIGYF2|LHX3|SOX1|PLXNA4|POU4F1|PSEN1|DCC|FGFR2|MTPN|DLX2|DISC1|ZMIZ1|DRAXIN|CBLN1|CDK5|GBA2|EOMES|ZNF335|SUFU|GLI3|LHX4|TAOK1|KNDC1|HPRT1|ARHGAP35|NRP2|SEMA3E|GBX2|NKX2-1|OLIG2|SMO|TBX20|GDF7|MAP2|CHRNB2|PROX1|UQCRQ|WNT7A|PAX6|TTLL1|GLI2|EPHB3|PTEN|RAPGEF2|SPG11|B2M|ASCL1|TTC21B|ZC4…
GOBP_REGULATION_OF_NEUROTRANSMITTER_TRANSPORT	0.5075	1.7825	0	0.0678	https://www.gsea-msigdb.org/gsea/msigdb/human/geneset/GOBP_REGULATION_OF_NEUROTRANSMITTER_TRANSPORT	75	MEF2C|PNKD|RAP1B|LRRK2|RAB3A|FBXO45|VPS18|FBXL20|GFAP|CPLX1|ITGB1|PFN2|SLC18A3|RIMS1|CPLX4|PRKCG|STX1B|CHRNA3|STXBP5|NOS1|PREPL|ASIC1|ADORA2A|DTNBP1|SLC38A2|SYNGR3|RIMS2|SLC17A8|GIT1|BRAF|STXBP1|SYT4|CASK|P2RY1|SNCAIP|SYP|ITGB3|MYOF|DVL1|SEPTIN5|RAB3B|RAB5A|GDNF|KCNMB4|PRKN|TACR2|ATP2A2|CACNB4|GPER1|RAP1A|SLC30A1|RIMS3|RIMS4|GPM6B|BGLAP|SNAPIN|SV2C|TOR1A|CPLX3|CHRNB4|SLC4A8|BAIAP3|MCTP1|WNT7A|DYS…
GOBP_CYCLIC_NUCLEOTIDE_METABOLIC_PROCESS	0.5871	1.7149	0.0087	0.1	https://www.gsea-msigdb.org/gsea/msigdb/human/geneset/GOBP_CYCLIC_NUCLEOTIDE_METABOLIC_PROCESS	27	CNP|GUCY1A1|PDE5A|PDE10A|PDE1A|CACNB4|PDE4C|PDE7A|PDE8A|PDE4A|PDE8B|AMPD2|PDE9A|PTHLH|NPPA|NPPB|NPPC|ADCY1|RORA|ADCY3|ADCY5|EPHA2|ADCY6|ADCY7|ADCY9|PDE2A|PDE4D
GOBP_RENAL_TUBULE_DEVELOPMENT	0.5317	1.9037	0	0.0285	https://www.gsea-msigdb.org/gsea/msigdb/human/geneset/GOBP_RENAL_TUBULE_DEVELOPMENT	92	LZTS2|MAGED1|MEF2C|CITED1|CTNNBIP1|CALB1|COL4A1|BMP2|SIX4|STAT1|GREM1|PKD2|BMP4|PTCH1|MTSS1|TACSTD2|ACAT1|GATA3|DLL1|SMAD4|AQP1|TTC8|FMN1|GZF1|HOXD11|IRX1|IRX2|HES1|FGF8|ILK|TMEM59L|GPC3|GREB1L|LHX1|PRICKLE1|CTNS|CTNNB1|PKD1|WNT7B|PROM1|IRX3|KIF26B|LAMA5|AGT|BCL2|DLG1|MYC|EYA1|POU3F3|DCHS1|SLC22A1|SOX9|GDNF|WNT6|GLI3|NPNT|LIF|PBX1|PAX8|SALL1|NOG|SIX2|HES5|HS2ST1|WNT9B|HS3ST3A1|VEGFA|HS3ST3B1|SHH|…
GOBP_EPIGENETIC_REGULATION_OF_GENE_EXPRESSION	0.3955	1.5704	0.0011	0.1983	https://www.gsea-msigdb.org/gsea/msigdb/human/geneset/GOBP_EPIGENETIC_REGULATION_OF_GENE_EXPRESSION	208	TRIP12|SIRT2|DCAF13|MACROH2A2|RIF1|ZNFX1|SMARCA4|SMARCB1|TP53|BCL6|BMI1|SMCHD1|EXOSC10|TDG|KAT2B|ARID4A|ARID4B|ASH2L|GSK3A|ARID1A|ATF7IP|ARID1B|ATRX|BAZ2A|IGF2|BRD7|CTCF|DNMT3A|WBP2|DOT1L|DIRAS3|ZNF445|EHMT1|MEN1|ZNF335|EZH2|SIRT6|HCFC1|SMARCD1|HELLS|KANSL1|KANSL2|KANSL3|KAT8|HNRNPU|ATF7IP2|MBD3L2|MBD3L2B|LMNA|MBD2|MBD3L3|MBD3|MBD3L4|MTA1|IFI16|MBD3L5|MCRS1|ZNF304|RRP8|CDK2|MPHOSPH8|N6AMT1|BRCA1|…
GOBP_TYPE_2_IMMUNE_RESPONSE	0.5524	1.6014	0.0236	0.1834	https://www.gsea-msigdb.org/gsea/msigdb/human/geneset/GOBP_TYPE_2_IMMUNE_RESPONSE	27	SOCS5|DENND1B|RSAD2|MYB|CD74|STAT6|TBX21|IL4R|MEN1|NLRP3|TNFSF4|GATA3|HLX|ANXA1|ECM1|BCL6|NOD2|CD81|TRAF3IP2|ARG2|RARA|KMT2A|PRKCZ|IL18|NDFIP1|BCL3|IL27RA
GOBP_MORPHOGENESIS_OF_EMBRYONIC_EPITHELIUM	0.3979	1.5243	0.0047	0.2344	https://www.gsea-msigdb.org/gsea/msigdb/human/geneset/GOBP_MORPHOGENESIS_OF_EMBRYONIC_EPITHELIUM	140	ABL1|BRD2|RALA|COBL|RET|BMP4|ADM|PFN1|KDF1|GATA3|GRSF1|PLXNB2|PTK7|TSC2|PRICKLE1|CTNNB1|SPINT2|ST14|EPB41L5|IRX3|LAMA5|GLMN|MTHFD1|FGFR2|CASP3|MTHFR|KIF20B|DLC1|DVL1|SEC24B|SUFU|GDNF|TWIST1|STIL|HIF1A|PAX8|SOX11|BMP7|STK3|AR|HECTD1|STK4|HS2ST1|WNT9B|SLC39A12|TEAD2|ARHGAP35|CECR2|GDF7|LUZP1|NODAL|RDH10|VANGL2|WNT2B|TGFB1|CTHRC1|LIAS|RARA|TGFB2|PHACTR4|SKI|SOX8|FZD2|WNT4|CLUAP1|IFT172|LMO4|SETD2|SI…
GOBP_POSITIVE_REGULATION_OF_G_PROTEIN_COUPLED_RECEPTOR_SIGNALING_PATHWAY	0.6171	1.5945	0.0208	0.1891	https://www.gsea-msigdb.org/gsea/msigdb/human/geneset/GOBP_POSITIVE_REGULATION_OF_G_PROTEIN_COUPLED_RECEPTOR_SIGNALING_PATHWAY	15	GSK3A|NECAB2|ITGB3|PRMT5|TMOD2|FGF8|PDE6G|MRAP2|PHB1|PRKCA|SLC39A14|CNTN2|GPER1|GPR27|PTGDR2
GOBP_SEMI_LUNAR_VALVE_DEVELOPMENT	0.5546	1.7314	0	0.0919	https://www.gsea-msigdb.org/gsea/msigdb/human/geneset/GOBP_SEMI_LUNAR_VALVE_DEVELOPMENT	39	BMPR2|EFNA1|BMP2|ROCK1|DLL4|ROCK2|ROBO2|BMP4|HEY1|ROBO1|SLIT3|SOX9|TGFBR2|RB1|TWIST1|GATA3|ELN|SMAD6|ADAMTS5|SNAI1|HEY2|NOTCH2|RBPJ|CDH11|NPPA|TBX20|SMAD2|TNFRSF1B|SNAI2|JAG1|SLIT2|TGFB1|NFATC1|TGFB2|AXIN2|NOTCH1|RHOA|STRA6|TIE1
GOBP_MITOCHONDRIAL_TRANSLATION	-0.4819	-2.2347	0	0.0017	https://www.gsea-msigdb.org/gsea/msigdb/human/geneset/GOBP_MITOCHONDRIAL_TRANSLATION	130	MRPL46|GADD45GIP1|MRPL47|AARS2|MRPL48|MRPL49|MRPL50|MRPL51|MRPL52|MRPL53|MRPL54|MRPL55|MRPL57|MRPL58|MRPL9|MRPS10|SHMT2|MRPS11|MRPS12|MRPS14|MRPS15|MRPS16|MRPS17|MRPS18A|GARS1|MRPS18B|MRPS18C|MRPS2|GATB|MRPS21|GATC|MRPS22|COA3|MRPS23|MRPS24|MRPS25|MRPS26|MRPS27|MRPS28|MRPS30|MRPS31|MRPS33|MRPS34|GFM1|MRPS35|GFM2|MRPS5|MRPS6|MRPS7|MRPS9|MTG1|MTG2|DAP3|MTIF2|MTIF3|DARS2|MTRF1|MTRF1L|HARS1|PTCD1|PTC…
GOBP_MITOCHONDRIAL_RESPIRASOME_ASSEMBLY	-0.7873	-1.8828	0.005	0.1103	https://www.gsea-msigdb.org/gsea/msigdb/human/geneset/GOBP_MITOCHONDRIAL_RESPIRASOME_ASSEMBLY	8	HIGD2A|RAB5IF|COX7A1|COX7A2|COX7A2L|STMP1|HIGD1A|HIGD1B
GOBP_NEPHRON_MORPHOGENESIS	0.5043	1.7633	0	0.0744	https://www.gsea-msigdb.org/gsea/msigdb/human/geneset/GOBP_NEPHRON_MORPHOGENESIS	73	LZTS2|MAGED1|CITED1|CTNNBIP1|BMP2|SIX4|STAT1|GREM1|PKD2|BMP4|PTCH1|TACSTD2|GATA3|SMAD4|FMN1|GZF1|HOXD11|IRX1|IRX2|HES1|FGF8|ILK|TMEM59L|GPC3|GREB1L|LHX1|CTNS|ERBB4|CTNNB1|PKD1|IRX3|KIF26B|LAMA5|AGT|BCL2|DLG1|MYC|EYA1|DCHS1|SOX9|GDNF|WNT6|GLI3|NPNT|LIF|PBX1|PAX8|BMP7|SALL1|NOG|SIX2|HES5|HS2ST1|WNT9B|HS3ST3A1|VEGFA|HS3ST3B1|SHH|SMO|KLHL3|FOXD1|AHI1|WNK4|WNT2B|SOX8|WNT4|FGF2|SIX1|HOXA11|OSR1|LGR4|WN…
GOBP_RESPONSE_TO_GROWTH_FACTOR	0.4171	1.7546	0	0.0808	https://www.gsea-msigdb.org/gsea/msigdb/human/geneset/GOBP_RESPONSE_TO_GROWTH_FACTOR	595	CSNK1E|VTN|FBN2|COL3A1|COMP|FSTL4|ADAM9|CD44|FIBP|SCUBE3|CORO1B|FAM83G|NTRK3|HIVEP1|LRIT3|VIL1|ZNF8|MXRA5|GIPC1|GFRA1|ILK|PPP2R5B|EPHA2|LRRC32|CDC34|CREB1|SMURF2|PPARA|BAMBI|COL1A1|ASPN|HGS|PPM1A|CASK|ARID4A|ARID4B|DKK3|STUB1|AKT1|PRKD1|PRKD2|PRMT1|LATS1|LATS2|MAP3K7|FOS|FGFRL1|TWIST1|TWF2|LTBP4|SOX11|DAB2IP|LRP8|CYFIP2|APOA1|SKIL|SOS1|PAX6|SPRY4|RAPGEF2|DUSP22|PRDM14|RACK1|SPRED3|DUSP6|SKI|PTPN1…
GOBP_SCHWANN_CELL_DIFFERENTIATION	0.5296	1.6041	0.0209	0.1801	https://www.gsea-msigdb.org/gsea/msigdb/human/geneset/GOBP_SCHWANN_CELL_DIFFERENTIATION	34	GPC1|AKT1|AKT2|CDK5|POU3F2|SIRT2|DICER1|PPP3R1|SOD1|DAG1|SLC25A46|PRX|ERBB3|CNTNAP1|LAMA2|EGR2|PLEC|PARD3|ILK|NAB1|MED12|POU3F1|ITGB4|NCMAP|SKI|ARHGEF10|NAB2|RELA|LAMB2|NDRG1|PALS1|SH3TC2|CDK1|NF1
GOBP_HEAD_DEVELOPMENT	0.3594	1.5232	0	0.2354	https://www.gsea-msigdb.org/gsea/msigdb/human/geneset/GOBP_HEAD_DEVELOPMENT	653	ARL13B|CSNK1E|AARS1|AATK|AVPR1A|BAX|GRIN1|ABAT|CHD7|SIRT2|ABCB6|NCOA6|DDX10|COL3A1|BCL11B|PLCB1|CNTN2|DHX37|MEIS3|AQP1|BMI1|PLXNB2|CORO1C|FLNA|LHX3|RTN4|SOX3|SOX1|POMGNT1|CREB1|POMK|EPHA5|POMT2|VAX2|ZIC2|COL1A1|SLC6A4|PPT1|DLX2|ATRX|TYRO3|DISC1|SEC24B|PRKDC|TTBK2|DLG5|FAT4|EOMES|ZNF335|EZH2|PITX2|RAN|NF2|DMBX1|DAB2IP|LRP8|SUN1|QARS1|APLP1|APP|CHRNB2|SOS1|PAX6|RAB3GAP1|PLXNA2|EPHB3|RAPGEF2|SEMA3A|…
GOBP_NEURONAL_STEM_CELL_POPULATION_MAINTENANCE	0.6226	1.7311	0.0059	0.0908	https://www.gsea-msigdb.org/gsea/msigdb/human/geneset/GOBP_NEURONAL_STEM_CELL_POPULATION_MAINTENANCE	22	HES5|SOX2|SS18|FANCC|FANCD2|FOXO1|CDH2|HES1|HOOK3|PROX1|SRRT|JAG1|MCPH1|PRRX1|IGF2BP1|WDR47|FUT10|NOTCH1|DLL1|PCM1|REST|ASPM
GOBP_NUCLEOSIDE_TRIPHOSPHATE_BIOSYNTHETIC_PROCESS	-0.4427	-2.0096	0	0.0411	https://www.gsea-msigdb.org/gsea/msigdb/human/geneset/GOBP_NUCLEOSIDE_TRIPHOSPHATE_BIOSYNTHETIC_PROCESS	118	CMPK2|PINK1|SLC25A13|COX11|MT-ATP6|MT-ATP8|MT-ND1|MT-ND2|MT-ND3|ADK|MT-ND4|CTPS1|MT-ND4L|CTPS2|MT-ND5|MT-ND6|PPARA|PPARGC1A|SPHK2|AK1|AK3|AK4|PRKAG2|ALDOA|STOML2|NDUFA1|NDUFA10|NDUFA11|NDUFA12|TAFAZZIN|NDUFA13|NDUFA2|NDUFA3|DMAC2L|NDUFA5|ANTKMT|NDUFA6|NDUFA7|TBPL1|DNAJC30|NDUFA8|NDUFA9|NDUFAB1|NDUFB1|NDUFB10|NDUFB11|NDUFB2|NDUFB3|NDUFB4|NDUFB5|NDUFB6|TGFB1|NDUFB7|NDUFB8|NDUFB9|NDUFC1|NDUFC2|DTYMK…
GOBP_NEGATIVE_REGULATION_OF_CARDIAC_MUSCLE_TISSUE_GROWTH	0.5777	1.5229	0.0407	0.2359	https://www.gsea-msigdb.org/gsea/msigdb/human/geneset/GOBP_NEGATIVE_REGULATION_OF_CARDIAC_MUSCLE_TISSUE_GROWTH	17	GSK3A|YY1|RGS2|VGLL4|TOMM70|TP73|FOXP1|TBX5|G6PD|CITED2|JARID2|KCNK2|CTDP1|PPARA|MAPK11|SAV1|NOG
GOBP_ENDOCARDIAL_CUSHION_MORPHOGENESIS	0.5147	1.625	0.011	0.1629	https://www.gsea-msigdb.org/gsea/msigdb/human/geneset/GOBP_ENDOCARDIAL_CUSHION_MORPHOGENESIS	38	ISL1|APC|CPLANE2|BMPR1A|BMP2|TMEM100|DCHS1|ROBO2|BMP4|HEY1|ROBO1|SOX9|BMP5|TGFBR2|TWIST1|TBX2|TBX3|SMAD4|BMP7|ADAMTS5|NOG|SNAI1|ACVR1|HEY2|RBPJ|TBX20|FGF8|MSX2|SMAD2|SNAI2|TGFB1|TGFB3|TGFB2|TGFBR1|MSX1|NOTCH1|MDM2|MDM4
GOBP_NEUROTRANSMITTER_SECRETION	0.479	1.7856	0	0.0667	https://www.gsea-msigdb.org/gsea/msigdb/human/geneset/GOBP_NEUROTRANSMITTER_SECRETION	114	MEF2C|PRRT2|RAB3A|ERC2|FBXO45|VPS18|CPLX1|SNAP29|SNAP25|STX3|PFN2|CPLX4|STX1B|NR4A1|ABCC8|ADORA2A|DTNBP1|PSEN1|STXBP1|SYT4|PTPRN2|CASK|SNCAIP|PPT1|MYOF|DVL1|CDK5|SYT12|SYT2|DNAJC5|SYT8|SYN3|ATP2A2|GPER1|SLC30A1|STX2|SV2C|LIN7B|CHRNB4|LIN7C|PPFIA3|SLC4A8|PDZD11|SNPH|NAPA|BAIAP3|WNT7A|DYSF|RAB3GAP1|SYT11|SYT7|CTBP2|PNKD|RAP1B|LRRK2|NAPB|FBXL20|PIP5K1C|SLC18A3|RIMS1|BLOC1S6|PRKCG|CHRNA3|STXBP5|STXBP…
GOBP_DOPAMINE_BIOSYNTHETIC_PROCESS	0.7475	1.5821	0.0259	0.1921	https://www.gsea-msigdb.org/gsea/msigdb/human/geneset/GOBP_DOPAMINE_BIOSYNTHETIC_PROCESS	7	PARK7|TGFB2|VPS35|DDC|NR4A2|ALDH2|GCH1
GOBP_URETER_DEVELOPMENT	0.6878	1.7353	0.0031	0.0897	https://www.gsea-msigdb.org/gsea/msigdb/human/geneset/GOBP_URETER_DEVELOPMENT	15	LZTS2|SHH|NFIA|RET|LHX1|BMP4|TBX18|SOX9|SOX8|FOXF1|GATA3|SIX1|OSR1|NPHP3|EMX2
GOBP_HEART_VALVE_MORPHOGENESIS	0.4739	1.5874	0.0066	0.1891	https://www.gsea-msigdb.org/gsea/msigdb/human/geneset/GOBP_HEART_VALVE_MORPHOGENESIS	54	MEF2C|EFNA1|BMPR1A|BMP2|ROCK1|DLL4|ROCK2|BMP4|HEY1|ROBO1|SLIT3|TGFBR2|GATA3|ELN|SMAD4|SMAD6|NPPA|ADAMTS9|SMAD2|SNAI2|SLIT2|SOX4|MTOR|BMPR2|DCHS1|ROBO2|OLFM1|SOX9|NAGLU|RB1|FGFRL1|TWIST1|CCN1|ADAMTS5|SNAI1|ACVR1|HEY2|NOTCH2|CDH11|TBX20|TBX5|ZFPM1|JAG1|TGFB1|NFATC1|TGFB2|AXIN2|NOTCH1|RHOA|MDM2|SCX|MDM4|STRA6|TIE1
GOBP_ENDOCHONDRAL_BONE_MORPHOGENESIS	0.5465	1.8278	0.0013	0.053	https://www.gsea-msigdb.org/gsea/msigdb/human/geneset/GOBP_ENDOCHONDRAL_BONE_MORPHOGENESIS	56	MEF2C|DLX5|BMP4|COL3A1|COMP|FGF18|TGFBR2|FOSL2|ANXA6|FOXC1|IFT80|PHOSPHO1|COL27A1|NPPC|SHOX2|CSGALNACT1|NAB1|ATF2|RARG|RUNX2|THBS3|SMPD3|COL1A1|INPPL1|BMP6|ZMPSTE24|BMPR1B|BMPR2|TRPV4|CER1|COL13A1|RARB|BPNT2|ENSG00000274276|FGFR3|COL2A1|SOX9|MMP16|CBS|GHR|EXT1|EXT2|SERPINH1|IHH|MMP14|TRIP11|RARA|AXIN2|NAB2|ALPL|SCX|HOXA11|PEX7|STC1|TSKU|MEF2D
GOBP_CELL_MIGRATION_INVOLVED_IN_SPROUTING_ANGIOGENESIS	0.4816	1.5438	0.0152	0.2192	https://www.gsea-msigdb.org/gsea/msigdb/human/geneset/GOBP_CELL_MIGRATION_INVOLVED_IN_SPROUTING_ANGIOGENESIS	46	MAP3K3|STARD13|MIA3|ABL1|KDR|NRP1|AKT1|DLL4|GATA2|GREM1|RHOJ|FBXW7|MMRN2|ITGB1|KLF4|PDCD10|ROBO1|JCAD|CIB1|SRF|AKT3|ANXA1|NR4A1|HDAC9|VEGFA|EFNB2|SPRED1|HDAC7|ITGB1BP1|PIK3C2A|SRPX2|CARD10|PIK3R3|SLIT2|EPHB4|HDAC5|GPLD1|HMOX1|THBS1|MAP2K5|EGR3|FGF2|NOTCH1|PLK2|RHOA|MEOX2
GOBP_METANEPHROS_DEVELOPMENT	0.488	1.7271	0.0025	0.0934	https://www.gsea-msigdb.org/gsea/msigdb/human/geneset/GOBP_METANEPHROS_DEVELOPMENT	79	CITED1|CXCR2|CTSH|CALB1|SPRY1|SIX4|STAT1|GREM1|PKD2|RET|BMP4|EGR1|GDF6|PTCH1|ACAT1|GATA3|AKR1B1|FGF10|SMAD4|AQP1|FMN1|IRX1|IRX2|HES1|FGF8|GPC3|GREB1L|LHX1|CTNNB1|PKD1|WNT7B|IRX3|KIF26B|LAMB2|OSR2|BCL2|MYC|NKX3-1|EYA1|NIPBL|POU3F3|ROBO2|DLG5|SLC22A1|SOX9|FRAS1|GDNF|ITGA8|GLI3|ID3|LIF|FBN1|PAX8|BMP7|SALL1|FOXJ1|SIX2|HES5|WNT9B|PDGFB|SHH|SMO|GDF11|WWTR1|FOXD1|YAP1|RDH10|BASP1|PDGFA|HOXC11|PDGFRA|SOX…
GOBP_CELLULAR_RESPONSE_TO_CORTICOSTEROID_STIMULUS	0.5142	1.6744	0.0039	0.1242	https://www.gsea-msigdb.org/gsea/msigdb/human/geneset/GOBP_CELLULAR_RESPONSE_TO_CORTICOSTEROID_STIMULUS	49	AIFM1|SMYD3|JAK2|ATP5F1A|ISL1|MSTN|AQP1|KLF9|AKR1C3|SCNN1D|UBE2L3|DDIT4|EIF4E|MT-ND3|CYP1B1|SRD5A1|FLT3|BCL2L11|REST|HMGCS2|GSK3A|PCK2|SSTR2|SSTR5|TFAP4|RAN|ACE|ANXA1|GPER1|EDN1|RPS6KB1|HNRNPU|GJB2|FECH|SGK1|ZNF764|IGF1R|CASP9|USP8|AXIN2|NR3C1|SERPINF1|CFLAR|ASS1|ZFP36|ZFP36L1|ZFP36L2|STC1|FBXO32
GOBP_POSITIVE_REGULATION_OF_NITRIC_OXIDE_SYNTHASE_BIOSYNTHETIC_PROCESS	-0.6619	-1.8068	0.009	0.1859	https://www.gsea-msigdb.org/gsea/msigdb/human/geneset/GOBP_POSITIVE_REGULATION_OF_NITRIC_OXIDE_SYNTHASE_BIOSYNTHETIC_PROCESS	12	AKAP12|CCL2|JAK2|KDR|LRRK2|MAP2K3|MAP2K4|STAT1|TLR2|NAMPT|NOD2|MAP2K6
GOBP_NEGATIVE_REGULATION_OF_FAT_CELL_DIFFERENTIATION	0.5777	1.8485	0	0.0487	https://www.gsea-msigdb.org/gsea/msigdb/human/geneset/GOBP_NEGATIVE_REGULATION_OF_FAT_CELL_DIFFERENTIATION	45	ASXL1|TGFB1I1|PTGR3|TRPV4|FOXO1|JDP2|TRIB3|BMP2|GATA2|GPS2|SIRT2|TRIO|BBS12|CCDC85B|WNT10B|GPER1|SORT1|BMAL1|ID4|CCN4|INSIG1|MSX2|WWTR1|RORA|SMAD3|WNT3A|YAP1|WNT5A|FERMT2|FLCN|JAG1|TGFB1|ENPP1|C1QL4|LRP3|TLCD3B|ZFP36L2|ANKRD26|SIRT1|RUNX1T1|TRIB2|E2F1|AXIN1|DDIT3|MMP11
GOBP_POSITIVE_REGULATION_OF_NEURON_DIFFERENTIATION	0.4684	1.6358	0	0.156	https://www.gsea-msigdb.org/gsea/msigdb/human/geneset/GOBP_POSITIVE_REGULATION_OF_NEURON_DIFFERENTIATION	71	CSNK1E|MEF2C|NAP1L2|ARHGEF2|SIN3A|BMP2|DUOXA1|NEUROG3|VWC2|ADRA2C|BMP4|DKK1|TRPC5|GDF6|TRIM32|MMD|BCL6|KDM4A|TCF4|DLX1|LIN28A|ZEB1|ETV5|MAP1B|GDPD5|GPRC5B|EIF4G1|CDON|IRX3|BEND6|GDF5|SHOC2|UPF3B|REST|FGFR1|BMP6|SPAG9|CSNK1D|SOCS2|NCOA1|DLX2|CPNE1|CYB5D2|GATA2|EPO|HMG20B|ECT2|FOXA1|NBL1|SOX11|BMP7|NRCAM|TCF12|NKX2-2|CXCL12|TGIF2|GDF7|KCTD11|PROX1|PAX6|NEUROD2|SH3GL3|RARA|ASCL1|ZC4H2|FGF20|HOXD3|FG…
GOBP_LOW_DENSITY_LIPOPROTEIN_PARTICLE_CLEARANCE	0.5721	1.516	0.0347	0.2417	https://www.gsea-msigdb.org/gsea/msigdb/human/geneset/GOBP_LOW_DENSITY_LIPOPROTEIN_PARTICLE_CLEARANCE	18	LIPA|MYLIP|ABCC8|DGAT2|CSK|IL19|EHD1|SCARB1|LDLR|KHSRP|LDLRAP1|HMOX1|CD36|CNPY2|HNRNPK|SOAT1|NCEH1|ANXA2
GOBP_PROTON_MOTIVE_FORCE_DRIVEN_ATP_SYNTHESIS	-0.5482	-2.3439	0	0.0008	https://www.gsea-msigdb.org/gsea/msigdb/human/geneset/GOBP_PROTON_MOTIVE_FORCE_DRIVEN_ATP_SYNTHESIS	75	NDUFV3|ATP5F1A|ATP5F1B|ATP5F1C|ATP5F1D|ATP5F1E|ATP5MC1|ATP5MC2|ATP5MC3|ATP5ME|ATP5MF|ATP5MG|ATP5MGL|ATP5MJ|ATP5MK|ATP5PB|ATP5PD|ATP5PF|ATP5PO|ATP6V0C|ATP6V1A|ATPSCKMT|MT-ATP6|MT-ATP8|MT-ND1|MT-ND2|MT-ND3|MT-ND4|MT-ND4L|MT-ND5|MT-ND6|VPS9D1|STOML2|NDUFA1|NDUFA10|NDUFA11|NDUFA12|NDUFA13|NDUFA2|NDUFA3|NDUFA5|ANTKMT|NDUFA6|NDUFA7|DNAJC30|NDUFA8|NDUFA9|NDUFAB1|NDUFB1|NDUFB10|NDUFB11|NDUFB2|NDUFB3|NDUF…
GOBP_ENDOPLASMIC_RETICULUM_UNFOLDED_PROTEIN_RESPONSE	0.5029	1.7446	0.0013	0.0856	https://www.gsea-msigdb.org/gsea/msigdb/human/geneset/GOBP_ENDOPLASMIC_RETICULUM_UNFOLDED_PROTEIN_RESPONSE	70	FICD|BAK1|BOK|SERP1|BAX|TMTC4|NFE2L2|SELENOS|ABCA7|EIF2AK2|EIF2AK3|CDK5RAP3|DNAJB9|PARP6|PARP8|ATF3|ATF6|AGR2|EIF2S1|DNAJC10|ATF6B|PIGBOS1|COPS5|AMFR|BFAR|CREBZF|DERL2|ERLEC1|CREB3L1|PIK3R1|UFL1|OS9|XBP1|ERN1|CTH|MBTPS2|HSPA5|QRICH1|BCL2L11|CREB3|PPP1R15A|DDIT3|PPP1R15B|RHBDD2|STUB1|VCP|DERL1|WFS1|TMEM33|DERL3|MBTPS1|PARP16|NCK1|NCK2|CCND1|HERPUD1|DDRGK1|DAB2IP|PTPN2|SERP2|STC2|HERPUD2|ERO1A|RACK…
GOBP_HISTONE_METHYLATION	0.5478	1.6989	0.0043	0.1114	https://www.gsea-msigdb.org/gsea/msigdb/human/geneset/GOBP_HISTONE_METHYLATION	36	ASH1L|ASH2L|SMYD2|SMYD3|AUTS2|BAZ2A|WDR5|CARM1|WDR5B|DOT1L|EHMT1|EHMT2|HCFC1|KANSL1|KANSL2|KANSL3|KAT8|KMT2B|MECP2|MCRS1|PRMT5|NELFA|NELFE|PHF20|PRDM14|GCG|KMT2A|RBBP5|SETBP1|SETD1A|OGT|SETD1B|SETD2|SETDB1|SETDB2|SMARCA5
GOBP_CELLULAR_RESPONSE_TO_ESTROGEN_STIMULUS	0.6145	1.6071	0.0303	0.1794	https://www.gsea-msigdb.org/gsea/msigdb/human/geneset/GOBP_CELLULAR_RESPONSE_TO_ESTROGEN_STIMULUS	16	TRIM24|SRA1|ESR2|SFR1|ARID5A|BCAS3|WBP2|PELP1|SFRP1|RARA|ESR1|MDM2|SP1|SERPINB9|NCOA4|AR
GOBP_KERATINOCYTE_APOPTOTIC_PROCESS	0.8504	1.6322	0.005	0.1576	https://www.gsea-msigdb.org/gsea/msigdb/human/geneset/GOBP_KERATINOCYTE_APOPTOTIC_PROCESS	5	PIAS4|GSN|ZFP36|ZFP36L1|SAV1
GOBP_POSITIVE_REGULATION_OF_BROWN_FAT_CELL_DIFFERENTIATION	0.6636	1.6047	0.0203	0.1794	https://www.gsea-msigdb.org/gsea/msigdb/human/geneset/GOBP_POSITIVE_REGULATION_OF_BROWN_FAT_CELL_DIFFERENTIATION	12	NAPEPLD|RREB1|SOX13|MAPK14|PIM1|SIX1|FNDC5|METRNL|ZBTB7B|BMP7|HNRNPU|TFE3
GOBP_EOSINOPHIL_DIFFERENTIATION	0.9684	1.5982	0	0.1856	https://www.gsea-msigdb.org/gsea/msigdb/human/geneset/GOBP_EOSINOPHIL_DIFFERENTIATION	3	TRIB1|LYN|GATA2
GOBP_PROTEIN_INSERTION_INTO_MITOCHONDRIAL_MEMBRANE_INVOLVED_IN_APOPTOTIC_SIGNALING_PATHWAY	0.8081	1.5105	0.0291	0.2428	https://www.gsea-msigdb.org/gsea/msigdb/human/geneset/GOBP_PROTEIN_INSERTION_INTO_MITOCHONDRIAL_MEMBRANE_INVOLVED_IN_APOPTOTIC_SIGNALING_PATHWAY	5	BBC3|MOAP1|BAX|MAPK8|NMT1
GOBP_NEGATIVE_REGULATION_OF_T_HELPER_CELL_DIFFERENTIATION	0.6153	1.5538	0.0378	0.2141	https://www.gsea-msigdb.org/gsea/msigdb/human/geneset/GOBP_NEGATIVE_REGULATION_OF_T_HELPER_CELL_DIFFERENTIATION	15	SOCS5|FOXP3|TBX21|JAK3|IL4R|ZBTB7B|TNFSF4|HLX|SMAD7|ANXA1|LOXL3|RC3H1|BCL6|RC3H2|ZC3H12A
GOBP_EXTRINSIC_APOPTOTIC_SIGNALING_PATHWAY_VIA_DEATH_DOMAIN_RECEPTORS	0.5234	1.7991	0.0013	0.0596	https://www.gsea-msigdb.org/gsea/msigdb/human/geneset/GOBP_EXTRINSIC_APOPTOTIC_SIGNALING_PATHWAY_VIA_DEATH_DOMAIN_RECEPTORS	67	PMAIP1|RAF1|ARHGEF2|BAX|SFRP2|BAG3|DEDD|DEDD2|ICAM1|ATF3|BMP5|DAXX|DDX47|HMGB2|PEA15|FAF1|SORT1|CASP8AP2|BAD|PIK3R1|DIABLO|STX4|BEX3|PIDD1|FEM1B|TMBIM1|BID|DAPK1|TRADD|BCL2|BMPR1B|GSK3B|MOAP1|CRADD|GABARAP|CASP10|DDX3X|FADD|PARK7|SFRP1|TNFRSF10B|BLOC1S2|SP100|MADD|LGALS3|STK3|STK4|DAB2IP|TNFRSF10C|TIMP3|GPX1|SKIL|BRCA1|BCL2L1|FAIM|PTEN|ZDHHC3|CASP8|HMOX1|THBS1|TNFAIP3|RFFL|DELE1|ITPRIP|RNF34|CFLA…
GOBP_CIRCADIAN_REGULATION_OF_GENE_EXPRESSION	0.5341	1.8245	0	0.0544	https://www.gsea-msigdb.org/gsea/msigdb/human/geneset/GOBP_CIRCADIAN_REGULATION_OF_GENE_EXPRESSION	61	CSNK1E|MAGED1|MYCBP2|CIART|NGFR|EGR1|RAI1|HDAC1|KDM2A|NOCT|GFPT1|PRMT5|RORA|TOP1|NUDT12|ID2|KMT2A|PPARA|PPARGC1A|OGT|RELB|ID1|CRY1|CSNK1D|KDM8|PPP1CA|CRY2|NCOA2|BHLHE40|PML|NAMPT|NR1D1|KDM5A|SIRT6|NRIP1|PPP1CB|PPP1CC|HUWE1|ID3|AHR|BHLHE41|MYBBP1A|HDAC3|HNRNPU|BMAL1|ID4|BMAL2|CLOCK|MTA1|USP2|PER1|PER2|PER3|ZFHX3|RBM4|ATF4|HDAC2|RBM4B|NPAS2|SIRT1|LGR4
GOBP_REGULATION_OF_DNA_BINDING_TRANSCRIPTION_FACTOR_ACTIVITY	0.3686	1.5167	0	0.2429	https://www.gsea-msigdb.org/gsea/msigdb/human/geneset/GOBP_REGULATION_OF_DNA_BINDING_TRANSCRIPTION_FACTOR_ACTIVITY	315	ARHGEF2|TSSK4|MAP3K13|SMARCA4|SMARCB1|SUMO1|MTDH|RFPL2|RFPL4A|RFPL4AL1|ROR1|TRAF3|PLPP3|TRIM22|TP53BP1|TRIM25|TRIM26|TRIM34|FLNA|TRIM38|CCDC22|TICAM1|TRIM5|TRIM6|TRIM62|TRIM68|HES1|TRIM8|ADCY1|UFL1|POU4F1|SFRP5|EPHA5|PIDD1|MALT1|ZIC2|PPARGC1A|PRKCQ|FLOT2|UBE2N|AKT1|PRKD1|BHLHE40|PRKD2|HES6|CDKN2A|ZNF431|TERF2IP|MEN1|EOMES|SP100|SUFU|ARRB1|PTGIS|STK3|CRTC3|MDFI|DAB2IP|LRP8|IKBKB|RIPK2|APP|POU4F2|G…
GOBP_POSITIVE_REGULATION_OF_VASCULAR_ENDOTHELIAL_GROWTH_FACTOR_PRODUCTION	0.6157	1.7404	0.0072	0.0886	https://www.gsea-msigdb.org/gsea/msigdb/human/geneset/GOBP_POSITIVE_REGULATION_OF_VASCULAR_ENDOTHELIAL_GROWTH_FACTOR_PRODUCTION	23	ISL1|ARNT|C5|IL6ST|NOX1|C5AR1|NODAL|RORA|HPSE|BRCA1|CCBE1|EIF2AK3|TGFB1|SULF1|ADORA2B|CXCL17|CYP1B1|FLT4|SULF2|IL1B|ATF4|RELA|HIF1A
GOBP_NEGATIVE_REGULATION_OF_GROWTH	0.482	1.9043	0	0.0288	https://www.gsea-msigdb.org/gsea/msigdb/human/geneset/GOBP_NEGATIVE_REGULATION_OF_GROWTH	200	YY1|BTG1|FSTL4|ADRB1|SMARCA4|SEMA6A|SIPA1|TP53|SMAD4|BCL6|CDKN1A|PNPT1|G6PD|GPC3|RTN4|CTDP1|PPARA|SEMA6D|CDKN2C|SLC6A4|GSK3A|PPT1|DRAXIN|CDKN1B|CDKN2A|CDK5|DACT3|SEMA3C|HIF1A|SAV1|STK3|STK4|VGLL4|WWC1|NKD1|WWC2|WWC3|MAP2|HYAL1|BRCA1|RERG|DUSP10|RACK1|SEMA3A|IGFBP5|HYAL2|PTPRS|WNT11|INHBA|RGS2|SEMA4F|GJA1|SFRP2|PTCH1|IP6K2|OSGIN2|BBS2|DIP2B|ADRB2|ADIPOR1|SH3BP4|MINAR1|SEMA4A|ESR2|RYK|TNR|WNT3A|WNT…
GOBP_TRIGLYCERIDE_BIOSYNTHETIC_PROCESS	0.524	1.5902	0.011	0.189	https://www.gsea-msigdb.org/gsea/msigdb/human/geneset/GOBP_TRIGLYCERIDE_BIOSYNTHETIC_PROCESS	33	AGPAT2|MFSD2A|PCK2|RGN|GNPAT|FBXW7|CTDNEP1|LDLR|DGAT1|LPGAT1|FITM2|AGMO|CNEP1R1|LPIN2|LPIN3|NR1H2|LPIN1|NR1H3|SREBF1|ACSL1|SIK1|THRSP|SLC27A1|KAT5|DGAT2|SCARB1|GPLD1|PNPLA3|GK|GPAM|GPAT3|GPAT4|SIRT1
GOBP_INDUCTION_OF_POSITIVE_CHEMOTAXIS	0.7972	1.8032	0	0.0579	https://www.gsea-msigdb.org/gsea/msigdb/human/geneset/GOBP_INDUCTION_OF_POSITIVE_CHEMOTAXIS	10	VEGFB|VEGFA|VEGFD|CXCL12|NTF3|FGF10|IL16|ARTN|AGER|PGF
GOBP_CEREBRAL_CORTEX_RADIALLY_ORIENTED_CELL_MIGRATION	0.5657	1.6879	0.0057	0.1166	https://www.gsea-msigdb.org/gsea/msigdb/human/geneset/GOBP_CEREBRAL_CORTEX_RADIALLY_ORIENTED_CELL_MIGRATION	30	DISC1|ZMIZ1|DIXDC1|SYNE2|POU3F3|FBXO45|CDK5|POU3F2|LHX6|COL3A1|SRGAP2|GLI3|SRGAP2C|MBOAT7|BMERB1|RELN|DAB2IP|LRP8|SUN1|CDK5R1|CDK5R2|RTN4|MDGA1|CTNNB1|SUN2|WDR47|FUT10|LAMB1|NDEL1|PAFAH1B1
GOBP_MAINTENANCE_OF_CELL_NUMBER	0.4263	1.6552	0	0.1395	https://www.gsea-msigdb.org/gsea/msigdb/human/geneset/GOBP_MAINTENANCE_OF_CELL_NUMBER	170	MED6|RAF1|CDC73|MED7|PAF1|SIN3A|VPS72|CUL4A|KDM4C|BRMS1L|SMC3|CNOT1|RIF1|PIWIL2|CNOT2|CNOT3|SMARCA4|SAP130|SMARCB1|NFIB|SAP30|SMC1A|DLL1|SAP30L|POU5F1|SINHCAF|ZC3H13|SS18|HES1|TRIM8|NANOG|GNL3|SRRT|STAT3|CTNNB1|ACTB|REST|SOX4|ASPM|SELENON|ARID4A|ARID4B|ARID1A|MYC|BCL7A|BCL7B|BCL7C|FOXO1|NKAP|TBX1|DPF2|DDX6|NANOS2|PHF10|ZNF358|EOMES|KIT|LBH|EZH2|SIRT6|SMARCD1|SMARCE1|TBX3|SAV1|FZD7|LIF|PAX8|BMP7|S…
GOBP_CELLULAR_RESPONSE_TO_EXTRACELLULAR_STIMULUS	0.4041	1.6311	0	0.1585	https://www.gsea-msigdb.org/gsea/msigdb/human/geneset/GOBP_CELLULAR_RESPONSE_TO_EXTRACELLULAR_STIMULUS	248	AIFM1|FADS1|AVPR1A|LAMTOR1|VPS41|ERCC6|PIK3C3|VCAM1|ATF3|CYP24A1|FOSL1|PRR5|PLD1|SIPA1|TP53|GBA1|CDKN1A|GCN1|CDKN2B|ADNP|GLUL|HSPA5|ITGA4|SLC38A3|KAT2B|PPARA|SLC7A5|COL1A1|GPR155|GABARAPL1|SEC13|AQP3|GCGR|TFEB|USF2|PRKAA1|PRKAG2|FAS|PRKD1|FOXO1|TLE5|USP33|EHMT2|DNAJC15|MAP3K7|FOS|NUAK2|MYBBP1A|PLEC|RICTOR|SEH1L|SLC39A4|IFI16|RRP8|KRT20|MIOS|PPM1D|SUV39H1|MLXIPL|ASNS|ATF4|MDM2|IMPACT|ATG5|ATG7|INH…
GOBP_POSITIVE_REGULATION_OF_ALPHA_BETA_T_CELL_DIFFERENTIATION	0.5191	1.6153	0.0126	0.1731	https://www.gsea-msigdb.org/gsea/msigdb/human/geneset/GOBP_POSITIVE_REGULATION_OF_ALPHA_BETA_T_CELL_DIFFERENTIATION	37	SOCS5|FOXP3|SHB|NKAP|IL4R|AP3B1|AP3D1|NLRP3|KLHL25|TGFBR2|CBFB|LGALS9|RUNX3|GLI3|TNFSF4|HLX|RUNX1|ANXA1|ITPKB|IHH|SHH|PNP|RIPK2|ZAP70|ADA|NFKBIZ|NFKBID|ZBTB7B|RARA|ZBTB16|MALT1|PRKCZ|IL18|CD83|IL23A|RHOA|SOCS1
GOBP_DETOXIFICATION_OF_COPPER_ION	0.935	1.7986	0	0.0594	https://www.gsea-msigdb.org/gsea/msigdb/human/geneset/GOBP_DETOXIFICATION_OF_COPPER_ION	5	PARK7|MT1G|MT1X|MT2A|ATP7A
GOBP_ORGAN_GROWTH	0.4162	1.5866	0.0024	0.1903	https://www.gsea-msigdb.org/gsea/msigdb/human/geneset/GOBP_ORGAN_GROWTH	131	YY1|MEF2C|ABL1|SERP1|TGFBR3|TMEM38B|COMP|GATA6|KCNK2|ACACB|FOSL2|DLL1|RUNX1|FES|SMAD1|SMAD2|G6PD|PLAG1|TGFBR1|CTDP1|PPARA|SMPD3|ESR1|PIM1|FGFR2|CDK1|SLC6A4|ZMPSTE24|GSK3A|AKT1|IGF2|LEPR|EHMT2|LATS1|LATS2|DIPK2A|TBX2|SAV1|STK3|AR|STK4|HEY2|VGLL4|SMO|WWC1|FOXP1|TBX20|WWC2|TBX5|WWC3|MSX2|DDR2|YAP1|TENM4|PROX1|PTEN|IGF1|RARA|TGFB2|DUSP6|SKI|FGF2|PARP2|STC1|TSKU|RGS2|MAP2K4|BMPR1A|HEG1|ARX|TGFBR2|MAPK…
GOBP_NEGATIVE_REGULATION_OF_LIPID_METABOLIC_PROCESS	0.4845	1.7082	0.0013	0.1044	https://www.gsea-msigdb.org/gsea/msigdb/human/geneset/GOBP_NEGATIVE_REGULATION_OF_LIPID_METABOLIC_PROCESS	82	WASHC1|APPL2|TRIB3|CYP27B1|BMP2|NFKB1|ALK|ABCA2|DCAF5|KLHL25|ATP1A1|ACADL|BMP5|ACACB|SOD1|PPP2R5A|SLC22A13|SREBF1|HCAR2|SIRT4|PDE8B|AKR1C3|INSIG2|SIK1|SORL1|LPCAT1|SLC27A1|UBR4|ASXL3|FMO4|WDTC1|CH25H|INSIG1|ETFBKMT|SNAI2|ADRA2A|PRMT3|ACADVL|ORMDL1|PDE3B|REST|ORMDL2|SPHK1|APOC1|ORMDL3|DKKL1|SCAP|DKK3|MFSD2A|NCOR1|BSCL2|PRKAA1|AKT1|APOD|FBXW7|PIK3CG|FMC1|SOX9|CCDC3|GPER1|CRTC3|SNAI1|ERLIN1|PDGFB|ER…
GOBP_METANEPHRIC_TUBULE_MORPHOGENESIS	0.7146	1.6417	0.0173	0.1509	https://www.gsea-msigdb.org/gsea/msigdb/human/geneset/GOBP_METANEPHRIC_TUBULE_MORPHOGENESIS	10	HES5|WNT9B|PKD1|SOX9|CXCR2|SOX8|WNT4|HES1|LGR4|PAX8
GOBP_REGULATION_OF_KERATINOCYTE_DIFFERENTIATION	0.6353	1.8586	0.0014	0.0456	https://www.gsea-msigdb.org/gsea/msigdb/human/geneset/GOBP_REGULATION_OF_KERATINOCYTE_DIFFERENTIATION	29	MED1|VDR|HOXA7|CYP27B1|ROCK1|SGPP1|ROCK2|MACROH2A2|NME2|EZH2|NUMA1|TRIM16|SRSF6|NCOA3|FOXC1|PRKCH|PLAAT4|EXTL3|GRHL1|CD109|ERRFI1|MSX2|ABCA12|ETV4|MACROH2A1|NOTCH1|ZFP36|ZFP36L1|AQP3
GOBP_IMMUNOLOGICAL_MEMORY_PROCESS	0.6477	1.5125	0.0423	0.2425	https://www.gsea-msigdb.org/gsea/msigdb/human/geneset/GOBP_IMMUNOLOGICAL_MEMORY_PROCESS	11	CD81|EBAG9|TNFSF4|CD46|IL23A|ST3GAL1|CD160|TNFRSF14|TSC1|BCL6|FGL2
GOBP_POSITIVE_REGULATION_OF_TRANSCRIPTION_FROM_RNA_POLYMERASE_II_PROMOTER_IN_RESPONSE_TO_ENDOPLASMIC_RETICULUM_STRESS	0.8594	1.9801	0	0.013	https://www.gsea-msigdb.org/gsea/msigdb/human/geneset/GOBP_POSITIVE_REGULATION_OF_TRANSCRIPTION_FROM_RNA_POLYMERASE_II_PROMOTER_IN_RESPONSE_TO_ENDOPLASMIC_RETICULUM_STRESS	10	ATF3|MBTPS2|ATF6|CEBPB|HSPA5|ATF4|TP53|ATF6B|CREB3L1|DDIT3
GOBP_LIVER_MORPHOGENESIS	0.5631	1.534	0.033	0.2292	https://www.gsea-msigdb.org/gsea/msigdb/human/geneset/GOBP_LIVER_MORPHOGENESIS	20	CEBPB|MED1|LIPA|NOTCH2|WNT3A|FBXW7|GLI1|MDK|CEACAM1|PROX1|XBP1|TGFA|TNFAIP3|CFLAR|SULF2|RPS6KA1|LIMS2|CUL3|CPB2|FGL1
GOBP_RNA_METHYLATION	-0.4663	-2.0403	0	0.0282	https://www.gsea-msigdb.org/gsea/msigdb/human/geneset/GOBP_RNA_METHYLATION	88	MRM2|HSD17B10|MRM3|METTL4|NOP2|NSUN2|NSUN4|NSUN6|RBM15|MTO1|RBM15B|TARBP1|THADA|THUMPD2|THUMPD3|TRDMT1|TRMO|TFB1M|TRMT1|TFB2M|TRMT10A|TRMT10B|TRMT11|TRMT112|TRMT5|TRMT13|TRMT61B|TRMT1L|TRMT2A|TRMT10C|TRMT2B|TRMT12|TRMT44|TRMT6|TRMT61A|TRMT9B|VIRMA|WDR4|WDR6|LCMT2|WTAP|ZC3H13|TYW3|NSUN3|NSUN5|DALRD3|METTL14|CMTR1|METTL16|CMTR2|METTL3|METTL5|METTL8|RAMAC|RAMACL|AKT1|RNMT|SNRPB|SNRPD1|SNRPD2|SNRPD3|…
GOBP_BROWN_FAT_CELL_DIFFERENTIATION	0.5285	1.6792	0.0041	0.1214	https://www.gsea-msigdb.org/gsea/msigdb/human/geneset/GOBP_BROWN_FAT_CELL_DIFFERENTIATION	41	CEBPB|RGS2|TRPV4|SLC2A4|GATA2|ADRB1|PLAC8|PRDM16|NUDT7|MAPK14|ADRB2|DHRS7B|BMP7|HNRNPU|LEP|CEBPA|MB|FABP3|NAPEPLD|SLC39A13|PEX11A|RREB1|SOX13|BNIP3|ERO1A|FLCN|DUSP10|ZBTB7B|ALDH6A1|FTO|EBF2|PPARGC1A|ZNF516|PIM1|SIX1|FNDC5|SIRT1|FABP4|METRNL|TFE3|ARL4A
GOBP_REGULATION_OF_DNA_BINDING	0.4431	1.5468	0.0144	0.2173	https://www.gsea-msigdb.org/gsea/msigdb/human/geneset/GOBP_REGULATION_OF_DNA_BINDING	76	JAK2|TNKS|ZNF593|SIRT2|HEY1|NME1|MAD2L2|NFKBIA|DAZAP2|JUN|GATA3|MAPK8|HMGB2|FOXC1|SUMO1|KDM1A|HMGB1|H1-0|TRIM6|HES1|LEF1|NIBAN2|NSD1|EDF1|EP300|POU4F1|PSEN1|ACD|LAMTOR5|HMGA2|ERCC4|PINX1|CSNK2B|CEBPG|E2F1|BCL3|DDIT3|ZNF675|CPNE1|PPARG|DOT1L|HABP4|TFAP4|HAND2|PARK7|SP100|RB1|TXN|PRKN|TWIST1|CDT1|DDRGK1|RSF1|SOX11|MDFI|ZBTB7A|HEY2|IFI16|GTF2B|SMO|MSX2|PAX6|PER2|POU4F2|IGF1|TGFB1|PLAUR|SUMO3|RNF220|…
GOBP_NEGATIVE_REGULATION_OF_CELL_GROWTH	0.4445	1.7145	0	0.1	https://www.gsea-msigdb.org/gsea/msigdb/human/geneset/GOBP_NEGATIVE_REGULATION_OF_CELL_GROWTH	160	YY1|BTG1|NRP1|SESN2|NTN1|FSTL4|OSGIN1|SMARCA4|SEMA6A|SIPA1|TP53|SMAD4|BCL6|CDKN1A|MECP2|CRYAB|SMAD3|ULK2|G6PD|RTN4|FHL1|CDKN2D|PSRC1|DCC|CTDP1|PPARA|SEMA6D|CDKN2C|TRIM46|SEMA4D|SPHK2|GSK3A|PPT1|DRAXIN|CDKN1B|CDKN2A|ADAM15|CDK5|EPHA7|DDX3X|SLIT1|DACT3|PHB1|SEMA3C|EAF2|FGF13|JADE1|NDUFA13|ACVR1B|RBBP7|SEMA3E|VGLL4|FOXP1|MAP2|HYAL1|BRCA1|RERG|DCBLD2|IFRD1|RACK1|SEMA3A|TGFB1|TGFB2|CRLF3|HYAL2|CGRRF1|…
GOBP_JNK_CASCADE	0.4294	1.6387	0.0035	0.1543	https://www.gsea-msigdb.org/gsea/msigdb/human/geneset/GOBP_JNK_CASCADE	144	AIDA|PDCD4|TGFBR3|TNFRSF19|MAP3K13|ERCC6|HRAS|PINK1|CDC42EP5|DAXX|MAP3K11|PLCB1|COPS5|HMGB1|MTURN|RIPK1|DUSP3|TLR7|MAP4K4|SMAD3|MAP3K20|RASSF2|TAOK2|ULK4|FLT4|SH3RF1|XIAP|AXIN1|EDA2R|GSTP1|MAPK8IP3|NOD1|CRK|NOX1|PRMT1|MDFIC|HACD3|MEN1|AGER|DNAJA1|MAP3K7|MAP4K3|NAIP|PYCARD|PTK2B|FZD7|TAOK1|HDAC3|STK3|DAB2IP|ANKRD6|RIPK2|MAP2K7|MAPK10|APP|WNT7A|DACT1|DUSP10|FGF19|DUSP22|SEMA3A|IGF1R|RASGRP1|CYLD|RB…
GOBP_ISOPRENOID_BIOSYNTHETIC_PROCESS	0.5491	1.5803	0.0146	0.1932	https://www.gsea-msigdb.org/gsea/msigdb/human/geneset/GOBP_ISOPRENOID_BIOSYNTHETIC_PROCESS	24	AKR1C3|ALDH1A3|PMVK|FDPS|SRD5A3|GGPS1|RBP1|ALDH8A1|CRPPA|IDI1|RDH10|NUS1|PDSS1|HMGCR|PDSS2|DHDDS|HMGCS1|PRMT3|LSS|MVD|MVK|CYP1A1|COQ2|HMGCS2
GOBP_NEGATIVE_REGULATION_OF_HEMOPOIESIS	0.4556	1.6162	0.0087	0.1725	https://www.gsea-msigdb.org/gsea/msigdb/human/geneset/GOBP_NEGATIVE_REGULATION_OF_HEMOPOIESIS	79	ZBTB46|TRIB1|CD74|GPR137B|JAK3|CUL4A|MDK|BMP4|IRF1|HSPA9|CBFB|GPR137|RUNX3|TNFRSF11B|TNFSF4|HLX|RUNX1|TSC22D1|BCL6|CDK6|HMGB1|PIK3R1|SNAI2|DTX1|CTNNB1|ID2|MAFB|PIAS3|SMAD7|ERFE|NRARP|CTLA4|SOCS1|FGL2|ZNF675|SOCS5|MYC|FOXP3|HOXA7|TBX21|ZC3H8|GATA2|IL4R|FBXO7|FBXW7|LAG3|SFRP1|ERBB2|LYN|GLI3|ANXA1|GPR68|FBN1|ZC3H12A|FSTL3|CEBPA|FOXJ1|LILRB3|TCTA|TOB2|PTPN2|IHH|SHH|SLC4A2|ZFPM1|CEACAM1|TMEM131L|TMEM1…
GOBP_RESPONSE_TO_ERYTHROPOIETIN	0.8285	1.5743	0.012	0.1968	https://www.gsea-msigdb.org/gsea/msigdb/human/geneset/GOBP_RESPONSE_TO_ERYTHROPOIETIN	5	EPOR|KIT|EPO|MT1X|MT2A
GOBP_REGULATION_OF_MYELOID_CELL_DIFFERENTIATION	0.4919	1.9065	0	0.0283	https://www.gsea-msigdb.org/gsea/msigdb/human/geneset/GOBP_REGULATION_OF_MYELOID_CELL_DIFFERENTIATION	161	CDC73|MEF2C|PAF1|PRMT6|CD74|GPR137B|RBM15|CUL4A|GABPA|ABCB10|TMEM64|RNF41|SKIC8|CNOT4|DLL1|IRF7|RUNX1|FES|MPL|MTURN|RIPK1|LEF1|MITF|NEDD9|RASSF2|PIK3R1|STAT3|POU4F1|RCOR1|CREB1|CTNNB1|PIAS3|PRKCA|MEIS2|HOXB8|TFE3|THPO|MTOR|MYC|H4C1|H4C11|H4C12|H4C14|H4C15|H4C16|H4C2|PRKDC|H4C3|PRMT1|CD101|H4C4|H4C5|H4C8|H4C9|FADD|PURB|FOS|HIF1A|PTK2B|LIF|FBN1|FSTL3|LILRB3|TCTA|TOB2|ACVR1B|NOTCH2|ZNF16|FOXP1|ZFPM1…
GOBP_GLAND_DEVELOPMENT	0.401	1.6417	0	0.1504	https://www.gsea-msigdb.org/gsea/msigdb/human/geneset/GOBP_GLAND_DEVELOPMENT	360	VTN|RGN|BAX|ATP2C2|AURKA|MET|GATA6|BCL11B|ARHGAP5|ACADM|NCOR2|SMARCB1|ACAT1|GATA3|NFIB|CCNB2|SMAD4|FGL1|ONECUT2|IGF2R|RREB1|CDKN2B|PNPT1|ADA|HES1|PLAG1|EPHA2|LHX3|RTN4|SOX3|TGFA|CREB1|PSEN1|WNT10A|SLC7A5|CTC1|FGFR2|FRS2|GPAT4|HOXB13|FKBP4|DKK3|USF2|TUBB1|AKT1|IGF2|AKT2|ARMC5|CDKN1B|INSR|TBX1|HAND2|EZH2|LATS1|PITX2|SEMA3C|GLI3|CYP1A1|MT-CO2|HIF1A|MAD1L1|HNRNPD|APOA1|PAX6|ZBTB7B|EPHB3|PLXND1|RAG1|R…
GOBP_ARTERY_DEVELOPMENT	0.5066	1.8231	0	0.0547	https://www.gsea-msigdb.org/gsea/msigdb/human/geneset/GOBP_ARTERY_DEVELOPMENT	88	NRP1|BMPR1A|DLL4|PKD2|CHD7|MDK|BMP4|HEY1|NGFR|GAA|COL3A1|COMP|LOX|ROBO1|TGFBR2|SRF|PRDM1|EFEMP2|FOXC1|SMAD6|NOTCH3|ANGPTL3|RBPJ|LRP1|ADAMTS9|HES1|FGF8|ACVR2B|PRICKLE1|HOXA1|TGFBR1|FOXF1|CNTRL|SNX17|SMAD7|SOX4|TAB1|DDIT3|BMPR2|ZMIZ1|NPRL3|SEC24B|NKX3-1|EYA1|FKBP10|TBX1|ROBO2|CITED2|LDLR|PRRX1|HAND2|NAGLU|SUFU|GLI3|AKT3|TBX2|NDST1|EDN1|EGR2|LEP|HECTD1|NOG|ADAMTS6|VEGFA|FOXH1|HEY2|SHH|EFNB2|LUZP1|HP…
GOBP_SKELETAL_SYSTEM_MORPHOGENESIS	0.458	1.8181	0	0.0541	https://www.gsea-msigdb.org/gsea/msigdb/human/geneset/GOBP_SKELETAL_SYSTEM_MORPHOGENESIS	198	MEF2C|FBN2|COL3A1|COMP|FOSL2|BMI1|IRX5|HOXA4|RUNX2|PSEN1|COL1A1|RIPPLY2|HOXB4|FGFR2|DLG1|DLX2|EYA1|TBX1|HAS2|TWIST1|GLI3|SOX11|SATB2|MDFI|SLC39A1|SLC39A3|HYAL1|HOXC11|ACTN3|RARA|SKI|HYAL2|SETD2|SIX1|HOXA5|NKX3-2|STC1|TSKU|HOXB7|MEF2D|SIX4|PPARGC1B|DYNC2I1|GLG1|LRP5|ARID5B|IFT140|TGFBR2|CSRNP1|FOXC1|WDR19|COL27A1|DHRS3|BARX2|ZEB1|MGP|RYK|FGF8|ATF2|LHX1|PCGF2|HOXA1|THBS3|ATG9A|TFAP2A|RAB33B|BMPR1B|…
GOBP_TISSUE_MORPHOGENESIS	0.3657	1.5403	0	0.2227	https://www.gsea-msigdb.org/gsea/msigdb/human/geneset/GOBP_TISSUE_MORPHOGENESIS	522	ARL13B|CHD7|MET|RET|HEY1|COL3A1|ADM|MYL3|KDF1|CRYGS|PLOD3|CD44|PLXNB2|FLNA|RREB1|GNA13|POFUT2|ILK|AHDC1|EPHA2|GCM1|SMURF2|KIF20B|PPP1CA|AJUBA|DLG1|DVL1|SEC24B|VCL|PRKD2|ARMC5|DCHS1|DLG5|EOMES|SEMA3C|TWIST1|NF2|SOX11|STK3|STK4|TEAD2|PAK1|YAP1|SOS1|PLXND1|RARA|SKI|SETD2|KAT2A|MDM2|MDM4|HOXA5|NPHP3|STC1|WNT11|SETDB2|STARD13|CTNNBIP1|CXCR2|CLIC4|COL4A1|BMPR1A|LAMA1|GJA1|SFRP2|RPGRIP1L|DKK1|CDK20|ITGB…
GOBP_RESPONSE_TO_EXTRACELLULAR_STIMULUS	0.3665	1.5251	0	0.2345	https://www.gsea-msigdb.org/gsea/msigdb/human/geneset/GOBP_RESPONSE_TO_EXTRACELLULAR_STIMULUS	417	AVPR1A|BAX|BNIP2|LAMTOR1|ABCA1|SIRT2|PIK3C3|ADM|ATF3|ADRB1|ACACB|ACADM|ACAT1|PLD1|CNTN2|CDKN1A|TRIM25|ACSL1|ADNP|ADSL|ADSS1|ITGA4|KAT2B|PPARA|PPARGC1A|COL1A1|SLC6A4|SEC13|USF2|HSD11B2|PRKAA1|PRKAG2|AKT1|FAS|PRKD1|FOXO1|ALAD|DNMT3A|TLE5|USP33|EHMT2|PSPH|MAP3K7|FOS|NUAK2|SHANK2|RICTOR|MBD1|MBD2|MBD3|IFI16|RRP8|MIOS|APOE|PPM1D|SUV39H1|RARA|ASL|ASNS|ASS1|ATF4|KAT2A|MDM2|STC1|WNT11|A2M|ATG5|ATG7|GNPAT…
GOBP_AEROBIC_RESPIRATION	-0.3946	-1.9087	0	0.0912	https://www.gsea-msigdb.org/gsea/msigdb/human/geneset/GOBP_AEROBIC_RESPIRATION	186	SHMT2|PINK1|SIRT3|NDUFAF1|ACLY|ACO1|COX10|OXA1L|COX15|SDHAF2|SLC25A33|MT-ATP6|SURF1|MT-ATP8|MT-ND1|MT-ND2|MT-ND3|MT-ND4|ADSL|MT-ND4L|MT-ND5|MT-ND6|UQCRFS1|AFG1L|BID|CCNB1|CDK1|CHCHD2|COA6|COQ9|COX4I1|AK4|COX5A|COX5B|COX6A1|COX6B1|COX6C|COX7A1|COX7A2|COX7A2L|COX7B|COX7C|COX8A|COX8C|CYC1|CYCS|DNAJC15|DGUOK|GHITM|ISCU|MT-CO1|MT-CO2|STOML2|HIF1A|MT-CO3|MT-CYB|NDUFA1|SUCLA2|NDUFA10|NDUFA4|NDUFA11|NDUF…
GOBP_GERMINAL_CENTER_FORMATION	0.6653	1.5933	0.0241	0.1879	https://www.gsea-msigdb.org/gsea/msigdb/human/geneset/GOBP_GERMINAL_CENTER_FORMATION	12	MEF2C|TNFAIP3|TNFSF13B|ADAM17|UNC13D|ADA|NFKB2|RC3H1|BCL6|PKN1|BCL3|FOXJ1
GOBP_NEGATIVE_REGULATION_OF_ERYTHROCYTE_DIFFERENTIATION	0.8523	1.8216	0.0017	0.0538	https://www.gsea-msigdb.org/gsea/msigdb/human/geneset/GOBP_NEGATIVE_REGULATION_OF_ERYTHROCYTE_DIFFERENTIATION	8	HSPA9|MAFB|STAT5B|ZFP36|ZFP36L1|HOXA5|KLF13|LDB1
GOBP_POSITIVE_REGULATION_OF_TAU_PROTEIN_KINASE_ACTIVITY	0.8319	1.6607	0.0066	0.1361	https://www.gsea-msigdb.org/gsea/msigdb/human/geneset/GOBP_POSITIVE_REGULATION_OF_TAU_PROTEIN_KINASE_ACTIVITY	6	CLU|NAB2|HSP90AA1|HSP90AB1|DKK1|EGR1
GOBP_CARTILAGE_DEVELOPMENT_INVOLVED_IN_ENDOCHONDRAL_BONE_MORPHOGENESIS	0.5801	1.7391	0	0.0893	https://www.gsea-msigdb.org/gsea/msigdb/human/geneset/GOBP_CARTILAGE_DEVELOPMENT_INVOLVED_IN_ENDOCHONDRAL_BONE_MORPHOGENESIS	31	TRPV4|CER1|RARB|ENSG00000274276|COL2A1|COMP|SOX9|TGFBR2|FOSL2|ANXA6|CBS|GHR|EXT1|IFT80|SERPINH1|COL27A1|IHH|NPPC|SHOX2|TRIP11|ATF2|RARG|RARA|THBS3|AXIN2|SMPD3|COL1A1|HOXA11|STC1|TSKU|ZMPSTE24
GOBP_MAMMARY_GLAND_ALVEOLUS_DEVELOPMENT	0.7311	1.8778	0.0031	0.0372	https://www.gsea-msigdb.org/gsea/msigdb/human/geneset/GOBP_MAMMARY_GLAND_ALVEOLUS_DEVELOPMENT	15	VEGFA|DDR1|TNFRSF11A|TPH1|PHB2|TGFA|ERBB4|ID2|FOXF1|ESR1|CCND1|HIF1A|HOXA5|SOCS2|AR
GOBP_TELENCEPHALON_GLIAL_CELL_MIGRATION	0.5617	1.572	0.0163	0.1987	https://www.gsea-msigdb.org/gsea/msigdb/human/geneset/GOBP_TELENCEPHALON_GLIAL_CELL_MIGRATION	22	RELN|DAB2IP|LRP8|DISC1|ZMIZ1|SUN1|SYNE2|CDK5R1|CDK5R2|CDK5|RTN4|COL3A1|CTNNB1|SUN2|SRGAP2|GLI3|WDR47|SRGAP2C|LAMB1|MBOAT7|BMERB1|PAFAH1B1
GOBP_REGULATION_OF_SMOOTH_MUSCLE_CELL_DIFFERENTIATION	0.5192	1.5042	0.0275	0.2491	https://www.gsea-msigdb.org/gsea/msigdb/human/geneset/GOBP_REGULATION_OF_SMOOTH_MUSCLE_CELL_DIFFERENTIATION	28	PDCD4|PIAS1|BMP4|KIT|SRF|DNMT1|EFEMP2|GPER1|SMARCD3|ANKRD17|MECP2|PDGFB|HEY2|SHH|ZEB1|FGF9|RBPMS2|OLFM2|CTH|NFATC1|NFATC2|NFATC3|PRDM6|FOXO4|MYOCD|FGFR2|MED28|SIRT1
GOBP_POSITIVE_REGULATION_OF_MYELOID_LEUKOCYTE_DIFFERENTIATION	0.5732	1.8136	0.0014	0.0535	https://www.gsea-msigdb.org/gsea/msigdb/human/geneset/GOBP_POSITIVE_REGULATION_OF_MYELOID_LEUKOCYTE_DIFFERENTIATION	41	CTNNBIP1|CSF1|TRIB1|CD74|PPARGC1B|CD101|TMEM64|FADD|PPP3CA|CD4|FOS|RB1|HAX1|RPTOR|ACIN1|RUNX1|GPR68|LIF|SLC9B2|FES|HCLS1|TESC|NOTCH2|RIPK1|LEF1|NEDD9|HSF1|KLF10|ROR2|POU4F2|POU4F1|CREB1|TGFB1|CASP8|ID2|PRKCA|IL23A|ZFP36L1|TRAF6|EVI2B|KITLG
GOBP_EMBRYO_DEVELOPMENT_ENDING_IN_BIRTH_OR_EGG_HATCHING	0.3812	1.6068	0	0.1785	https://www.gsea-msigdb.org/gsea/msigdb/human/geneset/GOBP_EMBRYO_DEVELOPMENT_ENDING_IN_BIRTH_OR_EGG_HATCHING	599	ARL13B|HINFP|BYSL|CCDC24|CHD7|CUL4A|GABPA|KDM4C|HEY1|PHF6|SLC25A34|COL3A1|SMIM14|ADM|NSDHL|PLOD3|BMI1|DLL3|ERCC2|IRX5|PLXNB2|HOXA4|ACSL4|PNLDC1|GNA12|GNA13|ADA|DMRT2|HOXA6|POFUT1|HOXC5|HOXC6|POGLUT1|ITPK1|KIAA1217|EPHA2|RTN4|MYH9|RAI2|ADCY9|GCM1|COL1A1|TBC1D32|BCOR|KIF20B|DLG1|DLX2|DVL1|SEC24B|AKT1|RRM2|SEC24C|AMOT|SEC24D|ARMC5|PRKDC|PRMT1|DCHS1|EOMES|ZNF335|LATS1|LATS2|PSPH|SEMA3C|TWIST1|ALKBH1|…
GOBP_PROTEIN_IMPORT_INTO_MITOCHONDRIAL_MATRIX	-0.5937	-1.8494	0	0.1393	https://www.gsea-msigdb.org/gsea/msigdb/human/geneset/GOBP_PROTEIN_IMPORT_INTO_MITOCHONDRIAL_MATRIX	19	TOMM40|TOMM40L|TOMM7|TOMM70|TIMM21|DNAJC15|DNAJC19|DNLZ|GRPEL1|GRPEL2|PAM16|TIMM17A|TIMM17B|TIMM23|ROMO1|TIMM23B|TIMM44|TIMM50|TOMM20
GOBP_HYDROGEN_SULFIDE_METABOLIC_PROCESS	0.7495	1.5148	0.0422	0.2416	https://www.gsea-msigdb.org/gsea/msigdb/human/geneset/GOBP_HYDROGEN_SULFIDE_METABOLIC_PROCESS	6	ETHE1|CBS|MPST|SP1|ENSG00000274276|CTH
GOBP_REGULATION_OF_ISOTYPE_SWITCHING_TO_IGE_ISOTYPES	0.7603	1.5189	0.0255	0.2401	https://www.gsea-msigdb.org/gsea/msigdb/human/geneset/GOBP_REGULATION_OF_ISOTYPE_SWITCHING_TO_IGE_ISOTYPES	6	CLCF1|FOXP3|STAT6|TNFSF4|NDFIP1|BCL6
GOBP_PROTEIN_MATURATION_BY_IRON_SULFUR_CLUSTER_TRANSFER	-0.6303	-1.8962	0.0032	0.0973	https://www.gsea-msigdb.org/gsea/msigdb/human/geneset/GOBP_PROTEIN_MATURATION_BY_IRON_SULFUR_CLUSTER_TRANSFER	17	BOLA2B|BOLA3|CIAO1|CIAO2A|CIAO2B|CISD3|GLRX3|CISD1|GLRX5|ISCA1|ISCA2|MAGEF1|MMS19|LTO1|NFU1|YAE1|BOLA2
GOBP_T_HELPER_2_CELL_CYTOKINE_PRODUCTION	0.7485	1.5389	0.0337	0.2246	https://www.gsea-msigdb.org/gsea/msigdb/human/geneset/GOBP_T_HELPER_2_CELL_CYTOKINE_PRODUCTION	7	CD81|DENND1B|RSAD2|PRKCZ|GATA3|TBX21|NLRP3
GOBP_REGULATION_OF_T_HELPER_17_CELL_DIFFERENTIATION	0.7296	1.7825	0	0.0684	https://www.gsea-msigdb.org/gsea/msigdb/human/geneset/GOBP_REGULATION_OF_T_HELPER_17_CELL_DIFFERENTIATION	13	FOXP3|TBX21|JUNB|NFKBIZ|NFKBID|ZBTB7B|MALT1|IL23A|SMAD7|LOXL3|RC3H1|RC3H2|ZC3H12A
GOBP_OXIDATIVE_PHOSPHORYLATION	-0.5027	-2.3614	0	0.0008	https://www.gsea-msigdb.org/gsea/msigdb/human/geneset/GOBP_OXIDATIVE_PHOSPHORYLATION	138	SHMT2|PINK1|NDUFAF1|COX15|SDHAF2|SLC25A33|MT-ATP6|MT-ATP8|MT-ND1|MT-ND2|MT-ND3|MT-ND4|MT-ND4L|MT-ND5|MT-ND6|UQCRFS1|AFG1L|BID|CCNB1|CDK1|CHCHD2|COA6|COQ9|COX4I1|AK4|COX5A|COX5B|COX6A1|COX6B1|COX6C|COX7A1|COX7A2|COX7A2L|COX7B|COX7C|COX8A|COX8C|CYC1|CYCS|DNAJC15|DGUOK|GHITM|ISCU|MT-CO1|MT-CO2|STOML2|MT-CO3|MT-CYB|NDUFA1|NDUFA10|NDUFA4|NDUFA11|NDUFC2-KCTD14|NDUFA12|TAFAZZIN|NDUFA13|NDUFA2|DLD|NDUFA3…
GOBP_NEGATIVE_REGULATION_OF_EPIDERMIS_DEVELOPMENT	0.8546	1.93	0	0.0213	https://www.gsea-msigdb.org/gsea/msigdb/human/geneset/GOBP_NEGATIVE_REGULATION_OF_EPIDERMIS_DEVELOPMENT	9	HES5|EZH2|HOXA7|SRSF6|NOTCH1|DLL1|HES1|MSX2|EXTL3
GOBP_REGULATION_OF_LONG_TERM_SYNAPTIC_DEPRESSION	0.7101	1.5753	0.0321	0.1962	https://www.gsea-msigdb.org/gsea/msigdb/human/geneset/GOBP_REGULATION_OF_LONG_TERM_SYNAPTIC_DEPRESSION	9	FMR1|MAPT|ARC|SHANK3|CBLN1|IQSEC2|STAU2|KCNB1|AGER
GOBP_CELLULAR_RESPONSE_TO_ACID_CHEMICAL	0.4576	1.6248	0.0063	0.1627	https://www.gsea-msigdb.org/gsea/msigdb/human/geneset/GOBP_CELLULAR_RESPONSE_TO_ACID_CHEMICAL	75	CEBPB|BAIAP2|AVPR1A|SESN2|NEURL1|COL4A1|LAMTOR1|PKD2|KLF2|UBR2|COL3A1|COL5A2|NSMF|BMT2|ATP7A|SH3BP4|SIPA1|LARS1|UBR1|COL6A1|GCLC|GCLM|CPEB1|CPEB3|ZEB1|CPEB4|LAMTOR2|LAMTOR3|MMP2|PDGFC|EP300|STAMBPL1|XBP1|FYN|LAMTOR5|SLC38A9|PNPLA3|SLC7A5|COL1A1|BCL2L2|HMGCS2|SOCS1|CASTOR1|CUL3|CASTOR2|MTOR|RRAGC|RRAGB|RRAGD|SESN3|DNMT3A|COL4A6|IPO5|CAPN2|PIK3CA|KLHL22|LAMTOR4|RBX1|RPTOR|DNMT1|RRAGA|HNRNPD|PLEC|VE…
GOBP_REGULATION_OF_POSITIVE_CHEMOTAXIS	0.6317	1.6632	0.0117	0.1338	https://www.gsea-msigdb.org/gsea/msigdb/human/geneset/GOBP_REGULATION_OF_POSITIVE_CHEMOTAXIS	19	VEGFB|VEGFA|VEGFD|KDR|NTRK3|CXCL12|ITGA2|CDH13|F2RL1|F3|ANGPT2|NTF3|SMAD3|ARTN|AGER|S1PR1|FGF10|IL16|PGF
GOBP_NEGATIVE_REGULATION_OF_LYMPHOCYTE_DIFFERENTIATION	0.5048	1.6258	0.0111	0.1626	https://www.gsea-msigdb.org/gsea/msigdb/human/geneset/GOBP_NEGATIVE_REGULATION_OF_LYMPHOCYTE_DIFFERENTIATION	43	SOCS5|FOXP3|CD74|TBX21|ZC3H8|JAK3|IL4R|FBXO7|MDK|BMP4|LAG3|SFRP1|IRF1|ERBB2|CBFB|RUNX3|GLI3|TNFSF4|HLX|RUNX1|ANXA1|BCL6|ZC3H12A|HMGB1|FOXJ1|PTPN2|IHH|SHH|SLC4A2|TMEM131L|ZBTB7B|DTX1|ID2|PRDX2|SMAD7|LOXL3|NRARP|RC3H1|CTLA4|RC3H2|SOCS1|FGL2|INHBA
GOBP_OUTFLOW_TRACT_MORPHOGENESIS	0.4612	1.5814	0.0052	0.1925	https://www.gsea-msigdb.org/gsea/msigdb/human/geneset/GOBP_OUTFLOW_TRACT_MORPHOGENESIS	67	MEF2C|ISL1|NRP1|BMPR1A|TGFBR3|SFRP2|RYR1|BMP4|ROBO1|GATA6|TGFBR2|FOXC1|ELN|SMAD4|SMAD6|DHRS3|RBPJ|SOX18|HES1|FGF8|ILK|WNT5A|ATF2|PRICKLE1|CTNNB1|FGFR2|CRKL|BMPR2|DVL1|SEC24B|EYA1|NIPBL|TBX1|ROBO2|CITED2|PARVA|HAND2|PITX2|SEMA3C|TWIST1|TBX2|TBX3|CLDN5|HIF1A|EDN1|SOX11|BMP7|NOG|ACVR1|VEGFA|FOXH1|HEY2|NRP2|TBX20|MSX2|ZFPM1|JAG1|PLXND1|FZD1|TGFB2|FZD2|DVL2|NOTCH1|CDC42|SIX1|EDNRA|WNT11
GOBP_SPINAL_CORD_DEVELOPMENT	0.5091	1.8152	0	0.0535	https://www.gsea-msigdb.org/gsea/msigdb/human/geneset/GOBP_SPINAL_CORD_DEVELOPMENT	86	VLDLR|ISL2|HOXC10|ISL1|SCYL1|DLL4|PKD2|CLN8|VIT|NEUROG3|DYNC2H1|PTCH1|RFX4|GSX1|DLL1|DCTN1|NEFL|CD320|ERCC2|RELN|MECP2|ADARB1|WNT3A|MNX1|GIGYF2|LHX1|LHX3|DRGX|SOX1|MDGA1|PKD1|DCC|VSTM5|SRD5A1|ABT1|UNCX|SOX4|HOXB8|MPST|PLXDC1|INTU|ZPR1|DRAXIN|GATA2|SOX12|SLIT1|IFT122|SUFU|GDNF|PBX3|GLI3|LHX4|SOX11|HOXD10|NOG|ZIC1|TULP3|LRP8|CHRD|NKX2-2|SHH|SOX13|SOX6|EED|OLIG2|SMO|TBX20|GDF7|DAAM2|GDF11|PROX1|TCTN…
GOBP_DISTAL_TUBULE_DEVELOPMENT	0.7239	1.5785	0.0315	0.1935	https://www.gsea-msigdb.org/gsea/msigdb/human/geneset/GOBP_DISTAL_TUBULE_DEVELOPMENT	9	PKD1|CALB1|NOTCH1|KLHL3|POU3F3|PKD2|PAX8|WNK4|JAG1
GOBP_T_HELPER_2_CELL_DIFFERENTIATION	0.6638	1.6743	0.0077	0.1238	https://www.gsea-msigdb.org/gsea/msigdb/human/geneset/GOBP_T_HELPER_2_CELL_DIFFERENTIATION	15	SOCS5|MYB|IL4R|MEN1|NLRP3|RARA|KMT2A|PRKCZ|TNFSF4|GATA3|IL18|HLX|ANXA1|BCL6|BCL3
GOBP_GRANULOCYTE_DIFFERENTIATION	0.6035	1.7881	0.0028	0.065	https://www.gsea-msigdb.org/gsea/msigdb/human/geneset/GOBP_GRANULOCYTE_DIFFERENTIATION	29	ZBTB46|JAGN1|TRIB1|L3MBTL3|NKAP|GATA2|CUL4A|AP3B1|CITED2|FOSL2|LYN|HAX1|LBR|DHRS7B|RUNX1|SRP54|FASN|HCLS1|TESC|CEBPA|LEF1|ZFPM1|CBFA2T3|CEACAM1|RARA|SP3|BAP1|CLPB|EVI2B
GOBP_REGULATION_OF_MYELOID_LEUKOCYTE_DIFFERENTIATION	0.5222	1.8385	0	0.0493	https://www.gsea-msigdb.org/gsea/msigdb/human/geneset/GOBP_REGULATION_OF_MYELOID_LEUKOCYTE_DIFFERENTIATION	83	ZBTB46|CEBPB|CTNNBIP1|TRIB1|CD74|GPR137B|PPARGC1B|CUL4A|TMEM64|GPR137|TNFRSF11B|ACIN1|IRF7|RUNX1|SLC9B2|CDK6|FES|TESC|RIPK1|LEF1|MITF|NEDD9|RASSF2|KLF10|PIK3R1|ROR2|POU4F1|CREB1|CTNNB1|ID2|MAFB|PIAS3|PRKCA|NDFIP1|ERFE|EVI2B|CAMK4|TFE3|MTOR|ZNF675|MYC|CSF1|HOXA7|GATA2|CD101|FBXW7|FADD|SFRP1|PPP3CA|CD4|FOS|RB1|LYN|HAX1|RPTOR|GPR68|LIF|FBN1|FSTL3|HCLS1|LILRB3|BGLAP|TCTA|TOB2|PTPN2|NOTCH2|FOXP1|ZFPM1…
GOBP_TRNA_THREONYLCARBAMOYLADENOSINE_METABOLIC_PROCESS	-0.6676	-1.9963	0	0.0404	https://www.gsea-msigdb.org/gsea/msigdb/human/geneset/GOBP_TRNA_THREONYLCARBAMOYLADENOSINE_METABOLIC_PROCESS	17	HSD17B10|RPUSD4|MTO1|TPRKB|PUS1|YRDC|LAGE3|TP53RK|TRIT1|TRMT5|TRMT61B|TRMT10C|GON7|CDK5RAP1|METTL8|OSGEP|OSGEPL1
GOBP_AMELOGENESIS	0.61	1.5205	0.0405	0.2384	https://www.gsea-msigdb.org/gsea/msigdb/human/geneset/GOBP_AMELOGENESIS	14	STIM1|SLC4A2|PERP|CFTR|SLC24A4|TBX1|MSX2|RELT|ODAPH|PPARA|CNNM4|NECTIN1|FAM20C|TCIRG1
GOBP_CELLULAR_RESPONSE_TO_OXYGEN_CONTAINING_COMPOUND	0.3626	1.541	0	0.2221	https://www.gsea-msigdb.org/gsea/msigdb/human/geneset/GOBP_CELLULAR_RESPONSE_TO_OXYGEN_CONTAINING_COMPOUND	947	AVPR1A|LAMTOR1|ABCA1|MET|NET1|COL3A1|ACACA|SOGA1|FLNA|TRIM5|GNAS|ADCY1|ADCY3|ADCY5|ADCY6|ADCY7|CREB1|EPHA5|GNAI1|KAT2B|PRKCA|PRKCQ|PDE3B|RAPGEF3|SLC6A4|AKR1A1|AKT1|AKT2|FOXO1|ALDH1A1|EFNA5|TNIP2|PIH1D1|MAP3K7|DENND4C|GNAO1|KLF16|TWF2|SBNO2|ANKZF1|RIPK2|APLP1|GJB2|APP|CACNA1A|EPHA3|SCIMP|PTPN1|ASS1|TNS2|STC1|ATP2B4|NFKBIL1|ATP5F1A|TRIB1|XRCC5|GJA1|RORB|CX3CR1|LRP5|NLRP7|IP6K2|LY6G6D|LY6H|ITPKA|RGS…
GOBP_RESPONSE_TO_ZINC_ION	0.7379	2.1733	0	0.0009	https://www.gsea-msigdb.org/gsea/msigdb/human/geneset/GOBP_RESPONSE_TO_ZINC_ION	30	MTF1|ALAD|PAM|SLC30A10|HAAO|KHK|ZNF658|VCAM1|PARP1|LTA4H|ATP7A|CRIP1|SLC30A1|SLC30A3|TSPO|SLC30A4|BGLAP|MT1G|P2RX4|MT1X|ABCC8|DDX19A|MT2A|CPS1|CREB1|ZACN|HVCN1|ATP13A2|D2HGDH|ASS1
GOBP_REGULATION_OF_CELL_DIFFERENTIATION	0.3861	1.6486	0	0.1438	https://www.gsea-msigdb.org/gsea/msigdb/human/geneset/GOBP_REGULATION_OF_CELL_DIFFERENTIATION	1261	CD74|GPR137B|JDP2|ABCA1|CHD7|CUL4A|ABCB10|ADRA2C|FBN2|HEY1|CLIC1|DDX17|BCL11B|FOSL2|APLF|KDF1|LGALS1|F11R|DROSHA|AAMDC|TRIM6|TRIM62|ADA|ILK|OLFM2|LNPK|SOX1|ADNP|CREB1|PDCD2|GCM1|BAMBI|PRKCA|PTPN6|ANKRD26|PLEKHB2|RUNX1T1|SLC6A4|VCL|AKT1|FOXO1|IL4R|EFNA5|TNFSF9|ZNF335|PWP1|SEMA3C|TWIST1|TWF2|HDAC3|RIPK2|SART1|MAP2|SKIL|TENM4|APP|DUSP10|EPHA3|MAPK12|NRDC|ATF4|PTPRS|KAT2A|TRIB2|TRIB1|IRF4|XRCC5|BMPR1…
GOBP_NEGATIVE_REGULATION_OF_NEURON_DIFFERENTIATION	0.5187	1.7728	0	0.0716	https://www.gsea-msigdb.org/gsea/msigdb/human/geneset/GOBP_NEGATIVE_REGULATION_OF_NEURON_DIFFERENTIATION	62	ISL2|ISL1|DIXDC1|EIF2AK4|HEY1|ITGB1|NEPRO|CNTN2|DLL1|ZHX2|GPR37L1|DLX1|SOX2|NOTCH3|HES1|LSM1|EIF4E|WNT3A|SOX3|DTX1|EIF4ENIF1|IRX3|MIB1|SHOC2|REST|SPAG9|ZNF536|ASPM|SLC6A4|DLX2|GSK3B|MED1|DISP3|MEIS1|DDX6|CALR|CDK5RAP2|SOX9|HMG20A|HOXA2|GLI3|RAP1GAP|PBX1|BMP7|HES5|ID4|CNTF|NKX2-2|SHH|OLIG2|TP73|GDF11|APP|PAX6|POU4F2|JAG1|B2M|ASCL1|CTDSP1|SOX8|NOTCH1|PTBP1
GOBP_ENDOCARDIAL_CUSHION_DEVELOPMENT	0.4838	1.5793	0.0146	0.1928	https://www.gsea-msigdb.org/gsea/msigdb/human/geneset/GOBP_ENDOCARDIAL_CUSHION_DEVELOPMENT	47	BMPR2|ISL1|APC|CPLANE2|BMPR1A|BMP2|TMEM100|DCHS1|ROBO2|BMP4|CITED2|DKK1|HEY1|ROBO1|SOX9|BMP5|TGFBR2|TWIST1|TBX2|TBX3|ERBB3|SMAD4|BMP7|ADAMTS5|NOG|SNAI1|ACVR1|HEY2|RBPJ|TBX20|TBX5|FGF8|MSX2|SMAD2|SNAI2|JAG1|TGFB1|TGFB3|TGFB2|TGFBR1|MSX1|FOXF1|RBM24|NOTCH1|CRELD1|MDM2|MDM4
GOBP_HEAT_ACCLIMATION	0.8039	1.5865	0.0083	0.19	https://www.gsea-msigdb.org/gsea/msigdb/human/geneset/GOBP_HEAT_ACCLIMATION	6	RBBP7|HSPA1A|HSPA1B|HSBP1|HSPA6|HSBP1L1
GOBP_NEURAL_PLATE_DEVELOPMENT	0.7175	1.6036	0.0239	0.1805	https://www.gsea-msigdb.org/gsea/msigdb/human/geneset/GOBP_NEURAL_PLATE_DEVELOPMENT	9	PTCH1|CTNNB1|DVL1|EPB41L5|DVL2|ZIC3|FGF8|C2CD3|NOG
GOBP_POSITIVE_REGULATION_OF_SMOOTH_MUSCLE_CELL_PROLIFERATION	0.4396	1.5136	0.0127	0.2418	https://www.gsea-msigdb.org/gsea/msigdb/human/geneset/GOBP_POSITIVE_REGULATION_OF_SMOOTH_MUSCLE_CELL_PROLIFERATION	69	FOXJ2|JAK2|ITGA2|BMPR1A|GJA1|STAT1|IL6R|BMP4|LDLRAP1|JUN|HDAC1|MAP3K5|ZNF143|NOTCH3|FGF9|MMP2|ERN1|ID2|TERT|SMPD3|MNAT1|FGFR2|FRS2|IL13|P2RY6|IRAK4|ITGB3|MYB|AKT1|MYD88|CALCRL|NOX1|NR4A3|PIK3CA|S1PR1|MAP3K7|PHB1|PTAFR|HBEGF|DNMT1|CCL5|EDN1|RPS6KB1|HES5|ADAMTS1|PDGFB|CCN4|CDH13|FOXP1|RBPMS2|MFN2|DDR2|HPGD|IGF1|TGFB1|HMOX1|IGF1R|THBS1|IGFBP5|FGF2|IL18|IRAK1|MMP9|SERPINF2|MDM2|GNAI2|NF1|SRC|MEF2D
GOBP_NCRNA_TRANSCRIPTION	0.4305	1.6283	0.0036	0.1613	https://www.gsea-msigdb.org/gsea/msigdb/human/geneset/GOBP_NCRNA_TRANSCRIPTION	128	YY1|CELF3|CAVIN1|DDX11|DEDD|BTBD18|CC2D1A|BMP4|CDK7|ERCC6|DDX5|EGR1|IPPK|ELL2|MACROH2A2|FOSL1|GATA6|POLR1B|JUN|POLR1E|MRTFB|POLR1G|MYBL1|MYCN|SMARCA4|NCOR2|SMARCB1|GATA3|NFIB|SPIN1|POU2F1|TAF1B|NR1H2|POU5F1|TP53|RPAP2|WDR82|SMAD4|SREBF1|ZC3H4|SMAD6|SREBF2|SNAPC2|ERCC2|USPL1|ZNF143|ZNF512B|SMAD1|SMAD3|GNL3|GTF2H5|STAT3|TERT|PPARA|ESR1|REST|MTOR|MYC|NOL11|NPM3|PIH1D1|PWP1|FOS|TWIST1|NCL|GTF3A|HIF1A…
GOBP_NEGATIVE_REGULATION_OF_TOLL_LIKE_RECEPTOR_4_SIGNALING_PATHWAY	0.7857	1.5709	0.0398	0.1979	https://www.gsea-msigdb.org/gsea/msigdb/human/geneset/GOBP_NEGATIVE_REGULATION_OF_TOLL_LIKE_RECEPTOR_4_SIGNALING_PATHWAY	6	DAB2IP|TNFAIP3|LYN|RAB7B|NR1D1|MFHAS1
GOBP_NEUROBLAST_DIFFERENTIATION	0.9252	1.7644	0	0.0744	https://www.gsea-msigdb.org/gsea/msigdb/human/geneset/GOBP_NEUROBLAST_DIFFERENTIATION	5	DLX1|DLX2|ASCL1|NOTCH3|BCHE
GOBP_CELLULAR_RESPONSE_TO_GLUCOCORTICOID_STIMULUS	0.5248	1.6637	0.0099	0.1346	https://www.gsea-msigdb.org/gsea/msigdb/human/geneset/GOBP_CELLULAR_RESPONSE_TO_GLUCOCORTICOID_STIMULUS	42	GSK3A|PCK2|SMYD3|JAK2|ATP5F1A|ISL1|SSTR2|SSTR5|TFAP4|MSTN|ANXA1|AQP1|EDN1|RPS6KB1|HNRNPU|KLF9|UBE2L3|DDIT4|GJB2|FECH|EIF4E|MT-ND3|ZNF764|IGF1R|CASP9|USP8|AXIN2|NR3C1|CYP1B1|SERPINF1|CFLAR|SRD5A1|FLT3|ASS1|BCL2L11|ZFP36|REST|ZFP36L1|ZFP36L2|HMGCS2|STC1|FBXO32
GOBP_EXTRINSIC_APOPTOTIC_SIGNALING_PATHWAY	0.3973	1.5466	0.0022	0.2165	https://www.gsea-msigdb.org/gsea/msigdb/human/geneset/GOBP_EXTRINSIC_APOPTOTIC_SIGNALING_PATHWAY	186	PMAIP1|RAF1|BAK1|BOK|ARHGEF2|BAX|NRP1|SGPP1|DEDD|DEDD2|RET|BMP4|RNF41|C8ORF44-SGK3|ICAM1|ATF3|DAXX|DDX47|HTRA2|EYA3|SGK3|EYA4|FAF1|BCL2L14|GCLC|GCLM|NOL3|SORT1|TNFSF10|RIPK1|CASP8AP2|PPP2R1B|IFI27|RBCK1|SMAD3|BCL2L12|PIK3R1|DIABLO|SNAI2|IFI6|TGFBR1|CD70|PIDD1|TERT|MAP2K5|MLLT11|PDIA3|SH3RF1|SIAH2|BID|DAPK1|PPP1CA|DBH|GSK3A|GSTP1|GSK3B|ITGA6|MOAP1|CRADD|AKT1|FAS|GABARAP|EYA1|WWOX|CASP10|DDX3X|FADD…
GOBP_REGULATION_OF_GERMINAL_CENTER_FORMATION	0.749	1.5994	0.0169	0.1855	https://www.gsea-msigdb.org/gsea/msigdb/human/geneset/GOBP_REGULATION_OF_GERMINAL_CENTER_FORMATION	8	MEF2C|TNFAIP3|TNFSF13B|ADA|RC3H1|BCL6|PKN1|FOXJ1
GOBP_POSITIVE_REGULATION_OF_SYNAPTIC_TRANSMISSION	0.4338	1.6503	0.0012	0.1424	https://www.gsea-msigdb.org/gsea/msigdb/human/geneset/GOBP_POSITIVE_REGULATION_OF_SYNAPTIC_TRANSMISSION	120	ABL1|CALB1|GRIN1|CALB2|SLC8A2|CLSTN1|PINK1|SNAP25|STX3|HMGCR|PRKAR1B|SLC1A1|TACR1|SLC1A3|SQSTM1|STX1B|PDE9A|MECP2|ADCY1|ADORA2A|DTNBP1|SLC24A1|PRKCZ|STXBP1|CYP46A1|LGMN|GSK3B|LRRTM2|SYT12|AGER|OXTR|NCSTN|PTK2B|RASGRF2|GPER1|LAMA2|SHANK2|CRHR2|SLC4A8|STAU1|APOE|APP|BAIAP3|KCTD13|RAB3GAP1|MPP2|CCL2|CX3CR1|EIF2AK4|GFAP|SLC18A3|ARC|KIF5B|LARGE1|RIMS1|NLGN3|PRRT1|SHANK3|NTRK1|PRKCG|TSHZ3|NSG1|RELN|DLG…
GOBP_TENDON_DEVELOPMENT	0.8268	1.5944	0.0287	0.1888	https://www.gsea-msigdb.org/gsea/msigdb/human/geneset/GOBP_TENDON_DEVELOPMENT	5	COMP|COL5A1|GDF7|SCX|BMP4
GOBP_VENTRICULAR_CARDIAC_MUSCLE_TISSUE_DEVELOPMENT	0.55	1.7772	0.0027	0.0694	https://www.gsea-msigdb.org/gsea/msigdb/human/geneset/GOBP_VENTRICULAR_CARDIAC_MUSCLE_TISSUE_DEVELOPMENT	42	MED1|ISL1|PTCD2|HOPX|BMPR1A|FKBP1A|TGFBR3|DLL4|CHD7|HEG1|TPM1|PPP1R13L|DSG2|DSP|NAGLU|MYL3|PKP2|FOXC1|TBX3|TNNC1|SMAD4|NOG|FOXH1|HEY2|RBPJ|ADAMTS9|TBX5|PROX1|POU4F1|TGFB1|TGFB2|TGFBR1|ID2|IRX3|NOTCH1|MYH6|SMAD7|EDNRA|FGFR2|TNNI3|KCNJ8|ZMPSTE24
GOBP_NEGATIVE_REGULATION_OF_DNA_BINDING_TRANSCRIPTION_FACTOR_ACTIVITY	0.4583	1.7357	0	0.0896	https://www.gsea-msigdb.org/gsea/msigdb/human/geneset/GOBP_NEGATIVE_REGULATION_OF_DNA_BINDING_TRANSCRIPTION_FACTOR_ACTIVITY	122	PPP2CB|COMMD7|PAXIP1|PKD2|ERBIN|TAF3|CARD8|CHUK|SUMO1|FAF1|TRAF3|SIK1|COMMD6|FLNA|CCDC22|MTURN|HES1|RBCK1|UFL1|SFRP5|MAP2K5|CYP1B1|ESR1|DAP|PIM1|SMAD7|DDIT3|BHLHE40|HES6|CDKN2A|ZNF431|MEN1|EOMES|SP100|SUFU|EGLN1|ARRB1|PYCARD|BTRC|PTGIS|ID3|BMP7|MDFI|DAB2IP|FOXH1|TCF7L2|IRAK3|PROX1|POU4F2|GLIS2|KEAP1|PRMT2|GFI1|NFKBIB|TNFAIP3|NFKBIE|COMMD1|CYLD|ITCH|NUPR1|HDAC2|PSMD10|SETD6|CTNNBIP1|NFKBIL1|TRIB1|…
GOBP_NEGATIVE_REGULATION_OF_GRANULOCYTE_DIFFERENTIATION	0.8634	1.6117	0.0069	0.1746	https://www.gsea-msigdb.org/gsea/msigdb/human/geneset/GOBP_NEGATIVE_REGULATION_OF_GRANULOCYTE_DIFFERENTIATION	5	ZBTB46|RARA|TRIB1|CUL4A|CEACAM1
GOBP_VASCULAR_ASSOCIATED_SMOOTH_MUSCLE_CELL_DIFFERENTIATION	0.6046	1.7043	0.0029	0.1078	https://www.gsea-msigdb.org/gsea/msigdb/human/geneset/GOBP_VASCULAR_ASSOCIATED_SMOOTH_MUSCLE_CELL_DIFFERENTIATION	24	PDGFB|VEGFA|HEY2|PDCD4|FGF9|HES1|QKI|NFATC4|CTH|SGCB|ADM|COMP|KIT|GATA6|NFATC1|NFATC2|NFATC3|SRF|MYOCD|NOTCH1|DNMT1|EFEMP2|EDNRA|GPER1
GOBP_TRANSMEMBRANE_RECEPTOR_PROTEIN_SERINE_THREONINE_KINASE_SIGNALING_PATHWAY	0.4048	1.6664	0	0.1321	https://www.gsea-msigdb.org/gsea/msigdb/human/geneset/GOBP_TRANSMEMBRANE_RECEPTOR_PROTEIN_SERINE_THREONINE_KINASE_SIGNALING_PATHWAY	318	LNPEP|TGFBRAP1|NOMO1|TMEM100|FBN2|NOMO3|EGR1|COL3A1|COMP|ECSIT|FSTL4|GATA6|JUN|ADAM9|TP53|SMAD4|ABTB3|SMAD6|TNXB|CRIM1|ONECUT2|SCUBE3|FAM83G|HIVEP1|ZNF8|ADAM17|CDKN2B|LRP1|GIPC1|HES1|ILK|NFIA|GPC3|LRRC32|RUNX2|HSPA5|SMURF2|PPARA|BAMBI|PTK2|RGMB|ASPN|PPM1A|GPR155|PPM1L|ARID4A|ARID4B|DKK3|PIN1|STUB1|PRMT1|FERMT1|MEN1|LATS1|TGFBR3L|LATS2|MAP3K7|FOS|SMAD9|HEXA|LTBP4|SOX11|CHRD|APOA1|GDF11|WWTR1|SKIL|…
GOBP_ER_NUCLEUS_SIGNALING_PATHWAY	0.4705	1.5079	0.0243	0.2446	https://www.gsea-msigdb.org/gsea/msigdb/human/geneset/GOBP_ER_NUCLEUS_SIGNALING_PATHWAY	45	GSK3B|BOK|NFE2L2|SELENOS|EIF2A|ABCA7|FBXW7|EIF2AK3|WFS1|TMCO1|TMEM33|ATF6|MBTPS1|AGR2|EIF2S1|NCK1|SPRING1|NCK2|TP53|ATF6B|ATP2A2|SREBF1|SREBF2|INSIG2|ERLIN1|PTPN2|ERLIN2|AMFR|CREBZF|INSIG1|XBP1|ZBTB7B|MBTPS2|HSPA5|QRICH1|PTPN1|ARHGEF10L|ATF4|TMED2|ATG10|CCDC47|SCAP|PPP1R15A|DDIT3|PPP1R15B
GOBP_OUTFLOW_TRACT_SEPTUM_MORPHOGENESIS	0.5394	1.5224	0.035	0.2361	https://www.gsea-msigdb.org/gsea/msigdb/human/geneset/GOBP_OUTFLOW_TRACT_SEPTUM_MORPHOGENESIS	22	ACVR1|BMPR2|NRP2|ISL1|NRP1|BMPR1A|TBX20|TBX1|FGF8|MSX2|ROBO2|BMP4|PARVA|ROBO1|GATA6|TGFB2|TGFBR2|SEMA3C|TBX2|FGFR2|SMAD4|SMAD6
GOBP_PERIPHERAL_NERVOUS_SYSTEM_DEVELOPMENT	0.5659	1.9903	0	0.0113	https://www.gsea-msigdb.org/gsea/msigdb/human/geneset/GOBP_PERIPHERAL_NERVOUS_SYSTEM_DEVELOPMENT	71	ISL2|ISL1|NEUROG3|SIRT2|DICER1|RUNX3|SOD1|BDNF|GFRA3|SLC25A46|PRX|ADGRB1|RUNX1|NEFH|SLC5A3|ONECUT2|ILK|ARTN|NAB1|NFASC|PLXNA4|POU3F1|POU4F1|UGT8|ARHGEF10|EGR3|GSTM3|TBCE|LAMB2|NDRG1|NTF4|PALS1|SH3TC2|CDK1|GPC1|AKT1|AKT2|NTF3|CDK5|POU3F2|ADGRB2|CITED2|HAND2|ALDH3A2|ERBB2|PPP3R1|ASIC2|GDNF|DAG1|ERBB3|CNTNAP1|LAMA2|EGR2|HOXD10|HOXD9|PLEC|NHLH2|SERPINI1|PARD3|SCN8A|MED12|ITGB4|NCMAP|ETV1|PMP22|ASCL1|…
GOBP_NEGATIVE_REGULATION_OF_TRANSCRIPTION_BY_RNA_POLYMERASE_II	0.4338	1.8465	0	0.0477	https://www.gsea-msigdb.org/gsea/msigdb/human/geneset/GOBP_NEGATIVE_REGULATION_OF_TRANSCRIPTION_BY_RNA_POLYMERASE_II	845	HINFP|USP3|AASS|JDP2|ZNF668|PCGF1|PHF21A|HEY1|HDAC8|RIF1|ATF3|SATB1|THAP7|ZNF274|ZNF692|HIVEP1|ZNF8|DLX4|SOX1|SMURF2|KAT2B|ZBTB18|ZBTB42|LYAR|AJUBA|CC2D1B|DRAP1|ELK4|FOXO1|ERF|FOXP4|GLIS1|HMX1|IKZF5|KLF12|LIN37|LRRFIP1|MAFK|MAGEA10|MAGED4|MAGED4B|MAGEE1|MIER3|TWIST1|MLX|MSC|MOSPD1|KLF16|MXD1|MXD3|MXD4|DMBX1|MXI1|MYPOP|HDAC3|MZF1|IRF2|MBD3L2|PHF12|MBD3L2B|MBD3L3|MBD3L4|IFI16|MBD3L5|ZNF304|ZNF175|S…
GOBP_RETINOIC_ACID_METABOLIC_PROCESS	0.7276	1.795	0.0047	0.0611	https://www.gsea-msigdb.org/gsea/msigdb/human/geneset/GOBP_RETINOIC_ACID_METABOLIC_PROCESS	13	AKR1C3|SCPEP1|ALDH1A3|RBP1|ALDH8A1|RDH10|CYP26B1|CYP27C1|PRMT3|CRABP2|CYP1A1|CYP3A5|BCO2
GOBP_PROLINE_IMPORT_ACROSS_PLASMA_MEMBRANE	0.9099	1.5103	0.0168	0.2425	https://www.gsea-msigdb.org/gsea/msigdb/human/geneset/GOBP_PROLINE_IMPORT_ACROSS_PLASMA_MEMBRANE	3	SLC36A4|CLTRN|SLC38A2
GOBP_REGULATION_OF_TAU_PROTEIN_KINASE_ACTIVITY	0.7211	1.6261	0.0158	0.1625	https://www.gsea-msigdb.org/gsea/msigdb/human/geneset/GOBP_REGULATION_OF_TAU_PROTEIN_KINASE_ACTIVITY	9	SORL1|CLU|NAB2|RB1|HSP90AA1|HSP90AB1|C5AR1|DKK1|EGR1
GOBP_ZINC_ION_IMPORT_ACROSS_PLASMA_MEMBRANE	0.7642	1.6471	0.0132	0.145	https://www.gsea-msigdb.org/gsea/msigdb/human/geneset/GOBP_ZINC_ION_IMPORT_ACROSS_PLASMA_MEMBRANE	8	SLC39A10|SLC39A12|SLC39A4|SLC39A6|SLC39A14|SLC39A11|SLC39A8|SLC30A1
GOBP_ENDOCRINE_SYSTEM_DEVELOPMENT	0.4543	1.6896	0	0.118	https://www.gsea-msigdb.org/gsea/msigdb/human/geneset/GOBP_ENDOCRINE_SYSTEM_DEVELOPMENT	114	RAF1|BAK1|BMP4|GATA6|GATA3|GSX1|DLL1|THRA|SMAD4|ONECUT2|HES1|SMAD2|SMAD3|LHX3|SOX3|CREB1|TGFBR1|CYP1B1|SOX4|SIDT2|CDKN1C|DKK3|GSK3A|GSK3B|TUBB1|RFX3|AKT1|ARMC5|INSR|TBX1|PITX2|PAX8|SALL1|BMAL1|CLOCK|NKX2-1|SMO|APOA1|GDF11|PAX6|GLI2|ASCL1|FOXE1|NR3C1|WNT4|FGF2|SIX1|STRA6|HOXA5|WNT11|INHBB|INSM1|ISL1|BMPR1A|VHL|BMP2|IL6R|MDK|EIF2AK3|HESX1|MAP2K1|ARID5B|BMP5|MAPK3|SRF|FGF10|CDK6|TSPO|SOX2|RBPJ|MAPK1…
GOBP_POSITIVE_REGULATION_OF_DEVELOPMENTAL_PROCESS	0.3632	1.558	0	0.2105	https://www.gsea-msigdb.org/gsea/msigdb/human/geneset/GOBP_POSITIVE_REGULATION_OF_DEVELOPMENTAL_PROCESS	1053	CD74|CHD7|ABCB10|ADRA2C|FBN2|CLIC1|RIF1|SHLD1|SHLD2|SHLD3|ACACB|KDF1|HMCES|LGALS1|DHX37|F11R|TP53BP1|AAMDC|FLNA|EXOSC6|ADA|ILK|OLFM2|ADNP|CREB1|GCM1|SMURF2|SYDE1|BAMBI|PRKCA|AGO2|RAPGEF3|AKT1|IL4R|EFNA5|TNFSF9|ZNF335|PWP1|TWIST1|TWF2|CDC20|ZNF304|RIPK2|SART1|APOE|ITSN2|SKIL|TENM4|DUSP10|HOXC11|EPHB3|MAPK12|NRDC|ATF4|UTP25|KAT2A|TRIB1|XRCC5|BMPR1A|GJA1|SFRP2|CX3CR1|DKK1|GFAP|ITGB1|LRP5|PLXNC1|LRRC…
GOBP_REGULATION_OF_COLLAGEN_METABOLIC_PROCESS	0.4968	1.5033	0.0353	0.25	https://www.gsea-msigdb.org/gsea/msigdb/human/geneset/GOBP_REGULATION_OF_COLLAGEN_METABOLIC_PROCESS	31	MYB|CIITA|ITGA2|SUCO|VIM|VSIR|BMP4|ITGB1|CST3|RUNX1|LARP6|MFAP4|RGCC|CYGB|IHH|F2R|NPPC|FAP|CREB3L1|DDR2|UCN|CYP7A1|TGFB1|TGFB3|WNT4|NOTCH1|CBX8|HDAC2|SERPINF2|SCX|INHBA
GOBP_POSITIVE_REGULATION_OF_BLOOD_PRESSURE	0.6362	1.6634	0.0106	0.1341	https://www.gsea-msigdb.org/gsea/msigdb/human/geneset/GOBP_POSITIVE_REGULATION_OF_BLOOD_PRESSURE	17	CHRNA7|HSD11B2|AVPR1A|TPM1|WNK1|NR2F2|SPX|QRFP|ADRB1|OXTR|ID2|TACR1|ADH5|ACE|RHOA|GRIP2|PDE4D
GOBP_TRNA_5_LEADER_REMOVAL	-0.6841	-1.8437	0.0056	0.1446	https://www.gsea-msigdb.org/gsea/msigdb/human/geneset/GOBP_TRNA_5_LEADER_REMOVAL	13	POP5|POP7|RPP14|RPP21|RPP25|SSB|RPP25L|PRORP|RPP30|RPP38|RPP40|POP1|POP4
GOBP_REGULATION_OF_MYOFIBROBLAST_DIFFERENTIATION	0.7568	1.5338	0.0335	0.2293	https://www.gsea-msigdb.org/gsea/msigdb/human/geneset/GOBP_REGULATION_OF_MYOFIBROBLAST_DIFFERENTIATION	6	PARP1|RB1|FOSL2|PDCD4|TSKU|TP53INP1
GOBP_MYELOID_CELL_HOMEOSTASIS	0.3951	1.5244	0.0034	0.2346	https://www.gsea-msigdb.org/gsea/msigdb/human/geneset/GOBP_MYELOID_CELL_HOMEOSTASIS	146	BAK1|BAX|TGFBR3|TMOD3|ABCB10|BMP4|DYRK3|SLC11A2|GATA3|PTBP3|THRA|AXL|BCL6|HCAR2|ERCC2|HMGB1|JAM3|MB|MERTK|MPL|SLC25A38|ADAR|GCNT4|PIK3CD|XKR8|ADAM17|G6PD|UFL1|STAT3|RCOR1|SLC7A11|JMJD6|MTHFD1|LYAR|CASP3|ARID4A|UBA5|ALAS1|PRKDC|PRMT1|PIK3CB|KIT|NCSTN|HIF1A|SLC25A5|HEATR3|KMT2E|ACVR1B|VEGFA|ZNF16|ZFPM1|B2M|HMOX1|CFLAR|ANKRD54|HOXA5|TMEM14C|INHBA|IKZF1|JAK2|CXCR2|IREB2|ATP5IF1|STAT1|ACVR2A|KLF2|CDK5…
GOBP_POSITIVE_REGULATION_OF_STEM_CELL_POPULATION_MAINTENANCE	0.5651	1.8087	0	0.0558	https://www.gsea-msigdb.org/gsea/msigdb/human/geneset/GOBP_POSITIVE_REGULATION_OF_STEM_CELL_POPULATION_MAINTENANCE	46	BRMS1|ARID1A|ZNF322|BCL7A|BCL7B|SIN3A|BCL7C|DPF2|BRMS1L|PHF10|LBH|SIRT6|ING2|HDAC1|ING1|SMARCA4|NCOA3|SAP130|SMARCB1|SMARCD1|SAP30|SAP30L|SMARCE1|SMARCC1|SINHCAF|SS18|RBBP7|TEAD4|BICRA|BICRAL|BRD9|ESRRB|YAP1|TET1|KDM2B|SUDS3|PRDM14|ACTL6A|ACTB|OGT|RBBP4|HDAC2|REST|SMARCA2|ARID4A|ARID4B
GOBP_VASCULAR_WOUND_HEALING	0.6252	1.5216	0.0416	0.2369	https://www.gsea-msigdb.org/gsea/msigdb/human/geneset/GOBP_VASCULAR_WOUND_HEALING	13	VEGFA|KDR|MCAM|GATA2|HPSE|XBP1|NDNF|SMOC2|SLC12A2|TAFA5|TNFAIP3|CXCR4|ADIPOR2
GOBP_RESPIRATORY_ELECTRON_TRANSPORT_CHAIN	-0.52	-2.3802	0	0.0011	https://www.gsea-msigdb.org/gsea/msigdb/human/geneset/GOBP_RESPIRATORY_ELECTRON_TRANSPORT_CHAIN	114	PINK1|IMMP2L|NDUFAF1|GBA1|SLC25A13|COX15|SCO2|SDHAF2|MT-ND1|MT-ND2|MT-ND3|MT-ND4|MT-ND4L|MT-ND5|MT-ND6|PPARGC1A|UQCRFS1|AFG1L|AIFM2|BID|CCNB1|CDK1|CHCHD2|COA6|COQ9|COX4I1|COX5A|COX5B|COX6A1|COX6B1|COX6C|COX7A1|COX7A2|COX7A2L|COX7B|COX7C|COX8A|COX8C|CYC1|CYCS|DNAJC15|ETFA|DGUOK|ETFB|ETFDH|ETFRF1|GHITM|GPD2|ISCU|MT-CO1|MT-CO2|MT-CO3|MT-CYB|MYBBP1A|NDUFA1|NDUFA10|NDUFA4|NDUFC2-KCTD14|PUM2|NDUFA12|PL…
GOBP_NEUROTRANSMITTER_TRANSPORT	0.4186	1.6235	0.0011	0.1643	https://www.gsea-msigdb.org/gsea/msigdb/human/geneset/GOBP_NEUROTRANSMITTER_TRANSPORT	159	MEF2C|PRRT2|RAB3A|ERC2|FBXO45|CLN8|VPS18|CPLX1|SNAP29|SNAP25|STX3|PFN2|CPLX4|SLC1A1|SLC1A2|SLC1A3|STX1B|NR4A1|ABCC8|SLC38A1|ADORA2A|DTNBP1|PSEN1|SLC6A9|SLC17A8|SLC6A1|STXBP1|SYT4|PTPRN2|CASK|SLC6A4|SNCAIP|PPT1|ITGB3|MYOF|DVL1|CDK5|RAB3B|SYT12|SYT2|DNAJC5|SYT8|SLC29A1|GDNF|SLC29A2|SYN3|SLC29A3|ICA1|ATP2A2|GPER1|SLC30A1|STX2|SLC6A16|SV2C|TOR1A|LIN7B|CHRNB4|LIN7C|PPFIA3|SLC4A8|PDZD11|SNPH|NAPA|BAIAP…
GOBP_POSITIVE_REGULATION_OF_POTASSIUM_ION_TRANSPORT	0.5089	1.5324	0.0365	0.2297	https://www.gsea-msigdb.org/gsea/msigdb/human/geneset/GOBP_POSITIVE_REGULATION_OF_POTASSIUM_ION_TRANSPORT	31	KCNMB1|EDN3|OPRK1|FXYD2|ALG10B|ATP1B2|ATP1B3|RGS7|KCNQ1|KIF5B|KCNE5|KCNIP2|AKAP6|AKAP9|ANO6|KCNC1|FLNA|AMIGO1|NPPA|ABCC8|ATP1B1|FHL1|ACTN2|KCNH2|ADRA2A|NOS1AP|RNF207|ANK2|GALR2|DRD1|DLG1
GOBP_NEGATIVE_REGULATION_OF_BIOMINERAL_TISSUE_DEVELOPMENT	0.5723	1.565	0.0222	0.2054	https://www.gsea-msigdb.org/gsea/msigdb/human/geneset/GOBP_NEGATIVE_REGULATION_OF_BIOMINERAL_TISSUE_DEVELOPMENT	20	HEY2|LTBP3|ROCK1|GREM1|ROCK2|RFLNA|RFLNB|HEY1|TRPM4|TGFB1|ENPP1|SOX9|NOTCH1|ASPN|FGF23|BCOR|HIF1A|PTK2B|ECM1|GAS6
GOBP_MITOCHONDRIAL_RESPIRATORY_CHAIN_COMPLEX_ASSEMBLY	-0.5715	-2.5766	0	0	https://www.gsea-msigdb.org/gsea/msigdb/human/geneset/GOBP_MITOCHONDRIAL_RESPIRATORY_CHAIN_COMPLEX_ASSEMBLY	101	AIFM1|BCS1L|CHCHD4|CHCHD7|COA1|COA4|COA5|COA8|COX14|COX16|COX17|COX18|COX19|COX20|DMAC1|DMAC2|ECSIT|FOXRED1|IMMP2L|LYRM2|LYRM7|NDUFAF1|NDUFAF2|NDUFAF3|NDUFAF4|NDUFAF5|COA3|NDUFAF6|NDUFAF7|NDUFAF8|NUBPL|OMA1|OXA1L|PET100|PET117|SAMM50|SCO1|SCO2|SDHAF1|SDHAF2|SDHAF3|SDHAF4|SLC25A33|SMIM20|STMP1|SURF1|TFAM|MT-ND1|TIMM21|MT-ND2|TMEM126A|TMEM126B|MT-ND4|TMEM186|TMEM223|MT-ND5|TTC19|MT-ND6|UQCC1|UQCC4|…
GOBP_RESPONSE_TO_AMINO_ACID_STARVATION	0.4645	1.5458	0.0157	0.217	https://www.gsea-msigdb.org/gsea/msigdb/human/geneset/GOBP_RESPONSE_TO_AMINO_ACID_STARVATION	54	SESN2|EIF2A|EIF2AK2|EIF2AK3|EIF2AK4|ATF3|SH3GLB1|EIF2S1|UCP2|BMT2|LARP1|MAPK3|WDR24|MAPK8|MAP3K5|LARS1|CDKN1A|GCN1|MAPK1|RNF152|ATF2|SLC38A2|DAP|BECN1|GPR155|DAPL1|CASTOR1|MTOR|TFEB|DEPDC5|RRAGC|ITFG2|NPRL2|RRAGB|NPRL3|RRAGD|FAS|PRKD1|RNF167|SESN3|WDR59|KICS2|KPTN|ATXN3|RRAGA|SEH1L|MAP1LC3A|MIOS|FLCN|SESN1|SZT2|PEX2|ATF4|IMPACT
GOBP_REGULATION_OF_NEURON_DIFFERENTIATION	0.4569	1.7998	0	0.0602	https://www.gsea-msigdb.org/gsea/msigdb/human/geneset/GOBP_REGULATION_OF_NEURON_DIFFERENTIATION	161	CSNK1E|MEF2C|ARHGEF2|SIN3A|DIXDC1|MAP3K13|RET|ADRA2C|BMP4|HEY1|TRPC5|GDF6|BCL11B|CNTN2|DLL1|BCL6|DLX1|ETV5|HES1|MAP1B|SOX3|GPRC5B|IRX3|GDF5|REST|YWHAH|ZNF536|ASPM|SLC6A4|NCOA1|DLX2|GSK3B|CPNE1|DISP3|EYA1|DDX6|WDR62|CDK5RAP2|S1PR5|GLI3|ECT2|SOX11|BMP7|TCF12|BIN1|HEY2|TGIF2|OLIG2|GDF7|GDF11|KCTD11|APP|PROX1|PAX6|POU4F2|B2M|RARA|ASCL1|MYCL|CTDSP1|SOX8|ZFHX3|ZC4H2|FGF2|RHOA|SIX1|IMPACT|ISL2|NAP1L2|IS…
GOBP_DIENCEPHALON_DEVELOPMENT	0.499	1.6801	0.0013	0.1224	https://www.gsea-msigdb.org/gsea/msigdb/human/geneset/GOBP_DIENCEPHALON_DEVELOPMENT	61	INHBB|SRD5A2|BAX|ISL1|NRP1|BMPR1A|BMP2|BMP4|ARX|HESX1|OTX1|GSX1|FGF10|SOX2|MECP2|UBB|RBPJ|HES1|NR4A2|FGF8|WNT5A|LHX3|SOX3|PRDM13|POU4F1|CREB1|CTNNB1|PLXNA1|PLXNA3|SRD5A1|NCOA1|OGDH|TBX19|PITX1|GATA2|GLI1|POU3F2|OTP|PITX2|SEMA5A|HAP1|KCNC1|SALL1|NOG|NHLH2|NRP2|SEMA3E|SHH|GBX2|NKX2-1|OLIG2|SMO|PTCHD1|CHRNB2|UQCRQ|PAX6|RAB3GAP1|GLI2|NDNF|WNT4|FGF2
GOBP_NEURAL_PLATE_MORPHOGENESIS	0.7996	1.51	0.0384	0.2427	https://www.gsea-msigdb.org/gsea/msigdb/human/geneset/GOBP_NEURAL_PLATE_MORPHOGENESIS	5	DVL1|EPB41L5|DVL2|FGF8|NOG
GOBP_HEMOPOIESIS	0.3913	1.6578	0	0.1369	https://www.gsea-msigdb.org/gsea/msigdb/human/geneset/GOBP_HEMOPOIESIS	735	YY1|BAK1|BAX|CD74|GPR137B|CHD7|ACTN1|CUL4A|GABPA|ABCB10|NCOA6|PINK1|BCL11B|FOSL2|LBR|LGALS1|DROSHA|BCL6|BMI1|ERCC2|CEBPD|MB|CLCF1|FLI1|IKZF3|FLNA|NFIL3|PNP|TNFSF13B|ADA|GP1BB|RASSF2|EPHA2|MYH9|CREB1|PDCD2|ITGA4|MALT1|ACP6|PRKCA|PTPN6|LYAR|PHF14|ARID4A|GAB3|ZNF160|ASH2L|TUBB1|TYRO3|AGPAT5|ARMC5|CIAO3|ALAS1|IL1RL1|PRKDC|IL4R|PRMT1|LMBR1L|TNFSF9|EOMES|EZH2|FOS|PTK2B|KAT8|KMT2E|STK3|STK4|PUS7|ANGPT1|…
GOBP_RESPONSE_TO_NERVE_GROWTH_FACTOR	0.4804	1.5195	0.0227	0.2393	https://www.gsea-msigdb.org/gsea/msigdb/human/geneset/GOBP_RESPONSE_TO_NERVE_GROWTH_FACTOR	41	ARF6|CSNK1E|EEF2K|AKT1|CRK|RAPGEF1|TAC1|TMEM108|WASF1|NTF3|EHD1|MAPT|PARP1|CIB1|BDNF|TRPV1|NTRK1|CBL|RAP1A|KCNC1|SH3GL2|SORT1|BPTF|MAGI2|CORO1A|NTRK3|DYNC1LI2|ARPC3|EIF4A3|HES1|KIDINS220|RAPGEF2|USP8|BRAF|RAB35|SHOC2|KAT2A|NTF4|ACAP2|CSNK1D|CSTF2
GOBP_POSITIVE_REGULATION_OF_CYTOKINE_PRODUCTION_INVOLVED_IN_IMMUNE_RESPONSE	0.4562	1.5499	0.0092	0.2172	https://www.gsea-msigdb.org/gsea/msigdb/human/geneset/GOBP_POSITIVE_REGULATION_OF_CYTOKINE_PRODUCTION_INVOLVED_IN_IMMUNE_RESPONSE	63	DENND1B|RIGI|CD226|CD74|HLA-E|NLRP3|DDX21|TRAF2|TNFSF4|GATA3|NOD2|TICAM1|TRIM6|TLR7|TNFRSF14|WNT5A|GPRC5B|CD36|MALT1|SLC7A5|SPON2|PRKCZ|HK1|HLA-A|SPHK2|BCL10|PANX1|CAMK4|TICAM2|NOD1|IL1R1|RSAD2|MYD88|ARID5A|TBX21|DDX1|NR4A3|FZD5|KIT|RAET1G|CARD9|MAP3K7|IL18R1|PYCARD|CD160|DHX36|INAVA|MIF|CD81|MAPKAPK2|CD55|F2RL1|RIPK2|MAVS|SCIMP|B2M|IL18|IL1B|SEMA7A|PLCG2|TRAF6|SIRT1|TLR3
GOBP_NEGATIVE_REGULATION_OF_DEVELOPMENTAL_PROCESS	0.4052	1.7241	0	0.0943	https://www.gsea-msigdb.org/gsea/msigdb/human/geneset/GOBP_NEGATIVE_REGULATION_OF_DEVELOPMENTAL_PROCESS	744	YY1|EFNA1|CD74|GPR137B|JDP2|ABCA1|CUL4A|GABPA|SIRT2|HEY1|PINK1|TP53INP1|FSTL4|ADRB1|CNTN2|NR1H2|NR1H3|BCL6|DLL3|CDKN1A|TRIM6|PARP3|TRIM62|EPHA2|RTN4|SOX3|SFRP5|PPARA|DPYSL5|BAMBI|AGO1|ASPN|HGS|PDE3B|BCOR|PHF14|RAPGEF3|ANKRD26|RUNX1T1|SLC6A4|ARID4A|ARID4B|DLX2|CARM1|AMOT|FOXO1|IL4R|PRMT1|EZH2|SEMA3C|TWIST1|NF2|PTK2B|SAV1|HDAC3|SOX11|STK3|STK4|RUFY3|DAB2IP|MBD1|VGLL4|WWC1|WWC2|WWC3|WWTR1|MAP2|YAP1|…
GOBP_PROTEIN_DEACETYLATION	0.5096	1.6958	0.004	0.1141	https://www.gsea-msigdb.org/gsea/msigdb/human/geneset/GOBP_PROTEIN_DEACETYLATION	54	WDR5|HDAC11|MIER1|MIER2|SIRT2|HDAC8|SIRT3|MAPT|SIRT5|HDAC1|FRY|NNMT|SIRT4|HDAC9|FLNA|EP300|KAT2B|HDAC4|CCAR2|KAT14|BRMS1|MBIP|PRKAA1|BAZ2A|NEK3|SGF29|PRKAA2|DYRK1A|SIRT6|YEATS2|HDAC6|ZZZ3|MTA3|HDAC3|DR1|MTA1|RBBP7|RRP8|HDAC10|MTA2|TADA2A|SPRED1|HDAC7|SPRED2|TADA3|FNTA|SIRT7|SUV39H1|TPPP|RBBP4|HDAC2|KAT2A|SIRT1|SMARCA5
GOBP_EMBRYONIC_HINDLIMB_MORPHOGENESIS	0.56	1.5836	0.0298	0.1904	https://www.gsea-msigdb.org/gsea/msigdb/human/geneset/GOBP_EMBRYONIC_HINDLIMB_MORPHOGENESIS	23	ALX4|MED1|PITX1|SHH|FGF8|MSX2|CHD7|GPC3|RPGRIP1L|RARB|WNT7A|BMP4|RARG|CTNNB1|ZBTB16|MSX1|TWIST1|NOTCH1|TBX3|OSR1|OSR2|WNT3|AFF3
GOBP_EMBRYONIC_SKELETAL_SYSTEM_DEVELOPMENT	0.4772	1.7784	0	0.0699	https://www.gsea-msigdb.org/gsea/msigdb/human/geneset/GOBP_EMBRYONIC_SKELETAL_SYSTEM_DEVELOPMENT	118	BMP4|TBX15|BMI1|DLX1|IRX5|HOXA4|DMRT2|HOXA6|HOXC5|HOXC6|SMAD2|KIAA1217|SMAD3|RUNX2|TGFB3|CTNNB1|TGFBR1|COL1A1|HOXB4|MTHFD1|FGFR2|HOXB8|OSR2|HOXD1|DLG1|DLX2|EYA1|TBX1|HAND2|TWIST1|GLI3|NDST1|SOX11|BMP7|SATB2|SIX2|ALX4|MDFI|SLC39A1|WNT9B|SLC39A3|NODAL|HYAL1|RDH10|HOXC11|SETD2|SIX1|SCX|HOXA11|HOXA5|HOXA9|NKX3-2|WNT11|HOXB7|HOXC9|SIX4|WNT9A|ACVR2A|CDK20|DYNC2I1|IFT140|SULF1|TGFBR2|WDR19|HOXB5|ZEB1|FG…
GOBP_CELLULAR_RESPONSE_TO_PARATHYROID_HORMONE_STIMULUS	0.7606	1.6577	0.0198	0.1365	https://www.gsea-msigdb.org/gsea/msigdb/human/geneset/GOBP_CELLULAR_RESPONSE_TO_PARATHYROID_HORMONE_STIMULUS	8	PRKACA|MEF2C|PHEX|FOS|KAT2B|HDAC6|FGF23|WNT10B
GOBP_SPONTANEOUS_NEUROTRANSMITTER_SECRETION	0.7686	1.5345	0.0359	0.2294	https://www.gsea-msigdb.org/gsea/msigdb/human/geneset/GOBP_SPONTANEOUS_NEUROTRANSMITTER_SECRETION	6	RIMS2|PRKN|DOC2A|DOC2B|STX1B|RPH3AL
GOBP_REGULATION_OF_CELLULAR_RESPONSE_TO_GROWTH_FACTOR_STIMULUS	0.3911	1.5876	0	0.1892	https://www.gsea-msigdb.org/gsea/msigdb/human/geneset/GOBP_REGULATION_OF_CELLULAR_RESPONSE_TO_GROWTH_FACTOR_STIMULUS	262	VTN|FBN2|FSTL4|GATA6|SEMA6A|GATA3|DLL1|TP53|SMAD4|SMAD6|TNXB|CRIM1|ONECUT2|SCUBE3|LRIT3|ADAM17|CDKN2B|GIPC1|HES1|ILK|CREB3L1|PPP2R5B|GPC3|RUNX2|HSPA5|SMURF2|PPARA|BAMBI|ASPN|HGS|PPM1A|GPR155|CASK|ARID4A|ARID4B|DKK3|PIN1|STUB1|ITGB3|PRKD2|PRMT1|FERMT1|MEN1|LATS1|TGFBR3L|LATS2|HIF1A|LTBP4|SOX11|DAB2IP|CHRD|CYFIP2|SKIL|SPRY4|PRDM14|SPRED3|SKI|PTPN1|CFLAR|FGF2|IL1B|RBBP4|DAND5|ATP2B4|CITED1|RNF111|SF…
GOBP_VASCULATURE_DEVELOPMENT	0.3788	1.602	0	0.1829	https://www.gsea-msigdb.org/gsea/msigdb/human/geneset/GOBP_VASCULATURE_DEVELOPMENT	583	BTG1|EFNA1|BAK1|ERAP1|BAX|CHD7|HEY1|COL3A1|ADM|COMP|PKM|ANTXR1|COL18A1|NSDHL|MTDH|AQP1|MYDGF|PLPP3|FLNA|GNA13|ERRFI1|LRP1|GPNMB|POFUT1|EPHA2|MYH9|EPHB4|TGFBI|COL1A1|PRKCA|AGO1|SNX17|AGO2|HGS|PDE3B|RAPGEF3|AIMP1|ARHGAP22|TSPAN18|VAV2|SEC24B|AKT1|PRKD1|AMOT|FOXO1|PRKD2|AMOTL1|NOX1|AMOTL2|SH2D2A|SEMA3C|TWIST1|PTGIS|PTK2B|STK4|ANG|DAB2IP|TEAD2|ANGPT1|PDCL3|SASH1|ZNF304|QKI|YAP1|APOE|SOS1|PAX6|EPHB3|P…
GOBP_SMAD_PROTEIN_SIGNAL_TRANSDUCTION	0.4413	1.528	0.0078	0.2315	https://www.gsea-msigdb.org/gsea/msigdb/human/geneset/GOBP_SMAD_PROTEIN_SIGNAL_TRANSDUCTION	68	CITED1|JAK2|LNPEP|ATOH8|BMPR1A|BMP2|TOB1|BMP4|GDF6|JUN|BMP5|TGFBR2|CILP|EID2|SMAD4|ABTB3|SMAD6|MAGI2|RBM14|FAM89B|LDLRAD4|PMEPA1|LRP1|TF|VEPH1|SMAD1|SMAD2|SUB1|SMAD3|RUNX2|TGFB3|HIPK2|TGFBR1|SMAD5|GDF5|KIAA0319|RBPMS|SMAD7|AMH|BMP6|DAB2|BMPR2|PPARG|ZMIZ1|VIM|PML|PARP1|SH2B1|FOS|SMAD9|HEXA|NCEH1|BMP7|PBLD|ACVR1|TBX20|GDF7|ZMIZ2|GDF11|WWTR1|NODAL|NUP93|TGFB1|TGFB2|SKI|GDF15|INHBA|SPTBN1
GOBP_SOMATIC_STEM_CELL_POPULATION_MAINTENANCE	0.4583	1.5277	0.0172	0.2315	https://www.gsea-msigdb.org/gsea/msigdb/human/geneset/GOBP_SOMATIC_STEM_CELL_POPULATION_MAINTENANCE	59	MED6|RAF1|MED7|CDX2|BMPR1A|VPS72|CUL4A|KLF4|RIF1|LRP5|BCL9|SMC1A|ZHX2|FGF10|POU5F1|LDB1|SOX2|RBPJ|HES1|BCL9L|NANOG|KLF10|STAT3|BRAF|REST|SOX4|SALL4|MYC|NIPBL|NKAP|TBX1|GATA2|KIT|LBH|SFRP1|SOX9|LIF|PAX8|BMP7|NOG|SIX2|WNT9B|SMO|NODAL|YAP1|WNT7A|MED12|MED14|TAF5L|MED15|TAF6L|MED17|SKI|MED21|MED27|ZFP36L2|LIG4|MED28|MED30
GOBP_REGULATION_OF_STEROID_BIOSYNTHETIC_PROCESS	0.448	1.5525	0.0102	0.2162	https://www.gsea-msigdb.org/gsea/msigdb/human/geneset/GOBP_REGULATION_OF_STEROID_BIOSYNTHETIC_PROCESS	61	CYP27B1|ABCG4|BMP2|NFKB1|ABCA2|DDX20|EGR1|ADM|ATP1A1|BMP5|SOD1|DGKQ|SREBF1|SREBF2|SEC14L2|TSPO|PDE8B|AKR1C3|INSIG2|DHH|ABCG1|LPCAT3|INSIG1|SNAI2|CREB1|MBTPS2|H6PD|REST|BMP6|SF1|DKKL1|SCAP|DAB2|DKK3|PRKAA1|ARMC5|NR1D1|MBTPS1|IGFBP7|LEP|BGLAP|SNAI1|ERLIN1|ERLIN2|CLCN2|MALRD1|APOE|PROX1|CYP7A1|FGF19|ASAH1|GFI1|IGF1R|PRKG1|STAR|NR3C1|NR5A1|WNT4|STARD4|SIRT1|FGFR4
GOBP_REGULATION_OF_JNK_CASCADE	0.4487	1.6779	0.0024	0.1218	https://www.gsea-msigdb.org/gsea/msigdb/human/geneset/GOBP_REGULATION_OF_JNK_CASCADE	115	AIDA|PDCD4|TGFBR3|TNFRSF19|HRAS|PINK1|MAP3K11|PLCB1|COPS5|HMGB1|MTURN|RIPK1|DUSP3|MAP4K4|RASSF2|TAOK2|ULK4|FLT4|SH3RF1|XIAP|AXIN1|EDA2R|GSTP1|MAPK8IP3|NOD1|CRK|NOX1|PRMT1|MDFIC|MEN1|AGER|DNAJA1|NAIP|PYCARD|PTK2B|FZD7|TAOK1|HDAC3|STK3|DAB2IP|ANKRD6|RIPK2|MAP2K7|APP|WNT7A|DACT1|DUSP10|FGF19|DUSP22|SEMA3A|IGF1R|RASGRP1|CYLD|RB1CC1|ITCH|IL1B|TAOK3|GADD45B|ZNF622|GADD45G|TPD52L1|MAPKBP1|RAP2A|MAP2K4|G…
GOBP_GLANDULAR_EPITHELIAL_CELL_DEVELOPMENT	0.5524	1.6631	0.0101	0.1335	https://www.gsea-msigdb.org/gsea/msigdb/human/geneset/GOBP_GLANDULAR_EPITHELIAL_CELL_DEVELOPMENT	31	GSK3A|GSK3B|INSM1|RFX3|AKT1|GATA2|RARB|BMP4|FZD5|BMP5|DLL1|HIF1A|FASN|CDK6|BMAL1|CLOCK|NKX2-2|RHEB|SMO|CDH2|GDF11|WNT5A|BAD|PAX6|RARG|RARA|PDPK1|SIDT2|BMP6|GPAT4|SPDEF
GOBP_CELLULAR_RESPONSE_TO_ARSENIC_CONTAINING_SUBSTANCE	0.5911	1.5744	0.0256	0.197	https://www.gsea-msigdb.org/gsea/msigdb/human/geneset/GOBP_CELLULAR_RESPONSE_TO_ARSENIC_CONTAINING_SUBSTANCE	18	CPEB2|GSTO2|VCP|GSTO1|HSF1|MKNK2|DDX3X|SLC38A2|HMOX1|DAXX|ZFAND1|PPIF|ZFAND2A|DHX36|MAPK13|ZC3H12A|HNRNPA1|UROS
GOBP_ANIMAL_ORGAN_MORPHOGENESIS	0.3676	1.5604	0	0.2097	https://www.gsea-msigdb.org/gsea/msigdb/human/geneset/GOBP_ANIMAL_ORGAN_MORPHOGENESIS	826	ARL13B|CHD7|FBN2|HEY1|COL3A1|COMP|BCL11B|FOSL2|FGL1|FLI1|FLNA|HOXA4|ILK|AHDC1|LHX3|SOX1|SMURF2|SLC6A4|KLHL10|LEMD2|SEC24B|ZNF335|PITX2|SEMA3C|FGFRL1|TWIST1|STX2|PERP|APLP1|HOXC11|HYAL2|ATF4|STC1|DZANK1|OLFM3|BMPR1A|NRL|SFRP2|RORB|RPGRIP1L|DKK1|GNAT2|GLG1|HESX1|LRP5|EMX1|OTX1|BBS2|BBS5|BBS7|LY6H|BLOC1S5|MKKS|C2CD3|MYO7A|BARX2|MGP|SHROOM2|VPS33B|ATP6V1B1|CTNS|MYH6|BCL2|TAB1|BMPR1B|BMPR2|CSF1|CSF1R|…
GOBP_LOBAR_BRONCHUS_DEVELOPMENT	0.7524	1.5326	0.0371	0.2298	https://www.gsea-msigdb.org/gsea/msigdb/human/geneset/GOBP_LOBAR_BRONCHUS_DEVELOPMENT	6	WNT7B|AGR2|ADAMTSL2|IL13|HOXA5|SPDEF
GOBP_REGULATION_OF_TRIGLYCERIDE_BIOSYNTHETIC_PROCESS	0.5795	1.5156	0.0381	0.2411	https://www.gsea-msigdb.org/gsea/msigdb/human/geneset/GOBP_REGULATION_OF_TRIGLYCERIDE_BIOSYNTHETIC_PROCESS	17	MFSD2A|SIK1|RGN|THRSP|SLC27A1|KAT5|FBXW7|SCARB1|CTDNEP1|LDLR|FITM2|GPLD1|CNEP1R1|NR1H2|NR1H3|SIRT1|SREBF1
GOBP_POSITIVE_REGULATION_OF_REGULATORY_T_CELL_DIFFERENTIATION	0.6234	1.5477	0.0369	0.2182	https://www.gsea-msigdb.org/gsea/msigdb/human/geneset/GOBP_POSITIVE_REGULATION_OF_REGULATORY_T_CELL_DIFFERENTIATION	14	FOXP3|AMBRA1|KAT5|SOX12|VSIR|DUSP10|BTN2A2|FOXO3|KLHL25|LGALS9|CD46|BCL6|SOCS1|IL4I1
GOBP_POSITIVE_REGULATION_OF_MACROPHAGE_DIFFERENTIATION	0.6261	1.5298	0.0399	0.2306	https://www.gsea-msigdb.org/gsea/msigdb/human/geneset/GOBP_POSITIVE_REGULATION_OF_MACROPHAGE_DIFFERENTIATION	13	CSF1|TRIB1|RIPK1|HSF1|ROR2|FADD|TGFB1|CASP8|ID2|RB1|PRKCA|LIF|HCLS1
GOBP_SKELETAL_MUSCLE_CELL_DIFFERENTIATION	0.5939	2.0196	0	0.0072	https://www.gsea-msigdb.org/gsea/msigdb/human/geneset/GOBP_SKELETAL_MUSCLE_CELL_DIFFERENTIATION	58	MEF2C|SIX4|NLN|MYLK2|DDX5|EGR1|DDX17|ATF3|EMD|MSTN|BCL9|LARGE1|SAP30|KLHL41|NR4A1|BARX2|DMRTA2|BCL9L|WNT3A|AKIRIN1|COPS2|FOXN2|CDON|HIVEP3|NR1D2|MAFF|ZNF689|UQCC2|SELENON|GPC1|LEMD2|BTG2|TBX1|KRAS|CITED2|EOMES|HLF|KLF5|FOS|RB1|HMG20B|EGR2|SOX11|BMAL1|SHH|CYP26B1|GTF3C5|MED20|SOX8|MYOCD|RBM24|NOTCH1|NUPR1|PAX5|SIX1|SCX|VAX1|MEF2D
GOBP_PROTEIN_AUTO_ADP_RIBOSYLATION	0.6829	1.5955	0.0258	0.1883	https://www.gsea-msigdb.org/gsea/msigdb/human/geneset/GOBP_PROTEIN_AUTO_ADP_RIBOSYLATION	11	PARP1|PARP10|PARP16|PARP3|TNKS|PARP11|TNKS2|PARP12|PARP2|PARP6|PARP8
GOBP_FIBROBLAST_GROWTH_FACTOR_RECEPTOR_SIGNALING_PATHWAY	0.4785	1.6673	0.0012	0.1318	https://www.gsea-msigdb.org/gsea/msigdb/human/geneset/GOBP_FIBROBLAST_GROWTH_FACTOR_RECEPTOR_SIGNALING_PATHWAY	67	SPRY3|SHISA2|IQGAP1|SPRY1|GALNT3|NGFR|FGF18|FGF22|SULF1|TRIM71|CHURC1|GATA3|FRS3|FGF10|FGF23|SHCBP1|FIBP|GRB2|LRIT3|FGF9|FGF8|FLRT3|CREB3L1|WNT5A|RUNX2|DSTYK|CTNNB1|CCN2|FLRT1|SHOC2|FGFR1|FGFR2|SETX|FAM20C|FRS2|CRKL|FLRT2|GPC1|KIF16B|PRKD2|PTPN11|KLB|RAB14|FUZ|FGFR3|FGF3|FGFBP3|FGFRL1|TBX2|HHIP|NDST1|EXT1|NOG|SOS1|SPRY4|FGF19|PRDM14|SMOC2|CEP57|SPRY2|THBS1|WNT4|FGF20|FGF2|SULF2|NPTN|FGFR4
GOBP_REGULATION_OF_P38MAPK_CASCADE	0.5677	1.7421	0.0027	0.088	https://www.gsea-msigdb.org/gsea/msigdb/human/geneset/GOBP_REGULATION_OF_P38MAPK_CASCADE	37	MAP3K3|MAP3K4|GADD45A|BMP2|RELL2|PRMT1|OPRK1|BMP4|MFHAS1|AGER|GDF6|HAND2|LGALS9|RELL1|MAP3K5|MINK1|EZR|DUSP1|ZC3H12A|LEP|PJA2|DAB2IP|VEGFA|SASH1|PER1|STK39|DUSP10|ULK4|PTPN22|RASGRP1|CYLD|IL1B|SPHK1|PHLPP1|GADD45B|DLG1|GADD45G
GOBP_UBIQUITIN_DEPENDENT_PROTEIN_CATABOLIC_PROCESS_VIA_THE_MULTIVESICULAR_BODY_SORTING_PATHWAY	0.4966	1.5307	0.0186	0.2307	https://www.gsea-msigdb.org/gsea/msigdb/human/geneset/GOBP_UBIQUITIN_DEPENDENT_PROTEIN_CATABOLIC_PROCESS_VIA_THE_MULTIVESICULAR_BODY_SORTING_PATHWAY	35	PLAA|UBAP1|VPS4A|VPS36|VPS4B|VPS37A|CHMP4A|HDAC6|VPS37B|CHMP4B|VPS37C|VPS37D|MVB12B|CHMP1A|UBAP1L|CHMP1B|CHMP2A|CHMP2B|CHMP5|CHMP7|PTPN23|RNF115|RNF126|CHMP6|MVB12A|TOM1L1|TSG101|VPS25|SNF8|STAM|STAM2|HGS|NEDD4|VPS28|CHMP3
GOBP_REGULATION_OF_EPITHELIAL_CELL_DIFFERENTIATION	0.5268	1.9859	0	0.0124	https://www.gsea-msigdb.org/gsea/msigdb/human/geneset/GOBP_REGULATION_OF_EPITHELIAL_CELL_DIFFERENTIATION	124	BTG1|FOXJ2|VDR|SPRY1|SGPP1|TMEM100|BMP4|MACROH2A2|KDF1|PLCB1|GATA3|DLL1|F11R|WNT10B|SULT2B1|CDKN2B|ERRFI1|HES1|CTNNB1|APOLD1|S1PR2|AQP3|BLTP1|CDKN1C|RFX3|VCL|CDKN1B|KRAS|IPO7|EZH2|GDNF|SRSF6|TBX3|CLDN5|LIF|PAX8|BMP7|SIX2|WNT9B|VEGFA|HEY2|AJAP1|CD109|IKBKB|SMO|MSX2|WWTR1|NODAL|YAP1|ABCA12|AHI1|CEACAM1|PAX6|ETV4|PTCH2|KEAP1|SPRED3|ASCL1|MYCL|MACROH2A1|MAFG|FGF2|IL1B|MMP9|CEBPB|S1PR3|ATOH8|CYP27B1|V…
GOBP_BLOOD_VESSEL_MATURATION	0.7897	1.5531	0.0241	0.2154	https://www.gsea-msigdb.org/gsea/msigdb/human/geneset/GOBP_BLOOD_VESSEL_MATURATION	6	S1PR1|RECK|MMP2|LYL1|ANKRD17|DDIT3
GOBP_NEGATIVE_REGULATION_OF_STEM_CELL_DIFFERENTIATION	0.6303	1.8081	0	0.0552	https://www.gsea-msigdb.org/gsea/msigdb/human/geneset/GOBP_NEGATIVE_REGULATION_OF_STEM_CELL_DIFFERENTIATION	25	GSK3B|NFE2L2|BBS12|LBH|EZH2|HSPA9|TBX3|YTHDF2|HNRNPU|NELFB|HES5|TRIM6|N4BP2L2|ESRRB|HES1|YAP1|PRICKLE1|STAT3|CDK12|JAG1|CDK13|NOTCH1|ZFP36|REST|ZFP36L2
GOBP_REGULATION_OF_PROTEASOMAL_UBIQUITIN_DEPENDENT_PROTEIN_CATABOLIC_PROCESS	0.429	1.6356	0.0012	0.1559	https://www.gsea-msigdb.org/gsea/msigdb/human/geneset/GOBP_REGULATION_OF_PROTEASOMAL_UBIQUITIN_DEPENDENT_PROTEIN_CATABOLIC_PROCESS	137	CSNK1E|AURKA|UBQLN4|SIRT2|SGTA|ANKIB1|DET1|ARIH1|HSP90AB1|DDA1|SUMO1|WNT10B|GBA1|GCLC|RNF144A|UBE2K|RNF144B|RNF217|GNA12|GIPC1|UFL1|PRICKLE1|FBXW8|PSEN1|RNF19A|SH3RF1|GLMN|SMAD7|AXIN1|GSK3A|GSK3B|RFPL1|STUB1|DVL1|AKT1|GABARAP|PLK3|STYX|PIAS1|RAD23B|SIRT6|SUMO2|TAF9|UBQLN2|DDRGK1|HSPBP1|RAD23A|FZR1|CDC20|CHFR|HECTD1|CDC20B|ELOB|FHIT|NOP53|CDK2|ZER1|ZYG11B|USP38|BAG5|RACK1|KEAP1|AXIN2|BAG6|COMMD1|P…
GOBP_NEGATIVE_REGULATION_OF_FIBROBLAST_MIGRATION	0.6938	1.6543	0.0128	0.1402	https://www.gsea-msigdb.org/gsea/msigdb/human/geneset/GOBP_NEGATIVE_REGULATION_OF_FIBROBLAST_MIGRATION	11	RAC1|NHERF1|ZEB2|HAS1|BRAF|HYAL2|FGF2|ITGB1BP1|ARHGAP4|MACIR|CYGB
GOBP_RESPONSE_TO_ENDOGENOUS_STIMULUS	0.372	1.6006	0	0.1845	https://www.gsea-msigdb.org/gsea/msigdb/human/geneset/GOBP_RESPONSE_TO_ENDOGENOUS_STIMULUS	1345	AVPR1A|LAMTOR1|ABCA1|ABCA2|FBN2|NCOA6|COL3A1|DDX17|COMP|ACACA|FOSL2|KBTBD2|ACAT1|DDX54|LHB|SOGA1|ACSBG1|TRIM25|FIBP|ACSL1|FLNA|FAM83G|NTRK3|HIVEP1|ZNF8|GNAS|MXRA5|TRIM68|ILK|ADCY5|ADCY6|LRRC32|CDC34|CREB1|SMURF2|GNAI1|KAT2B|BAMBI|PRKCA|PRKCQ|PDE3B|RAPGEF3|SCAP|SLC6A4|AKT1|AKT2|FOXO1|ALAD|EFNA5|PELP1|DNAJA1|MAP3K7|DENND4C|FGFRL1|RAN|TWIST1|GNAO1|KLF16|TWF2|ANG|CYFIP2|RIPK2|APLP1|GJB2|APOA1|APOA2|A…
GOBP_MAMMARY_GLAND_EPITHELIAL_CELL_DIFFERENTIATION	0.6844	1.7052	0.0015	0.1077	https://www.gsea-msigdb.org/gsea/msigdb/human/geneset/GOBP_MAMMARY_GLAND_EPITHELIAL_CELL_DIFFERENTIATION	14	CEBPB|AKT1|AKT2|SMO|ERBB4|LBH|PTCH1|LATS1|ID2|FOXF1|ZNF703|FGF2|HIF1A|HOXA5
GOBP_MAMMARY_GLAND_EPITHELIAL_CELL_PROLIFERATION	0.6267	1.7659	0.0042	0.074	https://www.gsea-msigdb.org/gsea/msigdb/human/geneset/GOBP_MAMMARY_GLAND_EPITHELIAL_CELL_PROLIFERATION	24	CEBPB|MED1|KDM5B|BAX|RREB1|MAPK1|STAT6|IQGAP3|GPX1|DEAF1|WNT5A|EPHA2|RTN4|PHB2|ROBO1|BRCA2|ID2|ZNF703|ESR1|GATA3|CCND1|BTRC|PYGO2|HOXA5
GOBP_CELL_PROLIFERATION_IN_FOREBRAIN	0.5486	1.5516	0.0269	0.2162	https://www.gsea-msigdb.org/gsea/msigdb/human/geneset/GOBP_CELL_PROLIFERATION_IN_FOREBRAIN	24	KIF14|DISC1|DIXDC1|NUMB|POU3F3|FGF8|WNT3A|POU3F2|HOOK3|WNT7A|PAX6|ARX|NUMBL|CEP120|IGF2BP1|BCL11B|DOCK7|RRM1|GLI3|NFIB|PCM1|FGFR2|AKNA|EMX2
GOBP_CARTILAGE_MORPHOGENESIS	0.8018	1.6922	0.0067	0.1156	https://www.gsea-msigdb.org/gsea/msigdb/human/geneset/GOBP_CARTILAGE_MORPHOGENESIS	7	HAND2|SNAI1|WNT7B|MSX1|HOXA5|STC1|SNAI2
GOBP_EMBRYONIC_HEART_TUBE_MORPHOGENESIS	0.4762	1.5899	0.0133	0.1886	https://www.gsea-msigdb.org/gsea/msigdb/human/geneset/GOBP_EMBRYONIC_HEART_TUBE_MORPHOGENESIS	57	ARL13B|MEF2C|PKD2|TGFBR2|BBS5|BBS7|SRF|DLL1|NDRG4|MKKS|C2CD3|SOX18|HES1|FGF8|SMAD3|WNT3A|WNT5A|PSEN1|MIB1|CCDC103|DVL1|ZIC3|CITED2|CCDC39|CCDC40|MEGF8|HAND2|MICAL2|SUFU|DNAAF1|TBX2|STIL|TBX3|HIF1A|TEAD2|ACVR1|FOXH1|IHH|SHH|NOTCH2|SMO|TBX20|NODAL|YAP1|AHI1|VANGL2|TBX6|RNF207|DVL2|CLUAP1|NOTCH1|IFT172|TMED2|NPHP3|IFT52|SETDB2|IFT57
GOBP_FAT_CELL_DIFFERENTIATION	0.5021	1.9813	0	0.0131	https://www.gsea-msigdb.org/gsea/msigdb/human/geneset/GOBP_FAT_CELL_DIFFERENTIATION	199	ERAP1|JDP2|SIRT2|TRPM4|ADRB1|BBS9|FOSL2|PLCB1|CNTN2|SMAD6|CEBPD|MB|AAMDC|PEX11A|RREB1|HES1|CREBL2|ALDH6A1|CREB1|EBF2|PPARGC1A|ZNF516|RARRES2|ADGRF1|ANKRD26|RUNX1T1|TFE3|BSCL2|CARM1|AKT1|AKT2|FOXO1|TRIO|NR1D1|SIRT6|SAV1|HNRNPU|RNASEL|STK3|STK4|SLC39A13|WWTR1|YAP1|GNB3|DUSP10|ZBTB7B|SIX1|CTBP1|CTBP2|TRIB2|INHBB|CEBPB|RGS2|CBY1|WDFY2|TRIB3|SFRP2|CMKLR1|GPS2|BBS12|KLF4|LRP5|LRRC8C|ARID5B|BBS2|BBS7|AD…
GOBP_CELLULAR_RESPONSE_TO_COPPER_ION	0.7609	1.8499	0.0016	0.0485	https://www.gsea-msigdb.org/gsea/msigdb/human/geneset/GOBP_CELLULAR_RESPONSE_TO_COPPER_ION	13	MAP1LC3A|MT1G|MT1X|MT2A|NFE2L2|HSF1|PRNP|DAXX|ATP7A|CYP1A1|BECN1|BACE1|AQP1
GOBP_CELLULAR_RESPONSE_TO_STARVATION	0.4357	1.6996	0	0.1114	https://www.gsea-msigdb.org/gsea/msigdb/human/geneset/GOBP_CELLULAR_RESPONSE_TO_STARVATION	160	PMAIP1|FADS1|SESN2|YWHAZ|VPS41|PIK3C3|ATF3|SH3GLB1|TP53|GBA1|SREBF1|SREBF2|CDKN1A|GCN1|TSC2|CPEB4|FNIP1|GLUL|HSPA5|SLC38A3|PPARA|SLC7A5|DAP|GPR155|DAPL1|GABARAPL1|GCGR|MTOR|TFEB|RRAGC|PRKAA1|FAS|PRKD1|FOXO1|GABARAP|USP33|XPR1|EHMT2|DNAJC15|FOS|NUAK2|WRN|MYBBP1A|SEH1L|WNT9B|SLC39A4|IFI16|KAT5|RRP8|KRT20|JMY|MIOS|WNT2B|PPM1D|SUV39H1|IGF1R|WNT4|ASNS|ATF4|IMPACT|MAX|ATG5|TBL2|ATG7|INHBB|LRRK2|HFE|NFE…
GOBP_NEGATIVE_REGULATION_OF_PHOSPHATIDYLINOSITOL_3_KINASE_PROTEIN_KINASE_B_SIGNAL_TRANSDUCTION	0.5517	1.7496	0.0055	0.0837	https://www.gsea-msigdb.org/gsea/msigdb/human/geneset/GOBP_NEGATIVE_REGULATION_OF_PHOSPHATIDYLINOSITOL_3_KINASE_PROTEIN_KINASE_B_SIGNAL_TRANSDUCTION	41	PHLDA3|LEMD2|STAMBP|INPP5K|PTPRJ|PIK3CB|PLEKHA1|NLRC3|PDCD6|PPP2CA|MSTN|MTM1|CIB1|TWIST1|DAG1|GPER1|DAB2IP|MAGI2|TSC2|NOP53|OTUD3|EPHA2|FLCN|RUBCN|BTN2A2|PTEN|SFRP5|RACK1|NHERF1|PPARA|ARRB2|HYAL2|PIK3IP1|BANK1|MUL1|PHLPP1|SH2B3|SIRT1|PPP2R1A|DLG1|DDIT3
GOBP_INTRACELLULAR_ZINC_ION_HOMEOSTASIS	0.7989	2.154	0	0.0009	https://www.gsea-msigdb.org/gsea/msigdb/human/geneset/GOBP_INTRACELLULAR_ZINC_ION_HOMEOSTASIS	20	SLC39A10|SLC39A13|SLC39A4|SLC39A6|MT1G|SLC30A5|MT1X|MT2A|SLC30A10|SLC39A8|SLC39A7|AP3B1|SLC30A9|ATP13A2|ATP7B|SLC39A14|SLC1A1|SLC30A7|SLC30A1|SLC39A9
GOBP_NEGATIVE_REGULATION_OF_CARDIAC_MUSCLE_CELL_PROLIFERATION	0.7745	1.7312	0.0066	0.0917	https://www.gsea-msigdb.org/gsea/msigdb/human/geneset/GOBP_NEGATIVE_REGULATION_OF_CARDIAC_MUSCLE_CELL_PROLIFERATION	9	KCNK2|VGLL4|TP73|TBX5|MAPK11|SAV1|CITED2|JARID2|NOG
GOBP_T_CELL_DIFFERENTIATION_INVOLVED_IN_IMMUNE_RESPONSE	0.4981	1.6839	0.0027	0.1207	https://www.gsea-msigdb.org/gsea/msigdb/human/geneset/GOBP_T_CELL_DIFFERENTIATION_INVOLVED_IN_IMMUNE_RESPONSE	59	TMEM98|FCER1G|IRF4|JAK3|IL6R|STAT4|NLRP3|JAK1|LGALS9|TNFSF4|GATA3|ATP7A|HLX|TSC1|BCL6|HMGB1|SEMA4A|LEF1|RORA|STAT3|KMT2A|MALT1|PRKCZ|CD46|RELB|SMAD7|FGL2|SOCS3|BCL3|MTOR|SOCS5|FOXP3|SHB|MYB|STAT6|TBX21|JUNB|IL4R|MEN1|EOMES|IL18R1|PTGER4|ANXA1|ZC3H12A|ENTPD7|GPR183|RIPK2|FOXP1|NFKBIZ|ZFPM1|NFKBID|ZBTB7B|LY9|RARA|IL18|IL23A|LOXL3|RC3H1|RC3H2
GOBP_CHEMOKINE_C_X_C_MOTIF_LIGAND_12_SIGNALING_PATHWAY	0.7617	1.5162	0.0378	0.2424	https://www.gsea-msigdb.org/gsea/msigdb/human/geneset/GOBP_CHEMOKINE_C_X_C_MOTIF_LIGAND_12_SIGNALING_PATHWAY	6	CXCL12|CXCR4|WBP1L|OXSR1|STK39|ENTREP1
GOBP_POSITIVE_REGULATION_OF_PROTEIN_KINASE_C_SIGNALING	0.7566	1.5837	0.0241	0.1907	https://www.gsea-msigdb.org/gsea/msigdb/human/geneset/GOBP_POSITIVE_REGULATION_OF_PROTEIN_KINASE_C_SIGNALING	7	VEGFA|ADGRV1|FLT4|SPHK2|WNT5A|MC1R|WNT11
GOBP_INTRACELLULAR_MRNA_LOCALIZATION	0.7199	1.7525	0.0048	0.0821	https://www.gsea-msigdb.org/gsea/msigdb/human/geneset/GOBP_INTRACELLULAR_MRNA_LOCALIZATION	12	BICD1|CASC3|FUBP3|ZFP36|STAU1|ZFP36L1|DHX36|KIF5C|ZNF385A|STAU2|PUM2|MEX3D
GOBP_STEROL_BIOSYNTHETIC_PROCESS	0.4746	1.5877	0.008	0.1895	https://www.gsea-msigdb.org/gsea/msigdb/human/geneset/GOBP_STEROL_BIOSYNTHETIC_PROCESS	56	FDFT1|FDPS|ABCG4|IDI1|ABCA2|DHCR7|ARV1|HMGCR|HMGCS1|SOD1|LSS|MVD|LBR|MVK|MSMO1|ACLY|NSDHL|SREBF1|SC5D|SREBF2|SEC14L2|TM7SF2|INSIG2|PLPP6|ACAA2|PMVK|LIPA|ABCG1|LPCAT3|CH25H|INSIG1|ERG28|G6PD|FAXDC2|DHCR24|EBP|MBTPS2|HMGCS2|SCAP|PRKAA1|PRKAG2|CFTR|CYB5R3|PRKAA2|CYB5R1|CYB5R2|NPC1L1|MBTPS1|HSD17B7|ERLIN1|ERLIN2|APOA1|APOE|CYP7A1|SQLE|CYP51A1
GOBP_VASCULAR_ENDOTHELIAL_GROWTH_FACTOR_RECEPTOR_SIGNALING_PATHWAY	0.4753	1.5491	0.0151	0.2178	https://www.gsea-msigdb.org/gsea/msigdb/human/geneset/GOBP_VASCULAR_ENDOTHELIAL_GROWTH_FACTOR_RECEPTOR_SIGNALING_PATHWAY	49	FLT1|VEGFB|VTN|VEGFD|KDR|NRP1|MMRN2|ROBO1|FGF18|SULF1|MAPK14|HHEX|GRB10|DLL1|FGF10|FOXC1|AXL|TMEM204|ARNT|FGF9|NIBAN2|BCAR1|FYN|FLT4|MAPKAPK3|PTK2|HGS|FZD4|ITGB3|VAV2|CADM4|PRKD1|PRKD2|EPN2|PDCD6|HIF1A|PTK2B|DAB2IP|VEGFA|MAPKAPK2|ITGA5|HSPB1|PAK2|PTPN1|SLC31A1|IL1B|NEDD4|SRC|PGF
GOBP_DISACCHARIDE_METABOLIC_PROCESS	0.7022	1.5108	0.0419	0.2425	https://www.gsea-msigdb.org/gsea/msigdb/human/geneset/GOBP_DISACCHARIDE_METABOLIC_PROCESS	8	B4GALT1|LCT|IDUA|FBP2|BRAF|GANC|FBP1|GAA
GOBP_INTERLEUKIN_1_MEDIATED_SIGNALING_PATHWAY	0.5496	1.5647	0.0252	0.2049	https://www.gsea-msigdb.org/gsea/msigdb/human/geneset/GOBP_INTERLEUKIN_1_MEDIATED_SIGNALING_PATHWAY	25	IL1R1|IRAK4|MYD88|TNIP2|TOLLIP|EGR1|ST18|NFKBIA|IRAK2|MAP3K7|MAPK3|PLCB1|IKBKB|VRK2|IRAK3|IL1RAP|RPS6KA4|RPS6KA5|ZBP1|IL1B|IRAK1|RELA|TRAF6|OTUD4|ZNF675
GOBP_REGULATION_OF_NEUROTRANSMITTER_SECRETION	0.5343	1.8171	0	0.0531	https://www.gsea-msigdb.org/gsea/msigdb/human/geneset/GOBP_REGULATION_OF_NEUROTRANSMITTER_SECRETION	62	MEF2C|PNKD|RAP1B|LRRK2|RAB3A|FBXO45|VPS18|FBXL20|CPLX1|PFN2|SLC18A3|RIMS1|CPLX4|PRKCG|STX1B|CHRNA3|STXBP5|PREPL|ASIC1|ADORA2A|DTNBP1|SLC38A2|RIMS2|GIT1|BRAF|STXBP1|SYT4|CASK|P2RY1|SNCAIP|SYP|MYOF|DVL1|SEPTIN5|RAB5A|KCNMB4|PRKN|TACR2|ATP2A2|CACNB4|GPER1|RAP1A|SLC30A1|RIMS3|RIMS4|BGLAP|SNAPIN|SV2C|CPLX3|CHRNB4|SLC4A8|BAIAP3|MCTP1|WNT7A|DYSF|MCTP2|RAB3GAP1|SYT11|FMR1|STX1A|CSPG5|NF1
GOBP_CELLULAR_RESPONSE_TO_WATER_STIMULUS	0.8124	1.5513	0.0202	0.2165	https://www.gsea-msigdb.org/gsea/msigdb/human/geneset/GOBP_CELLULAR_RESPONSE_TO_WATER_STIMULUS	5	PIK3CA|AVPR1A|PKD2|SIPA1|PLEC
GOBP_INNATE_IMMUNE_RESPONSE_IN_MUCOSA	0.6969	1.7365	0.0061	0.091	https://www.gsea-msigdb.org/gsea/msigdb/human/geneset/GOBP_INNATE_IMMUNE_RESPONSE_IN_MUCOSA	13	NOS2|FAU|H2BC10|H2BC12L|H2BC21|H2BC4|RPL39|H2BC6|H2BC7|H2BC12|H2BC8|H2BC11|NOD2
GOBP_EMBRYONIC_FORELIMB_MORPHOGENESIS	0.5377	1.5785	0.0295	0.1932	https://www.gsea-msigdb.org/gsea/msigdb/human/geneset/GOBP_EMBRYONIC_FORELIMB_MORPHOGENESIS	29	RECK|NIPBL|RPGRIP1L|IFT122|ZNF358|TWIST1|TBX3|HOXD9|ALX4|SHH|TBX5|MSX2|SHOX2|RDH10|LNPK|WNT7A|HOXA13|RUNX2|EN1|CTNNB1|MSX1|CACNA1C|TFAP2A|CRABP2|HOXA11|OSR1|HOXA9|OSR2|WNT3
GOBP_NEURON_FATE_SPECIFICATION	0.5646	1.6338	0.0071	0.1564	https://www.gsea-msigdb.org/gsea/msigdb/human/geneset/GOBP_NEURON_FATE_SPECIFICATION	27	ISL2|HOXC10|ISL1|EYA1|POU3F2|FKBP8|EHMT2|SOX9|ESRP1|SUFU|GLI3|NFIB|DLL1|FOXA1|HOXD10|NKX2-2|DMRTA2|NFIA|MNX1|LHX3|SOX1|GLI2|POU4F1|ASCL1|MYT1L|LMO4|SIX1
GOBP_RNA_MODIFICATION	-0.4171	-2.0036	0	0.0387	https://www.gsea-msigdb.org/gsea/msigdb/human/geneset/GOBP_RNA_MODIFICATION	163	MRM2|AARS1|MRM3|NOP2|NSUN2|NSUN4|NSUN6|RBM15|RBM15B|TARBP1|THADA|THUMPD2|THUMPD3|TRDMT1|TRMO|TRMT1|TRMT10A|TRMT10B|TRMT11|TRMT112|TRMT13|TRMT1L|TRMT2A|TRMT2B|TRMT44|TRMT6|TRMT61A|TRMT9B|VIRMA|WDR4|WDR6|WTAP|ZC3H13|ADAR|ADARB1|ADAT2|ALKBH3|ALKBH5|ANKRD16|APOBEC2|APOBEC3B|APOBEC3C|BAG4|CTU1|CTU2|DKC1|DNAJB11|DPH3|DTWD1|DTWD2|DUS1L|DUS2|DUS4L|GAR1|MTFMT|GON7|DALRD3|HNRNPAB|JMJD6|KTI12|NAF1|NHP2|NOP1…
GOBP_GLANDULAR_EPITHELIAL_CELL_DIFFERENTIATION	0.4586	1.5593	0.0106	0.2094	https://www.gsea-msigdb.org/gsea/msigdb/human/geneset/GOBP_GLANDULAR_EPITHELIAL_CELL_DIFFERENTIATION	61	INSM1|VHL|BMP2|BMP4|KLF4|GATA6|AGR2|BMP5|NFIB|DLL1|FASN|CDK6|HES1|FGF8|WNT5A|BAD|LHX3|RARG|CTNNB1|FGFR2|SIDT2|BMP6|GPAT4|IL13|GSK3A|GSK3B|PDX1|RFX3|AKT1|GATA2|ZNF800|RARB|FZD5|SOX9|FOXA1|HIF1A|EXT1|WDR77|BMAL1|NKX6-2|CLOCK|NKX2-2|CLCN2|RHEB|SMO|CDH2|GDF11|YAP1|PROX1|PAX6|RARA|ASCL1|WNT4|CAV1|NR5A2|FGF2|NOTCH1|PDPK1|RBM4|HOXA5|SPDEF
GOBP_NEGATIVE_REGULATION_OF_DEVELOPMENTAL_GROWTH	0.4615	1.6884	0	0.1165	https://www.gsea-msigdb.org/gsea/msigdb/human/geneset/GOBP_NEGATIVE_REGULATION_OF_DEVELOPMENTAL_GROWTH	96	YY1|RGS2|SEMA3D|SEMA4F|SEMA3G|NRP1|SEMA4B|NTN1|SEMA4C|SEMA4G|SEMA6B|SEMA6C|CDKL3|FSTL4|PTCH1|RAI1|ADRB1|KCNK2|MSTN|BBS2|RNF6|DIP2B|SEMA6A|ADRB2|CDKN1A|SEMA4A|MECP2|TOMM70|RYK|TNR|ULK2|WNT3A|G6PD|WNT5A|RTN4|DCC|CTDP1|SEMA5B|ULK1|PPARA|PLXNA3|SEMA3B|SEMA6D|KIAA0319|LGMN|TRIM46|SEMA4D|RGMA|SPAG9|RTN4R|SPART|SLC6A4|SOCS2|WNT3|GSK3A|DRAXIN|CDKN1B|SPP1|CDK5|EPHA7|SLIT1|CITED2|FGFR3|JARID2|PLAC8|SEMA3C|…
GOBP_APOPTOTIC_CHROMOSOME_CONDENSATION	0.8202	1.5593	0.0198	0.2105	https://www.gsea-msigdb.org/gsea/msigdb/human/geneset/GOBP_APOPTOTIC_CHROMOSOME_CONDENSATION	5	DFFB|ACIN1|GPER1|TOP2A|KDM4A
GOBP_CELL_FATE_DETERMINATION	0.737	2.2157	0	0.0005	https://www.gsea-msigdb.org/gsea/msigdb/human/geneset/GOBP_CELL_FATE_DETERMINATION	31	MEF2C|ISL1|GATA2|BMP4|KLF4|PRRX1|PTCH1|GATA6|HOXA2|GATA3|DLL1|TBX2|TNXB|NKX2-2|NOTCH2|MCL1|HES1|CYP26B1|PROX1|WNT7A|PAX6|DSCAML1|IFRD1|JAG1|PTCH2|CTNNB1|ASCL1|EBF2|NOTCH4|CDC42|BARHL2
GOBP_REGULATION_OF_STEM_CELL_DIFFERENTIATION	0.4646	1.6172	0.0038	0.1727	https://www.gsea-msigdb.org/gsea/msigdb/human/geneset/GOBP_REGULATION_OF_STEM_CELL_DIFFERENTIATION	73	CHD3|ABL1|NSUN2|LTBP3|MTCH2|BMPR1A|NFE2L2|EIF2AK2|SLC4A11|KDM4C|BBS12|HSPA9|HDAC1|TACSTD2|KDM3A|FOXC1|CDK6|NELFB|NUDT21|TRIM6|N4BP2L2|HES1|PRICKLE1|STAT3|CDK12|CDK13|HOXB4|REST|SMYD5|METTL3|GSK3B|GATAD2B|PRKDC|LBH|EZH2|SIRT6|SOX9|PWP1|GDNF|GATAD2A|TBX3|OCIAD1|DHX36|MTA3|YTHDF2|HNRNPU|HES5|PUS7|TEAD2|MBD3|MTA1|RBBP7|KAT5|SOX6|ESRRB|MTA2|TBX5|SP7|YAP1|PDGFRA|JAG1|SOX5|TGFB2|CHD4|ITCH|RBM24|FGF2|NOT…
GOBP_ERYTHROCYTE_HOMEOSTASIS	0.4454	1.6835	0	0.1209	https://www.gsea-msigdb.org/gsea/msigdb/human/geneset/GOBP_ERYTHROCYTE_HOMEOSTASIS	117	TGFBR3|TMOD3|ABCB10|BMP4|DYRK3|SLC11A2|GATA3|PTBP3|THRA|AXL|BCL6|ERCC2|MB|SLC25A38|ADAR|G6PD|UFL1|STAT3|RCOR1|JMJD6|LYAR|CASP3|ARID4A|UBA5|ALAS1|PRKDC|PRMT1|KIT|HIF1A|SLC25A5|HEATR3|KMT2E|ACVR1B|VEGFA|ZNF16|ZFPM1|B2M|HMOX1|CFLAR|ANKRD54|HOXA5|TMEM14C|INHBA|IKZF1|JAK2|IREB2|ATP5IF1|STAT1|ACVR2A|KLF2|CDK5RAP3|RACGAP1|HSPA9|MAPK14|SRF|HMGB2|ACIN1|CDK6|LDB1|SLC1A5|SLC25A40|ARNT|BPGM|STAT5B|HIPK2|ID2|…
GOBP_REGULATION_OF_HEMOPOIESIS	0.4479	1.8348	0	0.0506	https://www.gsea-msigdb.org/gsea/msigdb/human/geneset/GOBP_REGULATION_OF_HEMOPOIESIS	313	MEF2C|CD74|GPR137B|CUL4A|GABPA|ABCB10|SMARCA4|SMARCB1|GATA3|LGALS1|DLL1|IRF7|DROSHA|BCL6|IKZF3|PNP|ADA|MITF|NEDD9|RASSF2|POU4F1|CREB1|MALT1|PRKCA|PTPN6|CTLA4|TFE3|ARID1A|ARID1B|BRD7|PRKDC|IL4R|PRMT1|PBRM1|PHF10|TNFSF9|FOS|SMARCC2|GLI3|SMARCD1|SMARCD2|SMARCE1|HIF1A|PTK2B|SLC4A2|RIPK2|SART1|SOS1|POU4F2|TMEM131L|DUSP10|ZBTB7B|RAG1|RARA|CASP8|RASGRP1|IL15|IL17D|IL18|IL23A|RHOA|KAT2A|LOXL3|RC3H1|HOXA5…
GOBP_FOREBRAIN_NEURON_DIFFERENTIATION	0.515	1.589	0.0141	0.1893	https://www.gsea-msigdb.org/gsea/msigdb/human/geneset/GOBP_FOREBRAIN_NEURON_DIFFERENTIATION	39	OGDH|DLX2|DISC1|ZMIZ1|CSF1R|NRP1|GATA2|SCYL2|ZSWIM6|LHX6|BCL11B|OTP|ATP7A|SHANK3|DLX1|HES5|NHLH2|NRP2|SEMA3E|UBB|LHX8|GBX2|NKX2-1|HES1|FGF8|PROX1|UQCRQ|PAX6|SOX1|RAPGEF2|NDNF|B2M|ASCL1|PLXNA1|PLXNA3|SECISBP2|FGFR2|DCLK2|INHBA
GOBP_COMPARTMENT_PATTERN_SPECIFICATION	0.8132	1.5501	0.024	0.2171	https://www.gsea-msigdb.org/gsea/msigdb/human/geneset/GOBP_COMPARTMENT_PATTERN_SPECIFICATION	5	LFNG|PBX3|NOTCH1|DLL1|DLL3
GOBP_VASODILATION	0.4957	1.5165	0.0316	0.2426	https://www.gsea-msigdb.org/gsea/msigdb/human/geneset/GOBP_VASODILATION	34	KCNMB1|RGS2|GUCY1A1|ITGA1|KLF2|ADRB1|BBS2|SOD1|ADRB2|BDKRB2|EXT1|GPER1|PLOD3|EXT2|GCH1|MKKS|NOS1|NPPA|F2RL1|NPPB|CPS1|VSTM4|GPX1|KCNMA1|ADORA2A|APOE|UCN|ADRA2A|PRKG1|ADORA2B|KAT2B|DRD1|KCNJ8|ATG5
GOBP_ENDOCARDIUM_DEVELOPMENT	0.7047	1.5555	0.0354	0.2124	https://www.gsea-msigdb.org/gsea/msigdb/human/geneset/GOBP_ENDOCARDIUM_DEVELOPMENT	9	ACVR1|KDR|RBPJ|NOTCH1|SOX18|SMAD4|PROX1|STK3|STK4
GOBP_SEGMENT_SPECIFICATION	0.6373	1.5911	0.0205	0.1893	https://www.gsea-msigdb.org/gsea/msigdb/human/geneset/GOBP_SEGMENT_SPECIFICATION	14	HES5|IRX1|IRX2|MLLT3|COBL|MTF2|MAFB|IRX3|HOXA2|DVL2|DLL1|OSR1|MEOX2|BMI1
GOBP_REGULATION_OF_STEROID_METABOLIC_PROCESS	0.4527	1.5855	0	0.1899	https://www.gsea-msigdb.org/gsea/msigdb/human/geneset/GOBP_REGULATION_OF_STEROID_METABOLIC_PROCESS	78	CYP27B1|ABCG4|BMP2|NFKB1|ABCA2|DDX20|EGR1|LDLRAP1|ADM|ARV1|ATP1A1|ACADL|BMP5|SOD1|DGKQ|SREBF1|SREBF2|SEC14L2|TSPO|PDE8B|AKR1C3|INSIG2|DHH|ABCG1|LPCAT3|CH25H|STAT5B|INSIG1|ABCB11|RORA|FMO5|SNAI2|CREB1|MBTPS2|EPHX2|H6PD|ACADVL|REST|BMP6|SF1|DKKL1|SCAP|DAB2|DKK3|PRKAA1|STUB1|ARMC5|PANK2|LDLR|NR1D1|KIT|MBTPS1|IGFBP7|LEP|BGLAP|SNAI1|ERLIN1|ERLIN2|CLCN2|MALRD1|APOA1|APOE|PROX1|CYP7A1|GNB3|FGF19|ASAH1|G…
GOBP_NEGATIVE_REGULATION_OF_INCLUSION_BODY_ASSEMBLY	0.7803	1.7663	0.0016	0.0741	https://www.gsea-msigdb.org/gsea/msigdb/human/geneset/GOBP_NEGATIVE_REGULATION_OF_INCLUSION_BODY_ASSEMBLY	10	DNAJB6|SORL1|DNAJB1|HSPA1A|HSPA2|DNAJB2|HSPA1B|DNAJA4|HSF1|SACS
GOBP_NEUTROPHIL_DIFFERENTIATION	0.7271	1.5878	0.0176	0.1897	https://www.gsea-msigdb.org/gsea/msigdb/human/geneset/GOBP_NEUTROPHIL_DIFFERENTIATION	9	JAGN1|TRIB1|FOSL2|BAP1|LBR|DHRS7B|LEF1|EVI2B|FASN
GOBP_MESONEPHROS_DEVELOPMENT	0.4858	1.7639	0	0.0744	https://www.gsea-msigdb.org/gsea/msigdb/human/geneset/GOBP_MESONEPHROS_DEVELOPMENT	91	LZTS2|MAGED1|CITED1|CTNNBIP1|CALB1|CRLF1|SPRY1|BMP2|SIX4|GREM1|PKD2|RET|BMP4|PTCH1|TACSTD2|GATA3|FGF10|FOXC1|SMAD4|SMAD6|FMN1|GZF1|HOXD11|HES1|SIM1|SMAD1|FGF8|ILK|SMAD2|SMAD3|TMEM59L|CAT|GPC3|GREB1L|LHX1|SLIT2|CTNNB1|PKD1|ZBTB16|KIF26B|SMAD5|LAMA5|AGT|SMAD7|FGFR2|SDC4|OSR2|BCL2|DLG1|MYC|EYA1|CER1|DCHS1|RARB|ROBO2|SFRP1|SOX9|GDNF|WNT6|GLI3|NPNT|PBX1|PAX8|BMP7|SALL1|FOXJ1|NOG|SIX2|HS2ST1|WNT9B|HS3S…
GOBP_RESPIRATORY_SYSTEM_DEVELOPMENT	0.3954	1.5411	0.0023	0.2228	https://www.gsea-msigdb.org/gsea/msigdb/human/geneset/GOBP_RESPIRATORY_SYSTEM_DEVELOPMENT	186	SPRY1|RAB3A|CHD7|BMP4|TMEM38B|COL3A1|GATA6|FOSL2|NFIB|WDPCP|THRA|PLOD3|SREBF1|SLC23A1|SMCHD1|MECP2|PTK7|ERRFI1|ADA|HES1|LEF1|SMAD2|GPC3|LHX3|CREB1|HIKESHI|TGFB3|CTNNB1|PTGES3|SLC7A11|FLT4|SMPD3|LAMA5|JMJD6|FGFR2|PHF14|AIMP2|PPP1CA|SELENON|ASXL1|SEC24B|KRAS|DLG5|SIM2|DISP1|FGFRL1|LTA4H|SRSF6|GLI3|MSC|TBX2|SAV1|LIF|SOX11|VEGFA|STK40|HS6ST1|NKX2-1|TBX5|NODAL|YAP1|ABCA12|ODAD4|RDH10|PROX1|WNT2B|GLI2|…
GOBP_ACTIN_MYOSIN_FILAMENT_SLIDING	0.8767	1.9426	0.0016	0.0197	https://www.gsea-msigdb.org/gsea/msigdb/human/geneset/GOBP_ACTIN_MYOSIN_FILAMENT_SLIDING	8	ACTC1|MYH3|MYL6|MYH6|MYL6B|TNNC1|TPM1|MYLK2
GOBP_HAIR_CELL_DIFFERENTIATION	0.4892	1.556	0.0201	0.2122	https://www.gsea-msigdb.org/gsea/msigdb/human/geneset/GOBP_HAIR_CELL_DIFFERENTIATION	42	SEC24B|TRIOBP|BMP4|ERCC3|ANKRD24|TECTA|TPRN|ESRP1|PITX2|KCNQ1|JAG2|LHFPL5|SOD1|PDZD7|DLL1|WDPCP|ERCC2|HES5|MYO7A|DLX3|PLS1|HEY2|MCOLN3|RBPJ|SLITRK6|SCRIB|HES1|WHRN|CDH23|GSDME|CLRN1|SLC4A7|JAG1|CTNNB1|NHERF1|MYCL|TMEM132E|FGF20|FGF2|NOTCH1|MYO6|PAFAH1B1
GOBP_REGULATION_OF_MIRNA_METABOLIC_PROCESS	0.5886	2.0466	0	0.0048	https://www.gsea-msigdb.org/gsea/msigdb/human/geneset/GOBP_REGULATION_OF_MIRNA_METABOLIC_PROCESS	75	YY1|ATOH8|BMPR1A|BMP2|NFKB1|BMP4|NGFR|DDX5|EGR1|HRAS|KLF4|FOSL1|PRL|GATA6|JUN|MRTFB|MYCN|SMARCA4|NCOR2|SRF|GATA3|NFIB|POU2F1|NR1H2|POU5F1|TP53|DROSHA|SMAD4|SREBF1|SMAD6|SREBF2|LIN28B|ZNF512B|PNPT1|SMAD1|SMAD3|GNL3|STAT3|TERT|PPARA|ESR1|REST|NCOR1|MYC|PPARD|PPARG|MYB|GATA2|NFATC4|KLF5|SOX9|FOS|TWIST1|FOXA1|HIF1A|ZC3H12A|AR|TEAD1|PDGFB|MRTFA|TENT2|ZSWIM8|TGFB1|FOXO3|RARA|TGFB2|NFATC3|NR3C1|MYOCD|ET…
GOBP_RNA_CAPPING	-0.592	-2.1446	0	0.0077	https://www.gsea-msigdb.org/gsea/msigdb/human/geneset/GOBP_RNA_CAPPING	37	POP5|HSD17B10|POP7|RAMAC|RAMACL|RNGTT|RNMT|RPP14|RPP21|RPP25|SSB|RPP25L|PRORP|RPP30|RPP38|RPP40|SNRPB|SNRPD1|SNRPD2|SNRPD3|SNRPE|SNRPF|SNRPG|NCBP1|TBL3|TGS1|THG1L|TRMT10C|UTP20|ABT1|CMTR1|CMTR2|NCBP3|NOP14|NOP9|POP1|POP4
GOBP_RESPONSE_TO_TOPOLOGICALLY_INCORRECT_PROTEIN	0.4619	1.7508	0	0.0829	https://www.gsea-msigdb.org/gsea/msigdb/human/geneset/GOBP_RESPONSE_TO_TOPOLOGICALLY_INCORRECT_PROTEIN	146	FICD|BAK1|BOK|SERP1|BAX|HSPA2|JKAMP|ABCA7|ABCB10|ATF3|COMP|ATF6|DAXX|HSP90AA1|HSP90AB1|DNAJB12|DNAJB14|RNF185|HSPA1L|COPS5|DERL2|UBE2J2|ERLEC1|TOR1B|CREB3L1|PIK3R1|UFL1|OS9|CTH|CREB3L2|HSPA5|CREB3|AUP1|PPP1R15A|DDIT3|PPP1R15B|RHBDD2|STUB1|UBE2W|KBTBD6|DNAJB4|DNAJB5|DNAJC18|HSPH1|DNAJA1|DNAJC4|TMEM33|DERL3|NCK1|NCK2|HSPA4L|HSPA6|DDRGK1|HSPE1|STT3B|DAB2IP|SERP2|TRAM1|UBXN4|TOR1A|DNAJC3|HSPB1|SDF2L1…
GOBP_BRANCHING_MORPHOGENESIS_OF_AN_EPITHELIAL_TUBE	0.4014	1.5313	0	0.23	https://www.gsea-msigdb.org/gsea/msigdb/human/geneset/GOBP_BRANCHING_MORPHOGENESIS_OF_AN_EPITHELIAL_TUBE	135	MAGED1|VDR|ABL1|NRP1|RBM15|SPRY1|PKD2|MET|BMP4|TACSTD2|SMAD4|GNA13|LEF1|ILK|GPC3|EPHA2|CTNNB1|ESR1|LAMA5|FGFR2|PPP1CA|DLG1|MYC|EYA1|KRAS|DCHS1|DLG5|SIRT6|GDNF|GLI3|NPNT|TBX2|BTRC|TBX3|PAX8|BMP7|SALL1|AR|SIX2|STK4|WNT9B|ACVR1|HS3ST3A1|VEGFA|HS3ST3B1|SEMA3E|GBX2|DDR1|NKX2-1|SMO|TBX20|GDF7|MSX2|FOXD1|PAK1|YAP1|RDH10|WNT2B|GLI2|PLXND1|SOX8|WNT4|FGF2|SIX1|HOXA11|HOXA5|FKBPL|HOXB7|TIE1|CSMD1|CITED1|CTN…
GOBP_REGULATION_OF_LIPID_BIOSYNTHETIC_PROCESS	0.4178	1.5931	0.0023	0.1878	https://www.gsea-msigdb.org/gsea/msigdb/human/geneset/GOBP_REGULATION_OF_LIPID_BIOSYNTHETIC_PROCESS	142	RGN|ABCD2|AVPR1A|CD74|ABCA2|DDX20|SIRT2|CTDNEP1|EGR1|SIRT3|DCAF5|ADM|ATP1A1|CNEP1R1|PLA2G6|DGKQ|NR1H2|NR1H3|SREBF1|SREBF2|SEC14L2|PDE8B|INSIG2|SIK1|ACSL3|THRSP|DHH|SLC27A1|UBR4|ABCG1|HTR2B|WDTC1|INSIG1|CREBL2|SNAI2|CREB1|ABHD6|KAT2B|PPARA|ACADVL|REST|SPHK1|APOC1|SF1|SPHK2|SCAP|MTOR|DKK3|PRKAA1|PRKCD|AKT1|HTR2C|ARMC5|LDLR|NR1D1|FITM2|GPER1|SNAI1|SORBS1|KAT5|APOE|RDH10|BRCA1|CEACAM1|PROX1|RAB38|CYP…
GOBP_SYNAPSE_PRUNING	-0.803	-1.7716	0.0024	0.2477	https://www.gsea-msigdb.org/gsea/msigdb/human/geneset/GOBP_SYNAPSE_PRUNING	7	EPHA4|PLXNC1|C1QL1|CX3CR1|DKK1|ITGAM|ITGB1
GOBP_FORELIMB_MORPHOGENESIS	0.5913	1.8172	0.0056	0.0536	https://www.gsea-msigdb.org/gsea/msigdb/human/geneset/GOBP_FORELIMB_MORPHOGENESIS	36	ATRX|RECK|NIPBL|RPGRIP1L|IFT122|ZNF358|TWIST1|TBX3|RNF165|FMN1|HOXD10|HOXD9|ALX4|SHH|TBX5|MSX2|SHOX2|RDH10|LNPK|WNT7A|VPS54|HOXA13|RUNX2|EN1|CTNNB1|ZBTB16|MSX1|CACNA1C|GDF5|TFAP2A|CRABP2|HOXA11|OSR1|HOXA9|OSR2|WNT3
GOBP_METANEPHRIC_NEPHRON_DEVELOPMENT	0.5769	1.7713	0.0058	0.0714	https://www.gsea-msigdb.org/gsea/msigdb/human/geneset/GOBP_METANEPHRIC_NEPHRON_DEVELOPMENT	32	STAT1|GREM1|PKD2|RET|BMP4|EGR1|SOX9|GDNF|AQP1|LIF|PAX8|FMN1|SALL1|SIX2|HES5|WNT9B|PDGFB|IRX1|IRX2|SMO|HES1|FOXD1|LHX1|PDGFRA|CTNNB1|PKD1|SOX8|KIF26B|WNT4|LAMB2|OSR1|LGR4
GOBP_NEGATIVE_REGULATION_OF_STEROID_METABOLIC_PROCESS	0.5597	1.6132	0.0199	0.174	https://www.gsea-msigdb.org/gsea/msigdb/human/geneset/GOBP_NEGATIVE_REGULATION_OF_STEROID_METABOLIC_PROCESS	25	DKK3|CYP27B1|BMP2|NFKB1|ABCA2|ATP1A1|BMP5|SOD1|PDE8B|INSIG2|SNAI1|ERLIN1|ERLIN2|CH25H|MALRD1|INSIG1|APOE|PROX1|SNAI2|FGF19|GFI1|WNT4|REST|DKKL1|SCAP
GOBP_WHITE_FAT_CELL_DIFFERENTIATION	0.6207	1.5938	0.0358	0.1884	https://www.gsea-msigdb.org/gsea/msigdb/human/geneset/GOBP_WHITE_FAT_CELL_DIFFERENTIATION	14	PPARG|RETREG1|ATF2|PER2|PDGFRA|SNAI2|PNPLA3|FGF10|TBL1XR1|SIRT1|CTBP1|FABP4|CTBP2|CEBPA
GOBP_GLIAL_CELL_FATE_COMMITMENT	0.6786	1.65	0.0115	0.1424	https://www.gsea-msigdb.org/gsea/msigdb/human/geneset/GOBP_GLIAL_CELL_FATE_COMMITMENT	12	HES5|SOX2|CTNNB1|GCM1|SOX9|ASCL1|NKX2-2|SOX8|OLIG2|NFIB|NFIA|PAX6
GOBP_POSITIVE_REGULATION_OF_STRESS_ACTIVATED_PROTEIN_KINASE_SIGNALING_CASCADE	0.4384	1.617	0	0.1721	https://www.gsea-msigdb.org/gsea/msigdb/human/geneset/GOBP_POSITIVE_REGULATION_OF_STRESS_ACTIVATED_PROTEIN_KINASE_SIGNALING_CASCADE	104	TNFRSF19|BMP4|HRAS|GDF6|STK25|MAP3K11|PLCB1|HMGB1|MTURN|RIPK1|RASSF2|TAOK2|FLT4|SH3RF1|XIAP|SPHK1|AXIN1|EDA2R|MAPK8IP3|NOD1|CRK|NOX1|PRMT1|OPRK1|AGER|HAND2|RELL1|NAIP|MID1|PYCARD|PTK2B|FZD7|TAOK1|STK3|DAB2IP|VEGFA|SASH1|ANKRD6|RIPK2|MAP2K7|APP|WNT7A|FGF19|SCIMP|DUSP22|SEMA3A|TGFB2|RASGRP1|RB1CC1|IL1B|ARL6IP5|TAOK3|GADD45B|ZNF622|GADD45G|MAP3K3|TPD52L1|MAPKBP1|MAP3K4|SEMA4C|MAP2K4|GADD45A|BMP2|REL…
GOBP_T_HELPER_17_TYPE_IMMUNE_RESPONSE	0.5896	1.7695	0	0.0719	https://www.gsea-msigdb.org/gsea/msigdb/human/geneset/GOBP_T_HELPER_17_TYPE_IMMUNE_RESPONSE	32	FOXP3|JAK2|IRF4|ARID5A|TBX21|JUNB|IL6R|CARD9|JAK1|PHB1|ZC3H12A|TYK2|EPHB2|ENTPD7|NFKBIZ|NFKBID|RORA|STAT3|ZBTB7B|TRAF3IP2|LY9|MALT1|IL17RA|NOTCH1|PRKCQ|IL23A|SMAD7|LOXL3|RC3H1|RC3H2|SOCS3|IL27RA
GOBP_DESMOSOME_ORGANIZATION	0.6602	1.5055	0.0479	0.2481	https://www.gsea-msigdb.org/gsea/msigdb/human/geneset/GOBP_DESMOSOME_ORGANIZATION	9	DSG2|DSP|JUP|PKP2|GRHL1|PERP|PRKCA|NECTIN1|SNAI2
GOBP_NEGATIVE_REGULATION_OF_NOTCH_SIGNALING_PATHWAY	0.6335	1.962	0	0.016	https://www.gsea-msigdb.org/gsea/msigdb/human/geneset/GOBP_NEGATIVE_REGULATION_OF_NOTCH_SIGNALING_PATHWAY	36	DLX2|AKT1|ARRDC1|NEURL1|DLL4|GATA2|FBXW7|HEY1|NFKBIA|CCNC|ARRB1|DLL1|HIF1AN|YTHDF2|BCL6|BMP7|DLL3|DLX1|ZBTB7A|RITA1|HEY2|MMP14|SLC35C1|NIBAN2|CHAC1|EGFL7|CBFA2T2|CDK3|LFNG|BEND6|DLK1|DLK2|MAGEA1|NRARP|WWP2|METTL3
GOBP_REGULATION_OF_CD4_POSITIVE_ALPHA_BETA_T_CELL_ACTIVATION	0.5642	1.8576	0	0.0446	https://www.gsea-msigdb.org/gsea/msigdb/human/geneset/GOBP_REGULATION_OF_CD4_POSITIVE_ALPHA_BETA_T_CELL_ACTIVATION	50	IRF4|JAK3|VSIR|NLRP3|KLHL25|TGFBR2|CBFB|LGALS9|RUNX3|TNFSF4|GATA3|HLX|RUNX1|BCL6|HMGB1|TWSG1|CBLB|MALT1|SH3RF1|PRKCZ|PRKCQ|CD83|NDFIP1|SMAD7|SOCS1|SOCS5|FOXP3|SHB|TBX21|JUNB|IL4R|CD274|AGER|ANXA1|CD160|ZC3H12A|CD81|CD55|RIPK2|NFKBIZ|NFKBID|ZBTB7B|ARG2|RARA|ITCH|IL18|IL23A|LOXL3|RC3H1|RC3H2
GOBP_REGULATION_OF_T_CELL_DIFFERENTIATION_IN_THYMUS	0.5513	1.5327	0.0321	0.2299	https://www.gsea-msigdb.org/gsea/msigdb/human/geneset/GOBP_REGULATION_OF_T_CELL_DIFFERENTIATION_IN_THYMUS	21	PTPN2|CLPTM1|IHH|SHH|ZEB1|TOX|ADA|ZC3H8|SOS1|BMP4|TMEM131L|GLI2|ADAM8|ERBB2|RASGRP1|VNN1|SOD1|EGR3|SOS2|CAMK4|FOXJ1
GOBP_IMMUNOLOGICAL_MEMORY_FORMATION_PROCESS	0.7449	1.5592	0.0293	0.2091	https://www.gsea-msigdb.org/gsea/msigdb/human/geneset/GOBP_IMMUNOLOGICAL_MEMORY_FORMATION_PROCESS	7	TNFSF4|CD46|IL23A|ST3GAL1|TSC1|BCL6|FGL2
GOBP_DEVELOPMENT_OF_PRIMARY_SEXUAL_CHARACTERISTICS	0.3791	1.5077	0.0011	0.2446	https://www.gsea-msigdb.org/gsea/msigdb/human/geneset/GOBP_DEVELOPMENT_OF_PRIMARY_SEXUAL_CHARACTERISTICS	186	ADCYAP1R1|BOK|BAX|SGPL1|WDR48|TEX19|GATA6|IMMP2L|TAF4|NUDT1|GATA3|ADAM32|LHB|DHX37|CBL|SMAD4|IRX5|TNFSF10|FLNA|DHH|UBB|CBX2|DACH2|FER|GFRA1|KIF18A|LHX9|CSDE1|MAMLD1|RNF38|TGFBR1|HSD17B4|CYP1B1|ESR1|LHFPL2|AMH|AGO4|CASP3|GNRH1|SF1|HYAL3|ASPM|ARID4A|KLHL10|NCOA1|ARID4B|ATRX|NUP107|SAFB2|INSR|ADAM15|PRPS1L1|ROBO2|KIT|NRIP1|DMC1|SALL1|AR|ANG|TIPARP|VEGFA|NKX2-1|TBC1D20|RDH10|WNT2B|RARA|TGFB2|SOX8|WNT…
GOBP_DETOXIFICATION_OF_INORGANIC_COMPOUND	0.8689	2.0565	0	0.0048	https://www.gsea-msigdb.org/gsea/msigdb/human/geneset/GOBP_DETOXIFICATION_OF_INORGANIC_COMPOUND	11	PARK7|SLC11A1|MT1G|TXN|MT1X|MT2A|ATP7A|SLC39A8|CAT|SLC30A1|ABCB6
GOBP_NEGATIVE_REGULATION_OF_SIGNALING	0.3528	1.5111	0	0.2425	https://www.gsea-msigdb.org/gsea/msigdb/human/geneset/GOBP_NEGATIVE_REGULATION_OF_SIGNALING	1146	CD74|AATF|MET|ABCA7|NOMO1|FBN2|HEY1|NOMO3|ATF3|DGKD|DGKZ|FBLN1|CCDC22|TRIM59|ADA|PPM1N|ADNP|CDC34|SMURF2|BAMBI|PRKCQ|MGRN1|PDE3B|PTPN6|SLC6A4|AJUBA|SEC13|LEMD2|TYRO3|AKT1|FOXO1|LMBR1L|PIH1D1|DNAJA1|TWIST1|ARRB1|UBQLN2|RIOK3|HDAC3|CRTC3|IFI35|RRN3|NMI|LMNA|TSPAN6|APLP1|APOA1|MIOS|AP1AR|APOE|SKIL|SPRY4|DUSP10|DUSP22|DUSP5|GLIS2|ASAH2|DUSP6|DUSP7|PTPN1|PTPN12|HYAL2|PTPN18|ATF4|PSME3|PTPRS|TNS2|UACA|…
GOBP_PATTERN_SPECIFICATION_INVOLVED_IN_KIDNEY_DEVELOPMENT	0.7418	1.5445	0.0248	0.2182	https://www.gsea-msigdb.org/gsea/msigdb/human/geneset/GOBP_PATTERN_SPECIFICATION_INVOLVED_IN_KIDNEY_DEVELOPMENT	7	HES5|IRX3|IRX1|IRX2|FOXD1|OSR1|PAX8
GOBP_POSITIVE_REGULATION_OF_INTERLEUKIN_13_PRODUCTION	0.6717	1.591	0.0286	0.189	https://www.gsea-msigdb.org/gsea/msigdb/human/geneset/GOBP_POSITIVE_REGULATION_OF_INTERLEUKIN_13_PRODUCTION	11	RARA|IL17RA|LGALS9|IRF4|PRKCZ|TNFSF4|GATA3|IL18|HLA-E|IL1RAP|SPHK2
GOBP_MODULATION_OF_EXCITATORY_POSTSYNAPTIC_POTENTIAL	0.4917	1.5561	0.0145	0.2128	https://www.gsea-msigdb.org/gsea/msigdb/human/geneset/GOBP_MODULATION_OF_EXCITATORY_POSTSYNAPTIC_POTENTIAL	41	SSH1|BAIAP2|DVL1|LRRK2|GRIN1|TMEM108|SLC8A2|CBLN1|CUX2|ZMYND8|RIMS1|ADRB2|PRKAR1B|NLGN3|SHANK3|DMPK|PTK2B|STX1B|SHANK1|GRIN2B|GRIN2C|CHRNA7|GRIN2D|MTMR2|RELN|CELF4|DLG4|NLGN2|EIF4A3|APP|WNT7A|SLC8A3|PTEN|RIMS2|TBC1D24|SYNE1|GRIK2|PRKCZ|S1PR2|STX1A|TMEM25
GOBP_HISTAMINE_TRANSPORT	-0.6597	-1.8507	0.0079	0.1412	https://www.gsea-msigdb.org/gsea/msigdb/human/geneset/GOBP_HISTAMINE_TRANSPORT	13	SLC29A4|BTK|LYN|RAB44|SLC18A2|SNAP23|SNX4|SNX6|VAMP2|VAMP3|EDN1|VAMP7|VAMP8
GOBP_RESPONSE_TO_TEMPERATURE_STIMULUS	0.4429	1.6892	0	0.117	https://www.gsea-msigdb.org/gsea/msigdb/human/geneset/GOBP_RESPONSE_TO_TEMPERATURE_STIMULUS	129	CIRBP|HSPA2|TP53INP1|MAPT|ADRB1|DNAJC2|DAXX|HSP90AA1|ACADM|HSP90AB1|HTRA2|ZFAND1|SLC9A1|SUMO1|THRA|GCLC|CDKN1A|SLC27A1|HTR2B|CRYAB|TRPM2|HSBP1|DRGX|SAXO1|GMPR|PSIP1|DNAJB6|HIKESHI|ANO3|ZNF516|ACADVL|CLPB|MICB|LXN|MTOR|GSK3B|NR2F6|PRKAA1|STUB1|SCN9A|AKT1|FOXO1|SLU7|TRPA1|CHORDC1|DNAJA2|ALDH18A1|DNAJA4|DNAJB4|DNAJA1|DNAJC7|IER5|ST8SIA1|HSPA6|DHX36|MAPKAPK2|RBBP7|DNAJC3|MAP2K7|HSPB1|TRPV2|TRPV3|DNAJ…
GOBP_RESPONSE_TO_POTASSIUM_ION	0.6771	1.6459	0.0099	0.1458	https://www.gsea-msigdb.org/gsea/msigdb/human/geneset/GOBP_RESPONSE_TO_POTASSIUM_ION	12	SLC12A2|MECP2|DLG4|KMT2A|NPTX1|HSF1|STK39|KCNC1|NEK7|ADAMTS13|CACNA1H|DLG2
GOBP_RESPONSE_TO_MISFOLDED_PROTEIN	0.5505	1.5632	0.0289	0.2067	https://www.gsea-msigdb.org/gsea/msigdb/human/geneset/GOBP_RESPONSE_TO_MISFOLDED_PROTEIN	25	CLU|STUB1|UBE2W|VCP|DERL1|DNAJC18|DNAJB12|HDAC6|DNAJB14|RNF185|ATXN3|UFD1|F12|TOR1A|RNF126|RNF5|SDF2L1|UGGT1|UGGT2|NGLY1|BAG6|AKIRIN2|KLHL15|AUP1|CUL3
GOBP_MYELOID_CELL_DIFFERENTIATION	0.419	1.7162	0	0.0994	https://www.gsea-msigdb.org/gsea/msigdb/human/geneset/GOBP_MYELOID_CELL_DIFFERENTIATION	344	MEF2C|CD74|GPR137B|TMOD3|ACTN1|CUL4A|GABPA|ABCB10|NCOA6|FOSL2|GATA3|LBR|DLL1|IRF7|GBA1|BCL6|ERCC2|MB|FLI1|FLNA|CDKN2B|GP1BB|MITF|NEDD9|G6PD|GPC3|RASSF2|EPHA2|UFL1|MYH9|POU4F1|CREB1|PSEN1|ABI1|PRKCA|PTPN6|CLPB|LYAR|CASP3|ARID4A|GAB3|TFE3|TUBB1|ALAS1|IL1RL1|PRKDC|PRMT1|FOS|HIF1A|PTK2B|SLC25A5|KAT8|KMT2E|PIP4K2A|SBNO2|IFI16|SLC4A2|APP|POU4F2|VPS54|RARA|CASP8|CASP9|SH3PXD2A|IL15|CFLAR|IL23A|HOXA5|HOX…
GOBP_POSITIVE_REGULATION_OF_PROTEASOMAL_UBIQUITIN_DEPENDENT_PROTEIN_CATABOLIC_PROCESS	0.5057	1.8301	0	0.0522	https://www.gsea-msigdb.org/gsea/msigdb/human/geneset/GOBP_POSITIVE_REGULATION_OF_PROTEASOMAL_UBIQUITIN_DEPENDENT_PROTEIN_CATABOLIC_PROCESS	92	CSNK1E|TRIB1|LRRK2|RNF14|TRIB3|NFE2L2|AURKA|CSNK1A1|BAG2|SIRT2|SGTA|ANKIB1|DET1|ARIH1|BBS7|DNAJB2|DDA1|NUB1|SUMO1|GBA1|GCLC|RNF180|RNF144A|RNF144B|RNF217|RNF19B|SH3RF2|ARIH2|SH3RF3|FBXO22|CBFA2T3|NKD2|PRICKLE1|FBXW8|PSEN1|RNF19A|HSPA1A|HSPA1B|SH3RF1|SMAD7|USP5|CSNK1D|AXIN1|DAB2|SOCS4|GSK3A|SOCS5|GSK3B|CLU|RFPL1|STUB1|DVL1|AKT1|VCP|GABARAP|PLK3|PIAS1|COP1|BCAP31|SIRT6|SUMO2|PRKN|RBX1|HERPUD1|UBQLN…
GOBP_RESPONSE_TO_MURAMYL_DIPEPTIDE	0.5894	1.5709	0.0257	0.1982	https://www.gsea-msigdb.org/gsea/msigdb/human/geneset/GOBP_RESPONSE_TO_MURAMYL_DIPEPTIDE	19	NOD1|CHMP5|ARHGEF2|RIPK2|VIM|NLRP1|ERBIN|NAGK|JAG1|NFKBIA|PTPN22|TNFAIP3|CARD9|MAPK14|NOTCH1|RELA|INAVA|NOD2|TRIM41
GOBP_POSITIVE_REGULATION_OF_NEURON_APOPTOTIC_PROCESS	0.4883	1.5823	0.0162	0.1922	https://www.gsea-msigdb.org/gsea/msigdb/human/geneset/GOBP_POSITIVE_REGULATION_OF_NEURON_APOPTOTIC_PROCESS	45	AIFM1|ABL1|BAX|MYB|MAP2K4|ITGA1|MYBL2|GRN|CDK5|EPHA7|FBXW7|NFATC4|SRPK2|PHB1|MAP3K11|ST8SIA2|TP53|UBE2M|RAPSN|RIPK1|MCL1|CDK5R1|CDC34|POU4F1|PRNP|CTNNB1|FOXO3|TGFB2|ASCL1|CASP8|CASP9|NR3C1|GRIK2|TFAP2A|CASP2|NUPR1|BCL2L11|ATF4|TRAF7|BACE1|CASP3|ATM|NF1|NQO1|DDIT3
GOBP_MESODERM_DEVELOPMENT	0.4346	1.6151	0.0049	0.1731	https://www.gsea-msigdb.org/gsea/msigdb/human/geneset/GOBP_MESODERM_DEVELOPMENT	108	BMP4|CTDNEP1|SMAD4|DLL3|IKZF3|LEF1|POFUT2|SMAD1|POGLUT1|SMAD2|SMAD3|AHDC1|EPHA2|POU4F1|MEST|EPB41L5|IRX3|KDM6B|MESP2|AMH|FGFR2|HES7|OVOL1|AXIN1|ETS2|ITGB3|ARMC5|EYA1|TBX1|EOMES|ITGA8|NF2|TBX3|BMP7|SIX2|PUS7|SNAI1|TEAD2|ACVR1|VEGFA|FOXH1|CRB2|SMO|TBX20|GDF11|NODAL|YAP1|TAF10|ITGB4|MESD|DAND5|SETD2|SCX|HOXA11|WNT11|INHBA|TIE1|IKZF1|JAK2|ITGA2|BMPR1A|GJA1|SFRP2|ACVR2A|DKK1|ITGB1|KLF4|SRF|FOXC1|LHX2|…
GOBP_PREASSEMBLY_OF_GPI_ANCHOR_IN_ER_MEMBRANE	-0.7489	-1.8149	0.0119	0.179	https://www.gsea-msigdb.org/gsea/msigdb/human/geneset/GOBP_PREASSEMBLY_OF_GPI_ANCHOR_IN_ER_MEMBRANE	8	PIGL|PIGN|PIGA|PIGV|PIGB|PIGW|PIGZ|PIGG
GOBP_CELLULAR_RESPONSE_TO_OXIDATIVE_STRESS	0.3872	1.5467	0.0022	0.2167	https://www.gsea-msigdb.org/gsea/msigdb/human/geneset/GOBP_CELLULAR_RESPONSE_TO_OXIDATIVE_STRESS	212	AIFM1|MET|NET1|SIRT2|MGST1|OXR1|PINK1|TP53INP1|MAPT|STK25|JUN|HTRA2|TP53|AQP1|GCH1|PNPT1|ETV5|G6PD|LONP1|MPV17|MEAK7|NCOA7|TBC1D24|KAT2B|PPARGC1A|AIFM2|CDK1|CHCHD2|PRKAA1|PRKCD|AKT1|PRKD1|FOXO1|EZH2|FOS|TXN|SLC25A24|ECT2|HIF1A|STX2|ANKZF1|PYCR1|PYCR2|GJB2|ABCD1|RACK1|SUMO4|PPIF|ATF4|MDM2|ARL6IP5|PPARGC1B|KLF2|SLC4A11|ATP7A|MAP3K5|PTPRK|DHRS2|ARNT|GLRX2|GSR|ATF2|FYN|OSER1|PCGF2|PYROXD1|ATP13A2|HSP…
GOBP_NEGATIVE_REGULATION_OF_LIPID_BIOSYNTHETIC_PROCESS	0.5443	1.7798	0	0.0691	https://www.gsea-msigdb.org/gsea/msigdb/human/geneset/GOBP_NEGATIVE_REGULATION_OF_LIPID_BIOSYNTHETIC_PROCESS	53	TRIB3|CYP27B1|BMP2|NFKB1|ABCA2|DCAF5|KLHL25|ATP1A1|ACADL|BMP5|SOD1|PDE8B|AKR1C3|INSIG2|SIK1|LPCAT1|SLC27A1|UBR4|ASXL3|WDTC1|INSIG1|SNAI2|PRMT3|ACADVL|ORMDL1|REST|ORMDL2|SPHK1|APOC1|ORMDL3|DKKL1|SCAP|DKK3|PRKAA1|FBXW7|CCDC3|GPER1|SNAI1|ERLIN1|PDGFB|ERLIN2|MALRD1|APOE|BRCA1|CEACAM1|PROX1|CYP7A1|PDGFA|FGF19|GFI1|WNT4|PIBF1|SIRT1
GOBP_METANEPHRIC_NEPHRON_EPITHELIUM_DEVELOPMENT	0.6774	1.858	0	0.0451	https://www.gsea-msigdb.org/gsea/msigdb/human/geneset/GOBP_METANEPHRIC_NEPHRON_EPITHELIUM_DEVELOPMENT	20	HES5|CALB1|HES1|POU3F3|STAT1|PKD2|WWTR1|YAP1|PKD1|SLC22A1|SOX9|WNT7B|SOX8|ACAT1|LAMB2|OSR1|AQP1|LGR4|LIF|PAX8
GOBP_REGULATION_OF_PROTEIN_DEACETYLATION	0.506	1.5119	0.0238	0.2426	https://www.gsea-msigdb.org/gsea/msigdb/human/geneset/GOBP_REGULATION_OF_PROTEIN_DEACETYLATION	31	BRMS1|MBIP|PRKAA1|BAZ2A|WDR5|NEK3|SGF29|PRKAA2|DYRK1A|MAPT|YEATS2|HDAC6|ZZZ3|FRY|NNMT|DR1|RRP8|TADA2A|SPRED1|SPRED2|TADA3|FNTA|EP300|SUV39H1|TPPP|KAT2B|KAT2A|SIRT1|CCAR2|KAT14|SMARCA5
GOBP_ATF6_MEDIATED_UNFOLDED_PROTEIN_RESPONSE	0.6806	1.5357	0.0356	0.2283	https://www.gsea-msigdb.org/gsea/msigdb/human/geneset/GOBP_ATF6_MEDIATED_UNFOLDED_PROTEIN_RESPONSE	9	MBTPS2|ATF6|HSPA5|MBTPS1|CREBZF|ATF6B|WFS1|XBP1|DDIT3
GOBP_METANEPHROS_MORPHOGENESIS	0.549	1.6061	0.0173	0.1788	https://www.gsea-msigdb.org/gsea/msigdb/human/geneset/GOBP_METANEPHROS_MORPHOGENESIS	28	CALB1|STAT1|GREM1|PKD2|BMP4|SOX9|FRAS1|GDNF|FGF10|LIF|PAX8|FMN1|SALL1|FOXJ1|SIX2|HES5|WNT9B|SMO|HES1|BASP1|LHX1|CTNNB1|PKD1|WNT7B|SOX8|KIF26B|WNT4|LGR4
GOBP_CADMIUM_ION_TRANSMEMBRANE_TRANSPORT	0.8341	1.6584	0.0068	0.1372	https://www.gsea-msigdb.org/gsea/msigdb/human/geneset/GOBP_CADMIUM_ION_TRANSMEMBRANE_TRANSPORT	6	SLC11A1|SLC39A2|SLC11A2|SLC39A14|SLC39A8|SLC30A1
GOBP_CIRCULATORY_SYSTEM_DEVELOPMENT	0.3691	1.5757	0	0.1958	https://www.gsea-msigdb.org/gsea/msigdb/human/geneset/GOBP_CIRCULATORY_SYSTEM_DEVELOPMENT	908	ARL13B|CHD7|HEY1|NCOA6|COL3A1|COMP|ACACB|ACADM|BORCS8-MEF2B|MEF2B|NSDHL|MOSPD3|FLNA|NTRK3|GNA13|ILK|MYH9|CREB1|KAT2B|PDLIM4|PRKCA|AGO1|AGO2|PDE3B|RAPGEF3|SCUBE1|AIMP1|TSPAN18|LEMD2|VAV2|SEC24B|AKT1|FOXO1|NOX1|SH2D2A|PITX2|SEMA3C|FGFRL1|TWIST1|MSC|HDAC3|ANG|ANGPT1|LMNA|ZNF304|APOE|TENM4|EPHB3|DUSP6|SH3PXD2B|NPR3|KAT2A|ATG5|RNH1|STARD13|MIA3|ATP2B4|ATP5F1B|BMPR1A|ATP5IF1|GJA1|SFRP2|RPGRIP1L|CX3CR1|…
GOBP_MUSCLE_CELL_DIFFERENTIATION	0.3928	1.6108	0	0.1752	https://www.gsea-msigdb.org/gsea/msigdb/human/geneset/GOBP_MUSCLE_CELL_DIFFERENTIATION	315	YY1|MEF2C|AVPR1A|SGCD|TMOD1|LDB3|TMOD2|TMOD3|MYOM2|TMOD4|NEBL|NLN|ACTN1|OBSCN|HEY1|ADM|COMP|CSRP1|GATA6|MRTFB|ACADM|SLC8A1|SLC9A1|DLL1|EFEMP2|SMAD4|HES1|BIN3|G6PD|OLFM2|NINJ1|MYH9|MYL9|CTDP1|PPARA|FOXO4|PLEKHO1|ATP11A|FGFR2|CASP3|FRS2|ZBED6|CDK1|CACNA1H|GSK3A|AKT1|IGF2|PRKD1|TBX1|IL4R|EZH2|SIRT6|HDAC3|HNRNPU|PLEC|LMNA|QKI|ACTN3|IGF1|SPG11|RARA|SKI|ASF1A|IGFBP5|MAPK12|CFLAR|RBM24|ANK2|RBM4|SIX1|AC…
GOBP_NUCLEOSOME_ORGANIZATION	0.4825	1.7894	0	0.0643	https://www.gsea-msigdb.org/gsea/msigdb/human/geneset/GOBP_NUCLEOSOME_ORGANIZATION	116	BRD2|CABIN1|MACROH2A2|DAXX|SMARCA4|SMARCB1|H1-0|H1-10|H1-2|H1-3|H1-4|H1-5|H1-6|H2BC10|H2BC13|H2BC14|H2BC15|GRWD1|H2BC17|H2BC21|CHD1|H2BC3|H2BC4|H2BC6|H2BC7|NFE2|H2BC8|H2BC9|H3-4|H3C1|H3C10|H3C11|H3C12|SART3|H3C13|H3C14|H3C15|H3C2|H3C3|H3C4|H3C6|H3C7|ARID1A|H3C8|ATRX|H4C1|H4C11|H4C12|H4C14|H4C15|H4C16|H4C2|H4C3|H4C4|H4C5|H4C8|H4C9|HAT1|SMARCC2|SMARCD1|HIRA|SMARCD2|HP1BP3|SMARCE1|KAT6A|KAT6B|RSF1|S…
GOBP_NEGATIVE_REGULATION_OF_EPITHELIAL_CELL_DIFFERENTIATION	0.66	2.0483	0	0.005	https://www.gsea-msigdb.org/gsea/msigdb/human/geneset/GOBP_NEGATIVE_REGULATION_OF_EPITHELIAL_CELL_DIFFERENTIATION	38	FOXJ2|HOXA7|S1PR3|SPRY1|VHL|STAT1|KRAS|EZH2|SOX9|SRSF6|CCND1|DLL1|FGF10|TBX3|EXTL3|SIX2|HES5|VEGFA|ZEB1|SMO|HES1|MSX2|SPRED1|FST|NODAL|SPRED2|YAP1|FRZB|JAG1|CTNNB1|SPRED3|SPRY2|CAV1|NOTCH1|NOTCH4|MMP9|IL13|OSR1
GOBP_ENDOTHELIAL_CELL_CHEMOTAXIS	0.6507	1.7717	0.0044	0.0721	https://www.gsea-msigdb.org/gsea/msigdb/human/geneset/GOBP_ENDOTHELIAL_CELL_CHEMOTAXIS	21	CORO1B|RAB13|VEGFA|KDR|NRP1|P2RX4|PRKD1|PRKD2|HSPB1|MET|SMOC2|FGF18|THBS1|SEMA5A|EGR3|FGF2|NOTCH1|LGMN|PLEKHG5|FGFR1|NR4A1
GOBP_REGULATION_OF_SOMITOGENESIS	0.8015	1.5354	0.0308	0.2285	https://www.gsea-msigdb.org/gsea/msigdb/human/geneset/GOBP_REGULATION_OF_SOMITOGENESIS	5	CDX2|LFNG|DMRT2|NOTCH1|DLL1
GOBP_NEGATIVE_REGULATION_OF_GLIAL_CELL_DIFFERENTIATION	0.596	1.6003	0.0165	0.1842	https://www.gsea-msigdb.org/gsea/msigdb/human/geneset/GOBP_NEGATIVE_REGULATION_OF_GLIAL_CELL_DIFFERENTIATION	20	DLX1|HES5|DLX2|ID4|LIN28A|MBD1|MECP2|NKX6-2|TMEM98|HES1|DAAM2|LDLR|NR1D1|DUSP10|CTNNB1|NOTCH1|GPR37L1|NF1|KDM4A|NOG
GOBP_CELLULAR_RESPONSE_TO_HORMONE_STIMULUS	0.3928	1.66	0	0.1357	https://www.gsea-msigdb.org/gsea/msigdb/human/geneset/GOBP_CELLULAR_RESPONSE_TO_HORMONE_STIMULUS	477	AVPR1A|SLC30A10|KDM4C|DDX17|ATP1A1|PKM|ACACA|PLCB1|DDX54|SLC9A1|LHB|NR1H2|NR1H3|AQP1|PLPP1|SOGA1|ACSL1|NR2E3|TRIM68|ADCY6|KAT2B|PPARA|PRKCA|PRKCQ|PDE3B|CACNA1H|PRKAA1|CARM1|PRKCD|AKT1|PRKD1|AKT2|FOXO1|PRKDC|EFNA5|PELP1|DNAJA1|LATS1|LATS2|MAP3K7|DENND4C|FOS|RAN|GJB2|PAK1|YAP1|SOS1|PAX6|POU4F2|PRMT2|RARA|PTPN1|ASS1|RBM4|MDM2|TNS2|STC1|SMYD3|PADI2|ATP5F1A|RNF14|TRIB3|ROCK1|ROCK2|NPFFR1|QRFPR|PRCP|RX…
GOBP_CELLULAR_RESPONSE_TO_LIPID	0.393	1.6499	0	0.1422	https://www.gsea-msigdb.org/gsea/msigdb/human/geneset/GOBP_CELLULAR_RESPONSE_TO_LIPID	442	ABCA1|RET|KDM4C|MGST1|DDX17|ATP1A1|ACACA|ADAM9|PLCB1|DDX54|NR1H3|MTDH|AQP1|PLPP1|TICAM1|TRIM5|NR2E3|TRIM68|ADCY1|ADCY3|ADCY5|ADCY6|CREB1|GNAI1|MALT1|PPARA|SPON2|COL1A1|PRKCA|SLC6A4|PRKAA1|CARM1|AKT1|PRKD1|EFNA5|TNIP2|DNAJA1|LATS1|FOS|PTAFR|RAN|PTK2B|TWF2|DAB2IP|TEAD2|LRP8|SBNO2|SASH1|RIPK2|MAP2K7|GJB2|PAK1|YAP1|PAX6|POU4F2|EPHA3|SCIMP|CD14|PRMT2|RARA|CDK19|ASS1|STC1|WNT11|SMYD3|NFKBIL1|PADI2|ATP5…
GOBP_REGULATION_OF_SHORT_TERM_NEURONAL_SYNAPTIC_PLASTICITY	0.732	1.8326	0.003	0.0516	https://www.gsea-msigdb.org/gsea/msigdb/human/geneset/GOBP_REGULATION_OF_SHORT_TERM_NEURONAL_SYNAPTIC_PLASTICITY	13	SYP|SYAP1|SYNGR1|PPFIA3|RAB3A|SLC8A2|CLN3|RAB3GAP1|KMT2A|SHISA9|GRIK2|SYT4|SHISA7
GOBP_MITOCHONDRIAL_RNA_METABOLIC_PROCESS	-0.4931	-2.0058	0	0.0389	https://www.gsea-msigdb.org/gsea/msigdb/human/geneset/GOBP_MITOCHONDRIAL_RNA_METABOLIC_PROCESS	52	FASTKD5|HSD17B10|AARS2|METTL4|MTERF1|MTERF2|MTERF3|MTERF4|MTO1|POLRMT|PPARGC1B|PRORP|PUS1|SUPV3L1|TBRG4|TFB1M|TFB2M|THAP11|TRIT1|TRMT5|TRMT61B|TWNK|GARS1|TRMT10C|TRNT1|GRSF1|SLIRP|LRPPRC|PNPT1|SLC25A33|TFAM|METTL8|DARS2|MTRES1|PRKAA1|WARS2|YARS2|CDK5RAP1|MRPL12|PDE12|TARS2|RPUSD4|FASTKD2|FASTKD3|SARS2|CHCHD10|FOXO3|EARS2|TEFM|ELAC2|FASTK|FASTKD1
GOBP_HEART_DEVELOPMENT	0.3622	1.5202	0	0.2386	https://www.gsea-msigdb.org/gsea/msigdb/human/geneset/GOBP_HEART_DEVELOPMENT	508	ARL13B|YY1|EFNA1|LDB3|CHD7|NEBL|HEY1|NCOA6|COL3A1|ADM|GRK2|MYL3|ACACB|ACADM|SLC8A1|SLC9A1|BORCS8-MEF2B|MEF2B|MOSPD3|CDKN1A|MB|FLNA|NTRK3|POFUT1|ILK|RTN4|CREB1|EPHB4|KAT2B|PPARA|PDLIM4|TBC1D32|SNX17|ADAP2|BCOR|SCUBE1|LEMD2|DVL1|SEC24B|PRKDC|PRMT1|DCHS1|EOMES|PITX2|SEMA3C|FGFRL1|TWIST1|MSC|NEK8|SAV1|HDAC3|SOX11|STK3|STK4|MBD1|TEAD2|LMNA|MBD2|MBD3|VGLL4|YAP1|TENM4|SOS1|POU4F2|PLXND1|RARA|DUSP6|SKI|R…
GOBP_NUCLEUS_LOCALIZATION	0.5349	1.6144	0.0179	0.1732	https://www.gsea-msigdb.org/gsea/msigdb/human/geneset/GOBP_NUCLEUS_LOCALIZATION	31	NTN1|SYNE2|TMEM201|SLIT1|CEP120|DYNC1H1|SYNE3|PCM1|DCTN1|TLK2|LMNB1|LMNB2|BIN1|KIF25|LMNA|FBXW11|SUN1|HOOK3|CLMN|PAX6|NUDC|CDK9|NHERF1|SUN2|DOCK7|NR3C1|FHOD1|CDC42|SIRT1|PAFAH1B1|MTOR
GOBP_CHONDROCYTE_DEVELOPMENT	0.5424	1.6105	0.0244	0.1753	https://www.gsea-msigdb.org/gsea/msigdb/human/geneset/GOBP_CHONDROCYTE_DEVELOPMENT	30	BMPR1B|BMPR2|CHSY1|SFRP2|RFLNA|RFLNB|EIF2AK3|BPNT2|COMP|FGF18|SOX9|SULF1|TGFBR2|ECM1|EXT1|SERPINH1|COL27A1|PTHLH|MSX2|SHOX2|RARG|RUNX2|AXIN2|SMPD3|CHST11|SULF2|MEX3C|SMAD7|HOXA11|TSKU
GOBP_PERISTALSIS	0.7706	1.532	0.0339	0.2289	https://www.gsea-msigdb.org/gsea/msigdb/human/geneset/GOBP_PERISTALSIS	6	GDNF|TBX2|TBX3|DRD1|SSTR2|DLG1
GOBP_REGULATION_OF_RECEPTOR_SIGNALING_PATHWAY_VIA_STAT	0.4361	1.512	0.0193	0.2426	https://www.gsea-msigdb.org/gsea/msigdb/human/geneset/GOBP_REGULATION_OF_RECEPTOR_SIGNALING_PATHWAY_VIA_STAT	65	JAK2|CALM1|PTPRC|GADD45A|VHL|JAK3|PIGU|IL6R|RET|WDR48|INPP5F|PRL|ADIPOR1|PARP14|MST1|TYK2|IFNA21|IFNA5|PTPRT|NLK|HES1|EP300|ERBB4|PTPRD|USP1|CYP1B1|AGT|HGS|SOCS1|SOCS2|SOCS3|BCL3|PPARG|ELP2|MGAT5|DOT1L|IFNAR1|IL10RB|PPP2CA|CENPJ|KIT|PWP1|NF2|CCL5|GHR|OCIAD1|PTK2B|LIF|LEPROT|LEP|HES5|GGNBP2|PTPN2|EPHB2|F2R|TGFB1|CRLF3|CAV1|NOTCH1|IL23A|PIBF1|IL10RA|SH2B3|IFNAR2|PPP2R1A
GOBP_REGULATION_OF_TRANSCRIPTION_FROM_RNA_POLYMERASE_II_PROMOTER_IN_RESPONSE_TO_STRESS	0.7217	2.1431	0	0.0008	https://www.gsea-msigdb.org/gsea/msigdb/human/geneset/GOBP_REGULATION_OF_TRANSCRIPTION_FROM_RNA_POLYMERASE_II_PROMOTER_IN_RESPONSE_TO_STRESS	31	CEBPB|SIN3A|NFE2L2|VHL|TMBIM6|BAG3|KLF2|SIRT2|CITED2|EGR1|ATF3|ATF6|EPAS1|JUN|MUC1|NCK1|NCK2|TP53|ATF6B|HIF1A|VEGFA|RBPJ|ARNT|CREB3L1|MAPK7|STOX1|MBTPS2|HSPA5|HMOX1|ATF4|DDIT3
GOBP_DETECTION_OF_TEMPERATURE_STIMULUS	0.6227	1.5561	0.0472	0.2124	https://www.gsea-msigdb.org/gsea/msigdb/human/geneset/GOBP_DETECTION_OF_TEMPERATURE_STIMULUS	14	NR2F6|NTSR1|CXCL12|SCN9A|ASIC3|DRGX|NGFR|ANO3|GRIK2|CXCR4|WDR47|TRPV1|NTRK1|LXN
GOBP_RIBOSOMAL_LARGE_SUBUNIT_BIOGENESIS	-0.4637	-1.9904	0	0.0417	https://www.gsea-msigdb.org/gsea/msigdb/human/geneset/GOBP_RIBOSOMAL_LARGE_SUBUNIT_BIOGENESIS	74	MRM2|NOP2|RPL10|RPL10A|RPL11|RPL14|RPL23A|RPL24|RPL26|RPL26L1|NPM1|RPL35|RPL35A|LTO1|RPL38|MALSU1|RPL5|RPL6|RPL7|RPL7A|EIF6|RPLP0|NHP2|BOP1|BRIX1|C1ORF109|CINP|DDX18|DDX28|DHX30|EBNA1BP2|GTF3A|GTPBP4|HEATR3|LAS1L|MAK16|MDN1|MRTO4|NIFK|NIP7|NLE1|NOC2L|NOL9|NOP16|FASTKD2|NOP53|NSA2|MRPL20|NVL|RSL24D1|PAK1IP1|PES1|PPAN|RBM34|RPF1|RPF2|RPL7L1|RRP15|RRS1|RSL1D1|SDAD1|FTSJ3|SNU13|SPATA5|SPATA5L1|SURF6|…
GOBP_POSITIVE_REGULATION_OF_PROTEOLYSIS_INVOLVED_IN_PROTEIN_CATABOLIC_PROCESS	0.4259	1.6138	0.0023	0.1733	https://www.gsea-msigdb.org/gsea/msigdb/human/geneset/GOBP_POSITIVE_REGULATION_OF_PROTEOLYSIS_INVOLVED_IN_PROTEIN_CATABOLIC_PROCESS	131	CSNK1E|RGN|PSMC6|AURKA|SIRT2|SGTA|ANKIB1|DET1|ARIH1|KCNE2|DDA1|SUMO1|RNF185|GBA1|GCLC|RNF144A|RNF144B|CCDC22|RNF217|USP13|PRICKLE1|FBXW8|CTSC|PSEN1|RNF19A|PSMC1|PSMC2|SH3RF1|PSMC3|PSMC4|PTK2|PSMC5|SMAD7|AXIN1|GSK3A|RNFT1|GSK3B|RNFT2|RFPL1|STUB1|TMEM259|DISC1|DVL1|AKT1|GABARAP|PLK3|PIAS1|SIRT6|SUMO2|UBQLN2|DDRGK1|HSPBP1|OSBPL7|PTK2B|RAD23A|FZR1|CDC20|CHFR|HECTD1|DAB2IP|CDC20B|ELOB|NOP53|ZER1|ZYG11…
GOBP_REGULATION_OF_MAMMARY_GLAND_EPITHELIAL_CELL_PROLIFERATION	0.6398	1.6347	0.0171	0.1563	https://www.gsea-msigdb.org/gsea/msigdb/human/geneset/GOBP_REGULATION_OF_MAMMARY_GLAND_EPITHELIAL_CELL_PROLIFERATION	15	KDM5B|BAX|RREB1|GPX1|IQGAP3|DEAF1|RTN4|PHB2|ROBO1|BRCA2|ZNF703|GATA3|CCND1|PYGO2|HOXA5
GOBP_REGULATION_OF_CELL_DEVELOPMENT	0.3948	1.6739	0	0.124	https://www.gsea-msigdb.org/gsea/msigdb/human/geneset/GOBP_REGULATION_OF_CELL_DEVELOPMENT	667	CD74|GPR137B|AURKA|BNC1|CHD7|MAP3K13|CUL4A|GABPA|RET|ABCB10|SIRT2|HEY1|FSTL4|PLCB1|LGALS1|F11R|DROSHA|BCL6|DLL3|CLCF1|PLXNB2|IKZF3|PNP|ADA|RASSF2|RTN4|ADNP|MYRF|CREB1|MALT1|DPYSL5|PRKCA|PTPN6|DLX2|DISC1|VCL|AKT1|PRKDC|IL4R|PRMT1|EFNA5|TNFSF9|ZNF335|EZH2|FOS|SEMA3C|NF2|PTK2B|TWF2|SOX11|RUFY3|MBD1|LRP8|IKBKB|RIPK2|TIAM2|SART1|MAP2|YAP1|SKIL|TENM4|SOS1|PAX6|POU4F2|DUSP10|PLXNA2|PLXND1|RAPGEF2|SEMA3A…
GOBP_REGULATION_OF_VASCULAR_ASSOCIATED_SMOOTH_MUSCLE_CELL_DIFFERENTIATION	0.7026	1.7149	0.0077	0.1004	https://www.gsea-msigdb.org/gsea/msigdb/human/geneset/GOBP_REGULATION_OF_VASCULAR_ASSOCIATED_SMOOTH_MUSCLE_CELL_DIFFERENTIATION	12	KIT|NFATC1|PDGFB|NFATC2|HEY2|NFATC3|PDCD4|FGF9|DNMT1|EFEMP2|GPER1|CTH
GOBP_VENOUS_BLOOD_VESSEL_DEVELOPMENT	0.6956	1.6801	0.0141	0.1229	https://www.gsea-msigdb.org/gsea/msigdb/human/geneset/GOBP_VENOUS_BLOOD_VESSEL_DEVELOPMENT	12	BMPR2|VEGFA|CCM2|FOXF1|SEMA3C|EFNB2|TBX20|NOTCH1|HEG1|ACVR2B|CCBE1|PROX1
GOBP_POSITIVE_REGULATION_OF_GLIOGENESIS	0.4696	1.5416	0.0172	0.2226	https://www.gsea-msigdb.org/gsea/msigdb/human/geneset/GOBP_POSITIVE_REGULATION_OF_GLIOGENESIS	52	NTN1|BMP2|TLR2|MDK|GFAP|DICER1|HDAC1|TSPO|CLCF1|MECP2|PRMT5|ETV5|HES1|PLAG1|UFL1|MYRF|ID2|SLC7A5|MTOR|MYB|IL6ST|KRAS|GJC2|LYN|CXCR4|PPP1CC|DAG1|LIF|PRKCI|EGR2|PRKCH|ASPA|BIN1|LTA|NKX6-2|NKX2-2|SHH|CLCN2|RHEB|OLIG2|TP73|ZNF488|TENM4|TNFRSF1B|TGFB1|ZNF365|SOX8|NOTCH1|IL1B|SERPINE2|HDAC2|RELA
GOBP_REGULATION_OF_STEM_CELL_POPULATION_MAINTENANCE	0.4892	1.6799	0.0038	0.1217	https://www.gsea-msigdb.org/gsea/msigdb/human/geneset/GOBP_REGULATION_OF_STEM_CELL_POPULATION_MAINTENANCE	66	WDR43|SIN3A|BRMS1L|CNOT1|CNOT2|CNOT3|HDAC1|ING1|SMARCA4|NCOA3|SAP130|SMARCB1|SAP30|KDM3A|SAP30L|SMARCC1|SINHCAF|ZC3H13|SS18|SUDS3|HMGA2|ACTB|OGT|REST|ELAVL1|ARID4A|ARID4B|BRMS1|ARID1A|MYC|ZNF322|BCL7A|BCL7B|BCL7C|DPF2|PHF10|LBH|SIRT6|ING2|SMARCD1|SMARCE1|SAV1|PAX8|BMP7|WNT9B|RBBP7|TEAD4|BICRA|BICRAL|BRD9|SMO|ESRRB|NODAL|YAP1|TET1|KDM2B|TAF5L|TAF6L|PRDM14|ACTL6A|RBBP4|HDAC2|KAT2A|LOXL2|SMARCA2|ZNF…
GOBP_EMBRYONIC_MORPHOGENESIS	0.3958	1.6746	0	0.1244	https://www.gsea-msigdb.org/gsea/msigdb/human/geneset/GOBP_EMBRYONIC_MORPHOGENESIS	522	ARL13B|VTN|EFNA1|BAX|SOBP|CHD7|RET|FBN2|ADM|KDF1|BMI1|PLPP3|IRX5|PLXNB2|HOXA4|GNA12|POFUT2|POGLUT1|CLRN1|AHDC1|EPHA2|LNPK|GCM1|ITGA4|VAX2|TBC1D32|KIF20B|DLG1|DLX2|DVL1|SEC24B|AMOT|ARMC5|EOMES|LATS1|LATS2|TWIST1|NF2|SOX11|STK3|STK4|TEAD2|APOA1|YAP1|TENM4|SOS1|PAX6|HOXC11|RACK1|DUSP5|RARA|SKI|SETD2|KAT2A|SOX7|HOXA5|NPHP3|NKX3-2|WNT11|SETDB2|FN1|BMPR1A|GJA1|ROCK1|ROCK2|SFRP2|RPGRIP1L|DKK1|CDK20|ITGB…
GOBP_CHONDROCYTE_HYPERTROPHY	0.7623	1.514	0.0337	0.2419	https://www.gsea-msigdb.org/gsea/msigdb/human/geneset/GOBP_CHONDROCYTE_HYPERTROPHY	6	SOX9|TGFBR2|MEX3C|SMAD7|EXT1|RARG
GOBP_POSITIVE_REGULATION_OF_TRANSCRIPTION_OF_NOTCH_RECEPTOR_TARGET	0.7333	1.5288	0.0357	0.231	https://www.gsea-msigdb.org/gsea/msigdb/human/geneset/GOBP_POSITIVE_REGULATION_OF_TRANSCRIPTION_OF_NOTCH_RECEPTOR_TARGET	7	MAML1|RBPJ|RBM15|NOTCH1|NOTCH4|MAML2|MAML3
GOBP_NOTCH_SIGNALING_INVOLVED_IN_HEART_DEVELOPMENT	0.7419	1.6977	0.005	0.1122	https://www.gsea-msigdb.org/gsea/msigdb/human/geneset/GOBP_NOTCH_SIGNALING_INVOLVED_IN_HEART_DEVELOPMENT	10	SNAI1|HEY2|NOTCH2|RBPJ|GALNT11|NOTCH1|DLL4|HEY1|SNAI2|JAG1
GOBP_COLUMNAR_CUBOIDAL_EPITHELIAL_CELL_DIFFERENTIATION	0.4648	1.6791	0	0.121	https://www.gsea-msigdb.org/gsea/msigdb/human/geneset/GOBP_COLUMNAR_CUBOIDAL_EPITHELIAL_CELL_DIFFERENTIATION	99	B9D1|ABL1|BMP4|GATA6|NFIB|DLL1|CDKN1A|HES1|SMAD2|LHX3|MAP1B|CTNNB1|TMEM231|SOX4|FGFR2|SIDT2|FAM20C|GPAT4|GSK3A|GSK3B|RFX3|AKT1|IL6ST|DLG5|IPO7|HIF1A|SAV1|SOX11|WDR77|BMP7|BMAL1|DLX3|CLOCK|TIGAR|SMO|GDF11|NODAL|YAP1|PROX1|PAX6|TGFB1|RARA|ASCL1|WNT4|FGF2|RBM4|HOXA5|NKX3-2|WNT11|SPDEF|YIPF6|CEBPB|INSM1|CDX2|VHL|BMP2|KLF4|EMX1|AGR2|BMP5|PRDM1|FASN|CDK6|TYMS|FGF8|WNT5A|BAD|RARG|BMP6|IL13|PDX1|C1GALT1|…
GOBP_REGULATION_OF_T_HELPER_CELL_DIFFERENTIATION	0.6578	1.92	0	0.0248	https://www.gsea-msigdb.org/gsea/msigdb/human/geneset/GOBP_REGULATION_OF_T_HELPER_CELL_DIFFERENTIATION	28	SOCS5|FOXP3|SHB|IRF4|TBX21|JAK3|JUNB|IL4R|NLRP3|TNFSF4|GATA3|HLX|ANXA1|BCL6|ZC3H12A|RIPK2|NFKBIZ|NFKBID|ZBTB7B|RARA|MALT1|PRKCZ|IL18|IL23A|SMAD7|LOXL3|RC3H1|RC3H2
GOBP_NEPHRON_EPITHELIUM_DEVELOPMENT	0.5208	1.8872	0	0.0339	https://www.gsea-msigdb.org/gsea/msigdb/human/geneset/GOBP_NEPHRON_EPITHELIUM_DEVELOPMENT	101	LZTS2|MAGED1|MEF2C|CALB1|PKD2|BMP4|MTSS1|TACSTD2|ACAT1|GATA3|DLL1|SMAD4|AQP1|FMN1|HES1|ILK|GPC3|KLF15|CTNNB1|IRX3|KIF26B|LAMA5|LAMB2|PTPRO|DLG1|MYC|ASXL1|EYA1|DCHS1|GDNF|GLI3|NPNT|LIF|PAX8|SALL1|SIX2|HS2ST1|WNT9B|HS3ST3A1|VEGFA|HS3ST3B1|NOTCH2|SMO|WWTR1|FOXD1|YAP1|AHI1|WNT2B|AQP11|SOX8|WNT4|FGF2|MYO1E|SIX1|HOXA11|WNT11|HOXB7|CITED1|CTNNBIP1|IQGAP1|BMP2|SIX4|STAT1|GREM1|PTCH1|FOXC1|PODXL|MAGI2|GZF…
GOBP_MAST_CELL_CHEMOTAXIS	0.7822	1.6583	0.0153	0.1369	https://www.gsea-msigdb.org/gsea/msigdb/human/geneset/GOBP_MAST_CELL_CHEMOTAXIS	7	KIT|SWAP70|VEGFB|PIK3CD|VEGFA|VEGFD|PGF
GOBP_EPITHELIAL_CELL_MORPHOGENESIS	0.546	1.59	0.0102	0.1889	https://www.gsea-msigdb.org/gsea/msigdb/human/geneset/GOBP_EPITHELIAL_CELL_MORPHOGENESIS	27	CLIC4|FLNB|ROCK1|MET|HEG1|FRMD6|BCL11B|COL18A1|TNMD|SIPA1|PLOD3|SIPA1L3|RAB25|AR|COL27A1|IHH|RILPL1|CCDC88C|RILPL2|FAT1|HOXA13|SPINT2|ST14|EPB41L5|ARHGEF26|PALLD|STC1
GOBP_BLOOD_VESSEL_ENDOTHELIAL_CELL_DIFFERENTIATION	0.6377	1.5676	0.0278	0.2014	https://www.gsea-msigdb.org/gsea/msigdb/human/geneset/GOBP_BLOOD_VESSEL_ENDOTHELIAL_CELL_DIFFERENTIATION	12	FOXJ2|LIPA|HEY2|KDR|NRP1|RBPJ|CCM2|NOTCH1|DLL1|TMEM100|PROX1|HEY1
GOBP_MONONUCLEAR_CELL_DIFFERENTIATION	0.4229	1.742	0	0.0876	https://www.gsea-msigdb.org/gsea/msigdb/human/geneset/GOBP_MONONUCLEAR_CELL_DIFFERENTIATION	348	YY1|BAK1|BAX|CD74|CHD7|EGR1|VCAM1|BCL11B|FOSL2|SMARCA4|SMARCB1|GATA3|LGALS1|AZI2|DLL1|IRF7|TP53|DROSHA|GBA1|BCL6|BMI1|CLCF1|IKZF3|NFIL3|IFNA21|IFNA5|PNP|TNFSF13B|ADAM17|ADA|MYH9|RUNX2|PSEN1|ITGA4|MALT1|PTPN6|PHF14|CTLA4|ARID1A|ARID1B|TYRO3|BRD7|ARMC5|PRKDC|IL4R|LEPR|LMBR1L|MEN1|PBRM1|PHF10|TNFSF9|EOMES|EZH2|FOS|SMARCC2|GLI3|SMARCD1|SMARCD2|SMARCE1|PTK2B|SLC25A5|HECTD1|IFI16|SLC4A2|RIPK2|SART1|CD8…
GOBP_MITOCHONDRIAL_RNA_PROCESSING	-0.6339	-1.9893	0	0.0406	https://www.gsea-msigdb.org/gsea/msigdb/human/geneset/GOBP_MITOCHONDRIAL_RNA_PROCESSING	21	FASTKD5|HSD17B10|RPUSD4|FASTKD2|PNPT1|FASTKD3|MTO1|PRORP|PUS1|SUPV3L1|TBRG4|TRIT1|TRMT5|TRMT61B|TRMT10C|TRNT1|CDK5RAP1|ELAC2|FASTK|METTL8|FASTKD1
GOBP_NEGATIVE_REGULATION_OF_PHOTORECEPTOR_CELL_DIFFERENTIATION	0.9436	1.8384	0	0.0488	https://www.gsea-msigdb.org/gsea/msigdb/human/geneset/GOBP_NEGATIVE_REGULATION_OF_PHOTORECEPTOR_CELL_DIFFERENTIATION	6	DLX1|DLX2|SOX9|CNTF|SOX8|NOTCH1
GOBP_EMBRYO_DEVELOPMENT	0.3737	1.5985	0	0.1856	https://www.gsea-msigdb.org/gsea/msigdb/human/geneset/GOBP_EMBRYO_DEVELOPMENT	965	ARL13B|HINFP|TRIP12|AATF|BYSL|CHD7|CUL4A|FBN2|HEY1|COL3A1|KDF1|NSDHL|ERCC2|HOXA4|ACSL4|GNA12|GNA13|ADA|HOXA6|HOXC5|HOXC6|ITPK1|KIAA1217|AHDC1|LNPK|DLX4|MYH9|RAI2|ADCY9|GCM1|KAT2B|SEC24B|AKT1|SEC24C|SEC24D|ARMC5|ZNF335|PITX2|DISP1|SEMA3C|TWIST1|ALKBH1|HDAC3|RRN3|ANGPT1|RRP7A|APOA1|SBDS|SKIL|TENM4|HOXC11|TERF2|DUSP5|SH3PXD2A|PTPN18|ATF4|UTP25|KAT2A|SOX7|ETNK2|BMPR1A|GJA1|SFRP2|RPGRIP1L|APBA1|DKK1|C…
GOBP_POSITIVE_REGULATION_OF_INTERLEUKIN_5_PRODUCTION	0.7824	1.6208	0.0136	0.1677	https://www.gsea-msigdb.org/gsea/msigdb/human/geneset/GOBP_POSITIVE_REGULATION_OF_INTERLEUKIN_5_PRODUCTION	7	RARA|IL17RA|PRKCZ|GATA3|IL1RL1|IL1RAP|PDE4D
GOBP_BLOOD_VESSEL_ENDOTHELIAL_CELL_PROLIFERATION_INVOLVED_IN_SPROUTING_ANGIOGENESIS	0.5774	1.5357	0.0357	0.2287	https://www.gsea-msigdb.org/gsea/msigdb/human/geneset/GOBP_BLOOD_VESSEL_ENDOTHELIAL_CELL_PROLIFERATION_INVOLVED_IN_SPROUTING_ANGIOGENESIS	18	VEGFA|DLL4|GATA2|IL12A|ITGB1BP1|PPP1R16B|EPHA2|MMRN2|BMP4|NGFR|PDCD10|HMOX1|THBS1|JCAD|SEMA5A|FGF2|AGTR1|NRARP
GOBP_AORTIC_VALVE_MORPHOGENESIS	0.6291	1.8789	0	0.0372	https://www.gsea-msigdb.org/gsea/msigdb/human/geneset/GOBP_AORTIC_VALVE_MORPHOGENESIS	32	EFNA1|ROCK1|DLL4|ROCK2|ROBO2|BMP4|HEY1|ROBO1|SLIT3|SOX9|TGFBR2|RB1|TWIST1|GATA3|ELN|SMAD6|ADAMTS5|SNAI1|HEY2|CDH11|NPPA|TBX20|SMAD2|SNAI2|JAG1|SLIT2|TGFB1|NFATC1|AXIN2|NOTCH1|RHOA|TIE1
GOBP_REGULATION_OF_NUCLEOTIDE_BINDING_OLIGOMERIZATION_DOMAIN_CONTAINING_2_SIGNALING_PATHWAY	0.752	1.5716	0.0172	0.199	https://www.gsea-msigdb.org/gsea/msigdb/human/geneset/GOBP_REGULATION_OF_NUCLEOTIDE_BINDING_OLIGOMERIZATION_DOMAIN_CONTAINING_2_SIGNALING_PATHWAY	7	PTPN22|TNFAIP3|HSPA1A|HSPA1B|SLC15A4|ERBIN|NAGK
GOBP_MATURATION_OF_LSU_RRNA	-0.539	-1.8548	0	0.1388	https://www.gsea-msigdb.org/gsea/msigdb/human/geneset/GOBP_MATURATION_OF_LSU_RRNA	28	NOP2|RPL10A|BOP1|DDX18|GTPBP4|LAS1L|MAK16|NIFK|NOL9|NSA2|RPL35|PES1|RBM34|RPF1|RPF2|RPL7L1|RRP15|RSL1D1|FTSJ3|SNU13|RPL7|RPL7A|EIF6|URB1|WDR12|NHP2|ZNHIT3|ZNHIT6
GOBP_NEGATIVE_REGULATION_OF_ALPHA_BETA_T_CELL_DIFFERENTIATION	0.5375	1.5499	0.0239	0.2168	https://www.gsea-msigdb.org/gsea/msigdb/human/geneset/GOBP_NEGATIVE_REGULATION_OF_ALPHA_BETA_T_CELL_DIFFERENTIATION	24	SOCS5|FOXP3|IHH|SHH|SLC4A2|TBX21|JAK3|IL4R|ZBTB7B|CBFB|RUNX3|GLI3|TNFSF4|HLX|RUNX1|SMAD7|ANXA1|LOXL3|RC3H1|BCL6|RC3H2|SOCS1|ZC3H12A|HMGB1
GOBP_PLASMA_MEMBRANE_REPAIR	0.5875	1.6939	0.0073	0.1151	https://www.gsea-msigdb.org/gsea/msigdb/human/geneset/GOBP_PLASMA_MEMBRANE_REPAIR	26	VPS4A|MYOF|VPS4B|RAB3A|S100A10|CASP7|SYTL4|TRIM72|CHMP4A|ANXA6|CHMP4B|AHNAK|ANXA2|CHMP1A|CHMP1B|CHMP2A|CHMP2B|CHMP5|CHMP7|CHMP6|MYH9|SYT11|SYT7|SMPD1|ARL8B|CHMP3
GOBP_CELLULAR_RESPONSE_TO_COLD	0.664	1.5323	0.0447	0.2295	https://www.gsea-msigdb.org/gsea/msigdb/human/geneset/GOBP_CELLULAR_RESPONSE_TO_COLD	10	PRKACA|RNF34|DNAJC3|FOXO1|SLC9A1|EIF2AK3|EIF2AK4|SAXO1|NFKBIA|PLIN1
GOBP_MATURATION_OF_5_8S_RRNA	-0.523	-1.8066	0.0035	0.1823	https://www.gsea-msigdb.org/gsea/msigdb/human/geneset/GOBP_MATURATION_OF_5_8S_RRNA	36	C1D|PRKDC|RPP40|RPS21|BOP1|EXOSC2|EXOSC3|UTP20|EXOSC7|RCL1|EXOSC8|EXOSC9|LAS1L|MAK16|ERI1|ERI2|ERI3|EXOSC10|NOL9|EXOSC4|FCF1|NSA2|PES1|RPF1|RRP15|RRS1|FTSJ3|KRI1|ABT1|EIF6|URB1|WDR12|MPHOSPH6|NOP14|MTREX|NOP9
GOBP_CARBOHYDRATE_MEDIATED_SIGNALING	0.7065	1.5158	0.0381	0.2415	https://www.gsea-msigdb.org/gsea/msigdb/human/geneset/GOBP_CARBOHYDRATE_MEDIATED_SIGNALING	8	PDX1|UBTF|MLXIPL|COLEC12|SMARCA4|SMARCB1|AGER|PIH1D1
GOBP_POSITIVE_REGULATION_OF_MIRNA_METABOLIC_PROCESS	0.6154	2.0247	0	0.0064	https://www.gsea-msigdb.org/gsea/msigdb/human/geneset/GOBP_POSITIVE_REGULATION_OF_MIRNA_METABOLIC_PROCESS	53	ATOH8|BMPR1A|BMP2|NFKB1|NGFR|EGR1|HRAS|KLF4|FOSL1|PRL|JUN|MRTFB|MYCN|SMARCA4|SRF|GATA3|POU2F1|NR1H2|TP53|SMAD4|SREBF1|SMAD6|SREBF2|LIN28B|PNPT1|SMAD1|SMAD3|GNL3|STAT3|TERT|MYC|PPARG|MYB|GATA2|KLF5|FOS|FOXA1|HIF1A|ZC3H12A|AR|TEAD1|PDGFB|MRTFA|ZSWIM8|TGFB1|FOXO3|TGFB2|NR3C1|MYOCD|ETS1|FGF2|RELA|EGFR
GOBP_POSITIVE_REGULATION_OF_OSTEOCLAST_DIFFERENTIATION	0.7081	1.846	0.0046	0.0473	https://www.gsea-msigdb.org/gsea/msigdb/human/geneset/GOBP_POSITIVE_REGULATION_OF_OSTEOCLAST_DIFFERENTIATION	16	CSF1|NOTCH2|NEDD9|PPARGC1B|KLF10|POU4F2|TMEM64|POU4F1|CREB1|PPP3CA|FOS|RPTOR|IL23A|TRAF6|GPR68|SLC9B2
GOBP_POSITIVE_REGULATION_OF_PROTEASOMAL_PROTEIN_CATABOLIC_PROCESS	0.4596	1.7091	0	0.1039	https://www.gsea-msigdb.org/gsea/msigdb/human/geneset/GOBP_POSITIVE_REGULATION_OF_PROTEASOMAL_PROTEIN_CATABOLIC_PROCESS	113	CSNK1E|PSMC6|AURKA|SIRT2|SGTA|ANKIB1|DET1|ARIH1|KCNE2|DDA1|SUMO1|RNF185|GBA1|GCLC|RNF144A|RNF144B|RNF217|USP13|PRICKLE1|FBXW8|PSEN1|RNF19A|PSMC1|PSMC2|SH3RF1|PSMC3|PSMC4|PSMC5|SMAD7|AXIN1|GSK3A|RNFT1|GSK3B|RNFT2|RFPL1|STUB1|TMEM259|DVL1|AKT1|GABARAP|PLK3|PIAS1|SIRT6|SUMO2|UBQLN2|DDRGK1|HSPBP1|OSBPL7|RAD23A|FZR1|CDC20|CHFR|HECTD1|DAB2IP|CDC20B|ELOB|NOP53|ZER1|ZYG11B|RACK1|KEAP1|AXIN2|BAG6|NUPR1|PA…
GOBP_POSITIVE_REGULATION_OF_RNA_METABOLIC_PROCESS	0.4045	1.7493	0	0.0836	https://www.gsea-msigdb.org/gsea/msigdb/human/geneset/GOBP_POSITIVE_REGULATION_OF_RNA_METABOLIC_PROCESS	1577	AATF|KPNA6|MET|ACTN1|HEY1|SRCAP|TDRD3|ZNF462|BORCS8-MEF2B|MEF2B|MAML2|MAML3|TP53BP1|FLI1|HOXA4|HIVEP1|ILK|LHX3|SHOX|SOX1|HNF4G|CREB3L2|NFE2|CAVIN4|HIVEP3|AGO1|ZBTB18|AGO2|AGO3|AGO4|AKT1|ELK4|FOXO1|GLIS1|TNIP2|PITX2|TWIST1|MLX|MOSPD1|MZF1|NKRF|ZNF304|YAF2|APOE|APP|ZFP90|HYAL2|ATF4|KAT2A|MLLT6|TRIM27|WASL|ZNF224|IRF4|BMPR1A|NRL|SFRP2|RORB|ZNF263|STAT4|LRP5|ZNF398|RFX4|IRF2BPL|AKNA|EP400|MSL1|MSL2|R…
GOBP_INNER_MITOCHONDRIAL_MEMBRANE_ORGANIZATION	-0.5153	-1.9349	0	0.0734	https://www.gsea-msigdb.org/gsea/msigdb/human/geneset/GOBP_INNER_MITOCHONDRIAL_MEMBRANE_ORGANIZATION	40	ADCK1|AFG3L2|APOO|APOOL|CHCHD3|PINK1|CHCHD6|CIBAR1|TRMT10B|DNAJC11|HSPA9|IMMT|LETM1|GHITM|MAIP1|MICOS10|MICOS13|SLC25A46|MTX1|MTX2|MTX3|OPA1|ROMO1|TIMM10|OMA1|TIMM10B|TAFAZZIN|TIMM13|NDUFA13|TIMM22|TIMM29|SAMM50|TIMM8A|TIMM8B|TIMM9|TMEM11|TOMM70|CHCHD10|AGK|UQCC3
GOBP_NEGATIVE_REGULATION_OF_MYOBLAST_DIFFERENTIATION	0.5965	1.6291	0.0133	0.161	https://www.gsea-msigdb.org/gsea/msigdb/human/geneset/GOBP_NEGATIVE_REGULATION_OF_MYOBLAST_DIFFERENTIATION	19	PPARD|SRA1|EID2B|SOSTDC1|BMP4|PRICKLE1|TGFB1|MSTN|SOX9|SOX8|TMEM182|IL18|NOTCH1|DLL1|SOX4|TBX3|ID3|MBNL3|DDIT3
GOBP_POSITIVE_REGULATION_OF_POTASSIUM_ION_TRANSMEMBRANE_TRANSPORTER_ACTIVITY	0.6414	1.6263	0.0175	0.1632	https://www.gsea-msigdb.org/gsea/msigdb/human/geneset/GOBP_POSITIVE_REGULATION_OF_POTASSIUM_ION_TRANSMEMBRANE_TRANSPORTER_ACTIVITY	14	NPPA|ATP1B1|FXYD2|ALG10B|ATP1B2|ACTN2|ATP1B3|NOS1AP|RNF207|KCNIP2|AKAP6|ANK2|GALR2|AKAP9
GOBP_NEUTRAL_LIPID_BIOSYNTHETIC_PROCESS	0.4885	1.552	0.0202	0.2158	https://www.gsea-msigdb.org/gsea/msigdb/human/geneset/GOBP_NEUTRAL_LIPID_BIOSYNTHETIC_PROCESS	39	AGPAT2|MFSD2A|PCK2|RGN|GNPAT|FBXW7|CTDNEP1|LDLR|DGAT1|LPGAT1|PLCE1|FITM2|AGMO|CNEP1R1|PLA2G4A|LPIN2|LPIN3|NR1H2|PLA2G15|LPIN1|NR1H3|SREBF1|ACSL1|ANG|SIK1|THRSP|SLC27A1|KAT5|PNPLA2|DGAT2|SCARB1|AVIL|GPLD1|PNPLA3|GK|GPAM|GPAT3|GPAT4|SIRT1
GOBP_PHOTOPERIODISM	0.5958	1.6935	0.0044	0.115	https://www.gsea-msigdb.org/gsea/msigdb/human/geneset/GOBP_PHOTOPERIODISM	24	NR2F6|SIK1|CRTC1|CLOCK|MTA1|BHLHE40|FBXL17|PML|ATOH7|USP2|PER1|PER2|PER3|PDE6B|ID2|PPP1CB|PPP1CC|RBM4|TP53|RBM4B|FBXL3|CRY1|PPP1CA|CRY2
GOBP_CELLULAR_RESPONSE_TO_VASCULAR_ENDOTHELIAL_GROWTH_FACTOR_STIMULUS	0.5473	1.823	0	0.0541	https://www.gsea-msigdb.org/gsea/msigdb/human/geneset/GOBP_CELLULAR_RESPONSE_TO_VASCULAR_ENDOTHELIAL_GROWTH_FACTOR_STIMULUS	53	FLT1|VEGFB|ATP2B4|VEGFD|KDR|NRP1|MAP2K3|GAS1|DLL4|IL12A|VCAM1|GAB1|ROBO1|JCAD|MAPK14|MYO1C|SEMA6A|DLL1|FOXC1|TNXB|NR4A1|PIK3CD|ITGB1BP1|CCBE1|DCN|ERN1|NUS1|FLT4|EGR3|FLT3|SPHK1|ADGRA2|CADM4|AKT1|PRKD1|PRKD2|PIK3CB|PIK3CA|CD63|PTP4A3|ANXA1|DAB2IP|VEGFA|MAPKAPK2|NRP2|MT1G|HSPB1|PDGFRA|SMOC2|SPRY2|NOTCH1|RELA|PGF
GOBP_CD4_POSITIVE_ALPHA_BETA_T_CELL_CYTOKINE_PRODUCTION	0.6766	1.6323	0.0211	0.158	https://www.gsea-msigdb.org/gsea/msigdb/human/geneset/GOBP_CD4_POSITIVE_ALPHA_BETA_T_CELL_CYTOKINE_PRODUCTION	12	CD81|DENND1B|IL1R1|RSAD2|IL18R1|PRKCZ|ARID5A|TBX21|GATA3|IL18|IL1B|NLRP3
GOBP_RESPONSE_TO_FUNGICIDE	0.7836	1.5503	0.024	0.2176	https://www.gsea-msigdb.org/gsea/msigdb/human/geneset/GOBP_RESPONSE_TO_FUNGICIDE	6	KDM5B|KDM6B|SRD5A1|KDM1A|EHMT1|EHMT2
GOBP_NEGATIVE_REGULATION_OF_MOTOR_NEURON_APOPTOTIC_PROCESS	0.652	1.505	0.0494	0.248	https://www.gsea-msigdb.org/gsea/msigdb/human/geneset/GOBP_NEGATIVE_REGULATION_OF_MOTOR_NEURON_APOPTOTIC_PROCESS	11	ZPR1|CNTFR|MAP3K12|CRLF1|MAP2K4|ROCK1|RHOA|ERBB3|NEFL|VPS54|BCL2
GOBP_RECEPTOR_DIFFUSION_TRAPPING	0.7627	1.5302	0.0249	0.2305	https://www.gsea-msigdb.org/gsea/msigdb/human/geneset/GOBP_RECEPTOR_DIFFUSION_TRAPPING	6	CACNG5|CACNG8|DLG4|ITGB3|GPHN|CACNG4
GOBP_NEUROENDOCRINE_CELL_DIFFERENTIATION	0.7242	1.895	0.0031	0.0314	https://www.gsea-msigdb.org/gsea/msigdb/human/geneset/GOBP_NEUROENDOCRINE_CELL_DIFFERENTIATION	16	INSM1|NKX2-2|BMP2|HES1|FGF8|GATA2|POU3F2|LHX3|JAG1|ASCL1|OTP|WNT4|BCCIP|FGF2|NOTCH1|WNT11
GOBP_ALPHA_BETA_T_CELL_ACTIVATION	0.4278	1.6172	0.0024	0.1723	https://www.gsea-msigdb.org/gsea/msigdb/human/geneset/GOBP_ALPHA_BETA_T_CELL_ACTIVATION	125	ABL1|TMEM98|BCL11B|FOSL2|GATA3|RUNX1|BCL6|HMGB1|PNP|ADA|LEF1|CBLB|ADORA2A|PSMB11|STAT3|CLEC4A|KMT2A|MALT1|SH3RF1|PRKCZ|PRKCQ|CD83|RELB|SMAD7|DAPL1|GPR18|MTOR|ARMC5|JUNB|NKAP|IL4R|CD274|ELF4|CRTAM|HSPH1|MEN1|AGER|EOMES|GLI3|STOML2|CD160|SLC4A2|CD247|RIPK2|FOXP1|NFKBIZ|ZFPM1|ZBTB7B|ARG2|LY9|RARA|IL15|ITCH|IL18|IL23A|RHOA|LOXL3|RC3H1|RC3H2|JAK2|IRF4|PTPRC|HFE|HLA-E|JAK3|IL12A|VSIR|IL6R|STAT4|NLRP3|I…
GOBP_GASTRULATION	0.4214	1.6383	0	0.1534	https://www.gsea-msigdb.org/gsea/msigdb/human/geneset/GOBP_GASTRULATION	162	CDC73|VTN|PAF1|BMP4|GATA6|MMP15|POU5F1|TP53|SMAD4|PLPP3|PHLDB1|GRB2|HSBP1|LEF1|POFUT2|SMAD1|POGLUT1|SMAD2|NANOG|SMAD3|GPC3|AHDC1|EPHA2|PRICKLE1|CTNNB1|ITGA4|EPB41L5|KDM6B|MAP2K5|MESP2|LAMB1|FGFR2|MYADM|FRS2|AXIN1|ETS2|ITGB3|DVL1|AMOT|COL4A2|ARMC5|EYA1|ITGA7|EOMES|ITGA8|HIRA|NF2|FZD7|BMP7|MBP|SIX2|ITGAV|SNAI1|ACVR1|DLD|SUPT20H|CRB2|TGIF2|COL5A1|SYF2|CLASP1|ITGA5|TBX20|CLASP2|APOA1|NODAL|TAF10|TENM…
GOBP_POSITIVE_REGULATION_OF_POTASSIUM_ION_TRANSMEMBRANE_TRANSPORT	0.5427	1.5697	0.0265	0.1992	https://www.gsea-msigdb.org/gsea/msigdb/human/geneset/GOBP_POSITIVE_REGULATION_OF_POTASSIUM_ION_TRANSMEMBRANE_TRANSPORT	25	KCNMB1|EDN3|OPRK1|FXYD2|ALG10B|ATP1B2|ATP1B3|RGS7|KCNQ1|KCNE5|KCNIP2|AKAP6|AKAP9|ANO6|KCNC1|FLNA|AMIGO1|NPPA|ATP1B1|ACTN2|KCNH2|NOS1AP|RNF207|ANK2|GALR2
GOBP_PROTEIN_DEMETHYLATION	0.7173	1.6672	0.0095	0.1314	https://www.gsea-msigdb.org/gsea/msigdb/human/geneset/GOBP_PROTEIN_DEMETHYLATION	11	PHF2|KDM6B|KDM2A|PHF8|KDM6A|FBXL19|KDM1A|KDM7A|KDM2B|ALKBH4|PPME1
GOBP_CHROMOSOME_CONDENSATION	0.4851	1.5155	0.0322	0.2409	https://www.gsea-msigdb.org/gsea/msigdb/human/geneset/GOBP_CHROMOSOME_CONDENSATION	39	AIFM1|NCAPD2|NCAPD3|BAZ1B|SMC2|SMC4|H3-3A|H3-3B|PHF13|ACIN1|GPER1|CDCA5|AKAP8L|CHMP1A|KDM4A|KMT5A|H1-0|NCAPG|H1-10|H1-2|H1-3|PLK1|H1-4|H1-5|TTN|H1-6|TENT4A|TOP2A|NUSAP1|MCPH1|DFFB|HMGA2|AKAP8|SMC5|NCAPG2|CDK1|NCAPH|NCAPH2|SMARCA5
GOBP_POSITIVE_REGULATION_OF_CELL_DIFFERENTIATION	0.3849	1.6376	0	0.1536	https://www.gsea-msigdb.org/gsea/msigdb/human/geneset/GOBP_POSITIVE_REGULATION_OF_CELL_DIFFERENTIATION	686	CSNK1E|BTG1|CD74|AURKA|BNC1|MAP3K13|RET|ABCB10|ADRA2C|FBN2|SIRT2|CLIC1|ADM|KDF1|PLCB1|LGALS1|F11R|BCL6|CEBPD|CLCF1|PLXNB2|SCUBE3|AAMDC|ZHX3|PNP|RREB1|ADA|ILK|OLFM2|ADNP|MYRF|CREB1|MALT1|BAMBI|COL1A1|PRKCA|DLX2|DISC1|CARM1|AKT1|PRKD1|PRKDC|IL4R|PRMT1|EFNA5|TNFSF9|ZNF335|EZH2|PWP1|FOS|TWIST1|NF2|SAV1|TWF2|SOX11|STK3|STK4|RUFY3|LRP8|RIPK2|TIAM2|SART1|WWTR1|YAP1|SKIL|TENM4|PAX6|POU4F2|DUSP10|PLXNA2|P…
GOBP_CELLULAR_RESPONSE_TO_TOPOLOGICALLY_INCORRECT_PROTEIN	0.4894	1.7937	0	0.0617	https://www.gsea-msigdb.org/gsea/msigdb/human/geneset/GOBP_CELLULAR_RESPONSE_TO_TOPOLOGICALLY_INCORRECT_PROTEIN	102	FICD|BAK1|BOK|SERP1|BAX|ABCA7|ABCB10|ATF3|ATF6|DAXX|DNAJB12|DNAJB14|RNF185|COPS5|DERL2|ERLEC1|CREB3L1|PIK3R1|UFL1|OS9|CTH|HSPA5|CREB3|AUP1|PPP1R15A|DDIT3|PPP1R15B|RHBDD2|STUB1|UBE2W|DNAJC18|TMEM33|DERL3|NCK1|NCK2|DDRGK1|DAB2IP|SERP2|TOR1A|SDF2L1|RACK1|VAPB|BAG6|PTPN1|AKIRIN2|ATF4|TMED2|TBL2|TMTC4|NFE2L2|SELENOS|BAG3|EIF2AK2|EIF2AK3|CDK5RAP3|DNAJB9|PARP6|PARP8|AGR2|EIF2S1|DNAJC10|ATF6B|PIGBOS1|AMF…
GOBP_RESPONSE_TO_HEPARIN	0.8263	1.5771	0.0204	0.1943	https://www.gsea-msigdb.org/gsea/msigdb/human/geneset/GOBP_RESPONSE_TO_HEPARIN	5	SFRP1|SOX9|EXT1|EGR1|SLIT2
GOBP_NEPHRON_TUBULE_FORMATION	0.6398	1.7362	0.0077	0.0901	https://www.gsea-msigdb.org/gsea/msigdb/human/geneset/GOBP_NEPHRON_TUBULE_FORMATION	18	HES5|HS2ST1|WNT9B|IRX1|IRX2|SIX4|GREM1|CTNNB1|SOX9|SOX8|GDNF|IRX3|WNT6|GATA3|SIX1|OSR1|PAX8|NOG
GOBP_RESPONSE_TO_STEROL_DEPLETION	0.6354	1.6607	0.0107	0.1356	https://www.gsea-msigdb.org/gsea/msigdb/human/geneset/GOBP_RESPONSE_TO_STEROL_DEPLETION	17	INSIG2|ERLIN1|ERLIN2|AMFR|EIF2A|INSIG1|FBXW7|ZBTB7B|NPC1L1|ARHGEF10L|LYN|SPRING1|TMED2|SREBF1|PIP4P1|SREBF2|SCAP
GOBP_AXON_DEVELOPMENT	0.3642	1.5156	0	0.2415	https://www.gsea-msigdb.org/gsea/msigdb/human/geneset/GOBP_AXON_DEVELOPMENT	429	EFNA1|MAP3K13|RET|FSTL4|BCL11B|RTN4RL2|CNTN2|PLXNB2|FLNA|ATL1|LHX9|ADCY1|LGR6|LHX3|RTN4|TAOK2|ADNP|CREB1|EPHA5|ITGA4|VAX2|DPYSL5|PRKCQ|DISC1|DVL1|VCL|CHN1|EFNA5|USP33|SEMA3C|TWF2|LLGL1|PUM2|RUFY3|CYFIP2|TIAM2|APLP1|MAP2|PAK1|APOE|SKIL|APP|CHRNB2|SOS1|CRTAC1|PAX6|POU4F2|EPHA3|PLXNA2|EPHB3|PLXND1|SIAH1|NCAM2|SEMA3A|NRDC|PTPRF|PTPRS|SVBP|MYCBP2|FN1|INPP5F|ITGB1|PLXNC1|PTCH1|DIP2B|GFRA3|RPL24|RAB8A|S…
GOBP_NEGATIVE_REGULATION_OF_RNA_BIOSYNTHETIC_PROCESS	0.4248	1.8193	0	0.0543	https://www.gsea-msigdb.org/gsea/msigdb/human/geneset/GOBP_NEGATIVE_REGULATION_OF_RNA_BIOSYNTHETIC_PROCESS	1151	HINFP|USP3|AASS|JDP2|ZNF668|C1D|L3MBTL2|L3MBTL4|BCLAF1|PCGF1|PHF21A|HEY1|HDAC8|RIF1|ATF3|DDX21|SATB1|THAP7|ZNF274|DDX54|KDM2A|TRIM22|ZNF692|FLNA|HIVEP1|TRIM6|ZNF8|DLX4|SOX1|CREB1|SMURF2|KAT2B|ZBTB18|ZBTB42|LYAR|RASD1|RUNX1T1|AJUBA|CC2D1B|CDYL2|DEPDC1|DRAP1|ELK4|FOXO1|ERF|FOXP4|GLIS1|HMX1|IKZF5|KLF12|LIN37|LRRFIP1|MAFK|MAGEA10|MAGED4|MAGED4B|MAGEE1|MIDEAS|MIER3|TWIST1|MLX|MSC|MOSPD1|KLF16|MXD1|MXD…
GOBP_CELLULAR_RESPONSE_TO_STEROID_HORMONE_STIMULUS	0.4741	1.8252	0	0.0545	https://www.gsea-msigdb.org/gsea/msigdb/human/geneset/GOBP_CELLULAR_RESPONSE_TO_STEROID_HORMONE_STIMULUS	173	AIFM1|ABHD2|VPS18|KDM4C|DDX5|CNOT1|DDX17|LMO3|ATP1A1|CNOT2|DAXX|SMARCA4|NCOR2|TAF7|DDX54|CNOT9|AQP1|PLPP1|RBFOX2|NR2E3|TRIM68|UBE2L3|UFL1|VPS11|MT-ND3|PTGES3|PPARA|CYP1B1|ESR1|REST|NR2C1|YWHAH|PKN1|FKBP4|GSK3A|ARID1A|UBA5|SAFB|ZMIZ1|CARM1|PAGR1|SAFB2|EGLN2|STRN3|UFSP2|WBP2|ZNF366|DNAAF4|NR1D1|TFAP4|DNAJA1|LBH|LATS1|PHB1|RAN|UFM1|DDRGK1|GPER1|HNRNPU|AR|BMAL1|CLOCK|FOXH1|ESRRB|FOXP1|GJB2|NODAL|PAK1…
GOBP_REGULATION_OF_CD4_POSITIVE_ALPHA_BETA_T_CELL_DIFFERENTIATION	0.613	1.8868	0	0.0335	https://www.gsea-msigdb.org/gsea/msigdb/human/geneset/GOBP_REGULATION_OF_CD4_POSITIVE_ALPHA_BETA_T_CELL_DIFFERENTIATION	37	SOCS5|FOXP3|SHB|IRF4|TBX21|JAK3|JUNB|IL4R|NLRP3|KLHL25|CBFB|LGALS9|RUNX3|TNFSF4|GATA3|HLX|RUNX1|ANXA1|BCL6|ZC3H12A|HMGB1|RIPK2|NFKBIZ|NFKBID|ZBTB7B|RARA|MALT1|SH3RF1|PRKCZ|IL18|CD83|IL23A|SMAD7|LOXL3|RC3H1|RC3H2|SOCS1
GOBP_CELL_DIFFERENTIATION_IN_SPINAL_CORD	0.6072	1.9085	0	0.0282	https://www.gsea-msigdb.org/gsea/msigdb/human/geneset/GOBP_CELL_DIFFERENTIATION_IN_SPINAL_CORD	38	ISL2|HOXC10|DRAXIN|ISL1|SCYL1|DLL4|GATA2|CLN8|DYNC2H1|PTCH1|SUFU|GLI3|GSX1|LHX4|HOXD10|NKX2-2|SHH|SOX13|SOX6|OLIG2|TBX20|GDF7|WNT3A|MNX1|GIGYF2|LHX1|LHX3|TCTN1|SCYL3|SOX1|GLI2|MDGA1|ASCL1|ZC4H2|NOTCH1|ABT1|IFT172|LMO4
GOBP_ENDOCARDIAL_CUSHION_FORMATION	0.5258	1.5606	0.0261	0.2098	https://www.gsea-msigdb.org/gsea/msigdb/human/geneset/GOBP_ENDOCARDIAL_CUSHION_FORMATION	28	BMPR1A|BMP2|TMEM100|DCHS1|ROBO2|BMP4|ROBO1|BMP5|TGFBR2|TBX2|TBX3|SMAD4|BMP7|NOG|SNAI1|ACVR1|HEY2|RBPJ|TBX20|FGF8|MSX2|SNAI2|TGFB1|TGFB3|TGFB2|TGFBR1|MSX1|NOTCH1
GOBP_RESPONSE_TO_TUMOR_NECROSIS_FACTOR	0.3932	1.5307	0.0034	0.2303	https://www.gsea-msigdb.org/gsea/msigdb/human/geneset/GOBP_RESPONSE_TO_TUMOR_NECROSIS_FACTOR	179	PIAS4|PPP2CB|ARHGEF2|COMMD7|TNFRSF19|TNFRSF25|ERBIN|VCAM1|CARD8|ADAM9|GATA3|CHUK|TP53|GBA1|TANK|GCH1|TRAF3|UBE2K|TNFRSF13C|ADAM10|RIPK1|TNFSF13B|ADAM17|BIRC2|BIRC3|HES1|GSDME|ILK|BAG4|PRPF8|IGBP1|CD70|SMPD1|CYP1B1|PIAS3|SMPD3|COL1A1|SMPD4|XIAP|SPHK1|CASP3|LIMS1|HYAL3|TNFRSF21|EDA2R|GSTP1|CPNE1|AKT1|FAS|SPPL2A|SPPL2B|INPP5K|SLC2A4|NR1D1|MAP3K7|FOS|HAS2|MAP4K3|NAIP|NPNT|PYCARD|PTK2B|GPER1|DHX9|DAB2…
GOBP_REGULATION_OF_INCLUSION_BODY_ASSEMBLY	0.675	1.7163	0.0061	0.0999	https://www.gsea-msigdb.org/gsea/msigdb/human/geneset/GOBP_REGULATION_OF_INCLUSION_BODY_ASSEMBLY	15	SORL1|CLU|HSPA2|PSMC6|DNAJA4|HSF1|SACS|CDC34|BAG5|DNAJB6|DNAJB1|HSPA1A|DNAJB2|HSPA1B|SNCAIP
GOBP_SKELETAL_MYOFIBRIL_ASSEMBLY	0.6945	1.5859	0.0217	0.1896	https://www.gsea-msigdb.org/gsea/msigdb/human/geneset/GOBP_SKELETAL_MYOFIBRIL_ASSEMBLY	10	ACTC1|ACTL8|MYH11|CFLAR|TTN|ACTA1|LMOD3|PROX1|PLEC|TCAP
GOBP_ANATOMICAL_STRUCTURE_ARRANGEMENT	0.6565	1.5471	0.0263	0.2187	https://www.gsea-msigdb.org/gsea/msigdb/human/geneset/GOBP_ANATOMICAL_STRUCTURE_ARRANGEMENT	11	HSPA5|KIF14|NRP2|NRP1|PLXNA3|TFAP2A|BMPR1A|DLL1|EGR2|HOXB2|PLXNA4
GOBP_CELLULAR_RESPONSE_TO_NITROSATIVE_STRESS	0.7475	1.524	0.0209	0.2348	https://www.gsea-msigdb.org/gsea/msigdb/human/geneset/GOBP_CELLULAR_RESPONSE_TO_NITROSATIVE_STRESS	6	DNAJA1|PARK7|ATM|STOX1|ATG5|DDIT3
GOBP_MITOCHONDRIAL_ELECTRON_TRANSPORT_CYTOCHROME_C_TO_OXYGEN	-0.6624	-2.0487	0.0031	0.0262	https://www.gsea-msigdb.org/gsea/msigdb/human/geneset/GOBP_MITOCHONDRIAL_ELECTRON_TRANSPORT_CYTOCHROME_C_TO_OXYGEN	20	COX15|COX4I1|COX5A|COX5B|COX6A1|COX6B1|COX6C|COX7A1|COX7A2|COX7A2L|COX7B|COX7C|COX8A|COX8C|CYCS|MT-CO1|AFG1L|MT-CO2|MT-CO3|NDUFA4
GOBP_INCLUSION_BODY_ASSEMBLY	0.6145	1.6875	0.0058	0.1168	https://www.gsea-msigdb.org/gsea/msigdb/human/geneset/GOBP_INCLUSION_BODY_ASSEMBLY	21	SORL1|CLU|HSPA2|VCP|PSMC6|DNAJA4|BAG3|HSF1|SACS|CDC34|BAG5|DNAJB6|MAPT|DNAJB1|HSPA1A|DNAJB2|HSPA1B|PRKN|HDAC6|TRIM37|SNCAIP
GOBP_RESPONSE_TO_EPIDERMAL_GROWTH_FACTOR	0.5417	1.7547	0	0.0813	https://www.gsea-msigdb.org/gsea/msigdb/human/geneset/GOBP_RESPONSE_TO_EPIDERMAL_GROWTH_FACTOR	44	ZPR1|MED1|BAIAP2|AKT1|IQGAP1|PTPN11|INPP5K|CAD|TPR|SOX9|ERBB2|FOS|MAPK3|NCL|FOXC1|KNSTRN|SNX6|PDE8A|DAB2IP|SYAP1|MAPK1|VIL1|DUSP3|STAT5B|BAG4|SNAI2|DUSP22|ERBB4|ASCL1|MARS1|PTPN12|CFLAR|COL1A1|PDPK1|PLCG1|ZFP36|ZFP36L1|BECN1|EEF1A1|ZFP36L2|EGFR|GAREM1|PPP1R9B|DAB2
GOBP_EPITHELIAL_CELL_DEVELOPMENT	0.4069	1.5903	0.0022	0.1892	https://www.gsea-msigdb.org/gsea/msigdb/human/geneset/GOBP_EPITHELIAL_CELL_DEVELOPMENT	179	TMOD1|MET|BMP4|ICAM1|BCL11B|DNASE1L2|EXPH5|COL18A1|FOSL2|KDF1|PLCB1|DLL1|SIPA1|F11R|PLOD3|SIPA1L3|CDKN1A|ONECUT2|FLNA|FER|EPHA2|SPINT2|HSD17B4|ST14|MARVELD2|EPB41L5|ARHGEF26|ESR1|GSTM3|LAMB2|MYADM|RAP2B|RAPGEF3|SIDT2|FRS2|GPAT4|HOXB13|S1PR2|ARID4A|ARID4B|GPR4|GSK3A|GSK3B|ASXL1|ATRX|RFX3|VCL|AKT1|IL6ST|FRMD6|CLDN5|HIF1A|RAB25|AR|PLEC|BMAL1|VEGFA|CLOCK|NOTCH2|BFSP1|TIGAR|IKBKB|SLC4A5|SMO|GPX1|GDF11…
GOBP_NEUROEPITHELIAL_CELL_DIFFERENTIATION	0.6329	1.9662	0	0.0153	https://www.gsea-msigdb.org/gsea/msigdb/human/geneset/GOBP_NEUROEPITHELIAL_CELL_DIFFERENTIATION	36	B9D1|CEBPB|INSM1|ABL1|BMP2|GATA2|POU3F2|DLG5|IPO7|EMX1|OTP|RPTOR|DLL1|SOX11|DLX3|NKX2-2|CDH2|HES1|FGF8|SMAD2|NODAL|LHX3|MAP1B|TUBB|JAG1|TGFB1|ASCL1|WNT4|BCCIP|FGF2|NOTCH1|TMEM231|SOX4|FAM20C|VAX1|WNT11
GOBP_NEGATIVE_REGULATION_OF_ASTROCYTE_DIFFERENTIATION	0.6764	1.5098	0.0287	0.2427	https://www.gsea-msigdb.org/gsea/msigdb/human/geneset/GOBP_NEGATIVE_REGULATION_OF_ASTROCYTE_DIFFERENTIATION	10	HES5|ID4|MBD1|MECP2|GPR37L1|LDLR|NR1D1|NF1|KDM4A|NOG
GOBP_REGULATION_OF_OSTEOCLAST_DIFFERENTIATION	0.5176	1.6531	0.0055	0.1402	https://www.gsea-msigdb.org/gsea/msigdb/human/geneset/GOBP_REGULATION_OF_OSTEOCLAST_DIFFERENTIATION	43	CEBPB|CSF1|GPR137B|PPARGC1B|FBXW7|TMEM64|SFRP1|PPP3CA|FOS|GPR137|RPTOR|TNFRSF11B|GPR68|SLC9B2|FBN1|FSTL3|LILRB3|BGLAP|TCTA|TOB2|NOTCH2|MITF|NEDD9|RASSF2|KLF10|PIK3R1|PRXL2A|POU4F2|POU4F1|CREB1|CTNNB1|MAFB|PIAS3|IL23A|ERFE|TRAF6|TLR3|CAMK4|NF1|TFE3|UBASH3B|MTOR|ZNF675
GOBP_RENAL_SYSTEM_DEVELOPMENT	0.3839	1.5463	0	0.2168	https://www.gsea-msigdb.org/gsea/msigdb/human/geneset/GOBP_RENAL_SYSTEM_DEVELOPMENT	279	MEF2C|RGN|BAX|RET|EGR1|MTSS1|ACAT1|GATA3|DLL1|SMAD4|AQP1|SMAD6|ZNG1A|GCNT1|GCNT4|GFRA1|HES1|ILK|NFIA|GPC3|KLF15|MPV17|TBC1D32|SNX17|FGFR2|OVOL1|DLG1|ITGB3|EYA1|DCHS1|DLG5|EZH2|HAS2|GLI3|HELLS|SOX11|HS2ST1|ANGPT1|HS3ST3A1|HS3ST3B1|GDF11|WWTR1|YAP1|AHI1|AQP11|HOXC11|PLXND1|ARG2|GLIS2|RARA|CASP9|SERPINF1|CFLAR|HYAL2|FGF2|ASS1|RHOA|SIX1|TNS2|NPHP3|WNT11|HOXB7|CITED1|CTNNBIP1|CXCR2|COL4A1|SIX4|IL6R|RP…
GOBP_CELLULAR_RESPONSE_TO_HEAT	0.4642	1.5417	0.0174	0.2227	https://www.gsea-msigdb.org/gsea/msigdb/human/geneset/GOBP_CELLULAR_RESPONSE_TO_HEAT	51	BAG3|TPR|MAPT|DNAJC2|DAXX|DNAJB1|EIF2S1|HSP90AA1|YWHAE|HSP90AB1|HTRA2|ZFAND1|TRPV1|SUMO1|CDKN1A|PRKACA|HSBP1|HSBP1L1|EP300|DNAJB6|HIKESHI|HSPA1A|CREBBP|HSPA1B|CLPB|MTOR|GSK3B|STUB1|TRPV4|VCP|SLU7|CHORDC1|PDCD6|DNAJC7|IER5|LYN|ST8SIA1|HSPA6|ATXN3|DHX36|MAPKAPK2|RBBP7|HSF1|HMOX1|THBS1|IRAK1|HDAC2|SIRT1|ATM|ATR|NF1
GOBP_MITRAL_VALVE_DEVELOPMENT	0.6393	1.5343	0.0385	0.229	https://www.gsea-msigdb.org/gsea/msigdb/human/geneset/GOBP_MITRAL_VALVE_DEVELOPMENT	12	ACVR1|BMPR2|EFNA1|NAGLU|AXIN2|TWIST1|BMPR1A|NOTCH1|ZFPM1|SOX4|DCHS1|SMAD6
GOBP_CHROMATIN_REMODELING	0.4012	1.691	0	0.1165	https://www.gsea-msigdb.org/gsea/msigdb/human/geneset/GOBP_CHROMATIN_REMODELING	578	YY1|HDGFL1|TRIP12|HR|USP3|JDP2|KDM4E|AURKA|KDM4F|CHD7|PCGF1|KDM4C|SIRT2|DCAF13|RAD54L2|HDAC8|RIF1|RSBN1|DDX21|SATB1|SRCAP|ZNF274|APLF|KDM2A|KDM4D|TTF2|EYA3|BCL6|BMI1|SMCHD1|USP51|EXOSC10|JMJD1C|GRWD1|NFE2|BTAF1|KAT2B|PRKCA|BCOR|KDM8|ARID4A|ARID4B|ASH2L|ATF7IP|ATRX|PRKAA1|BAZ2A|CARM1|CTCF|DNMT3A|DOT1L|PRMT1|EEF1AKMT1|NPM3|DIRAS3|EEF1AKMT2|EEF1AKMT3|EEF2KMT|EHMT1|EHMT2|PIH1D1|EOMES|ZNF335|EZH2|MAP3…
GOBP_RESPONSE_TO_CORTICOTROPIN_RELEASING_HORMONE	0.8833	1.6916	0.0049	0.116	https://www.gsea-msigdb.org/gsea/msigdb/human/geneset/GOBP_RESPONSE_TO_CORTICOTROPIN_RELEASING_HORMONE	5	CRHR2|NR4A2|CRHR1|NR4A1|NR4A3
GOBP_CELLULAR_RESPONSE_TO_REACTIVE_OXYGEN_SPECIES	0.4156	1.5364	0.006	0.2283	https://www.gsea-msigdb.org/gsea/msigdb/human/geneset/GOBP_CELLULAR_RESPONSE_TO_REACTIVE_OXYGEN_SPECIES	122	AIFM1|ABL1|PRDX3|PKD2|MET|NET1|PINK1|MAPT|STK25|JUN|CHUK|SQSTM1|AQP1|AXL|GCH1|RIPK1|TRPM2|ADPRS|FER|MPV17|KDM6B|CYP1B1|SMPD3|SETX|SPHK1|CDK1|PRKAA1|PRKCD|AKT1|TRPA1|EZH2|DHFR|FOS|TXN|ECT2|PJVK|BMP7|ANKZF1|FOXP1|DDR2|RHOB|RACK1|TNFAIP3|PPIF|HDAC2|MMP9|MDM2|LRRK2|MAP2K4|NFE2L2|PPARGC1B|KLF2|PDCD10|TRAP1|TREX1|ZNF277|IL18BP|SOD1|MAPK3|MAPK8|ATP7A|MAP3K5|PTPRK|ROMO1|SIRPA|GPR37L1|MAPK1|MMP2|BNIP3|GLR…
GOBP_CELL_FATE_SPECIFICATION	0.4825	1.7644	0	0.0749	https://www.gsea-msigdb.org/gsea/msigdb/human/geneset/GOBP_CELL_FATE_SPECIFICATION	91	CHD3|ISL2|HOXC10|ISL1|NRP1|BMPR1A|SFRP2|DKK1|ITGB1|PTCH1|HDAC1|TBX15|NFIB|DLL1|POU5F1|SOX2|DHH|RBPJ|DMRTA2|SOX18|NFIA|NANOG|WNT3A|MNX1|WNT5A|LHX3|SOX1|TBX18|POU4F1|PSEN1|CTNNB1|CDON|MYT1L|TBX19|APC|EYA2|EYA1|TBX21|GATAD2B|TBX1|GSC|POU3F2|FKBP8|EHMT2|APC2|EOMES|MGA|SOX9|ESRP1|SUFU|GATAD2A|GLI3|TBX2|TBX3|FOXA1|FZD7|MTA3|HOXD10|AR|SIX2|IHH|MBD3|MTA1|NKX2-2|RBBP7|SHH|TEAD4|OLIG2|SMO|TBX20|MTA2|TBX5|F…
GOBP_CARDIAC_EPITHELIAL_TO_MESENCHYMAL_TRANSITION	0.5256	1.6192	0.0192	0.1697	https://www.gsea-msigdb.org/gsea/msigdb/human/geneset/GOBP_CARDIAC_EPITHELIAL_TO_MESENCHYMAL_TRANSITION	34	EMP2|EFNA1|PDCD4|SPRY1|TGFBR3|BMP2|ADAM15|TMEM100|BMP4|HEY1|OLFM1|TGFBR2|HAS2|TWIST1|TBX3|SMAD4|NOG|SNAI1|ACVR1|HEY2|RBPJ|WNT16|FGF8|MSX2|WNT2|RTN4|SNAI2|JAG1|TGFB1|TGFB3|TGFB2|TGFBR1|MSX1|NOTCH1
GOBP_REGULATION_OF_PROTEIN_KINASE_C_SIGNALING	0.6561	1.6811	0.0097	0.1222	https://www.gsea-msigdb.org/gsea/msigdb/human/geneset/GOBP_REGULATION_OF_PROTEIN_KINASE_C_SIGNALING	15	AKAP12|VEGFA|WNT5A|SEZ6|ULK4|DGKD|ADGRV1|FLT4|GPD1L|MYADM|SPHK2|MC1R|SEZ6L|SEZ6L2|WNT11
GOBP_NEGATIVE_REGULATION_OF_NUCLEOBASE_CONTAINING_COMPOUND_METABOLIC_PROCESS	0.4005	1.7172	0	0.0997	https://www.gsea-msigdb.org/gsea/msigdb/human/geneset/GOBP_NEGATIVE_REGULATION_OF_NUCLEOBASE_CONTAINING_COMPOUND_METABOLIC_PROCESS	1347	HINFP|USP3|AASS|JDP2|ZNF668|C1D|L3MBTL2|L3MBTL4|BCLAF1|PCGF1|PHF21A|HEY1|HDAC8|RIF1|ABCE1|ATF3|DDX21|SATB1|SHLD1|SHLD2|SHLD3|THAP7|ZNF274|DDX54|KDM2A|SMCHD1|TRIM22|TP53BP1|ZNF692|FLNA|EXOSC10|HIVEP1|TRIM6|ZNF8|GNL3L|DLX4|SOX1|CREB1|SMURF2|KAT2B|ZBTB18|ZBTB42|LYAR|RASD1|RUNX1T1|AJUBA|CC2D1B|CDYL2|DEPDC1|DRAP1|ELK4|FOXO1|ERF|FOXP4|GLIS1|HMX1|IKZF5|NUDT16|KLF12|LIN37|LRRFIP1|MAFK|MAGEA10|MAGED4|MAGE…
GOBP_LEUKOCYTE_DIFFERENTIATION	0.4224	1.7623	0	0.0749	https://www.gsea-msigdb.org/gsea/msigdb/human/geneset/GOBP_LEUKOCYTE_DIFFERENTIATION	451	YY1|BAK1|BAX|CD74|GPR137B|CHD7|CUL4A|BCL11B|FOSL2|LBR|LGALS1|DROSHA|BCL6|BMI1|CLCF1|IKZF3|NFIL3|PNP|TNFSF13B|ADA|RASSF2|EPHA2|MYH9|CREB1|ITGA4|MALT1|PRKCA|PTPN6|PHF14|GAB3|TYRO3|ARMC5|IL1RL1|PRKDC|IL4R|LMBR1L|TNFSF9|EOMES|EZH2|FOS|PTK2B|SBNO2|IFI16|RIPK2|SART1|CD8A|DOCK10|APP|SOS1|POU4F2|DUSP10|RABL3|LY9|RARA|RASGRP1|SH3PXD2A|KAT2A|RC3H1|RC3H2|ATG5|CEBPB|CTNNBIP1|TRIB1|BATF2|IRF4|IL6R|GPS2|DNAJB9…
GOBP_REGULATION_OF_DNA_TEMPLATED_TRANSCRIPTION_IN_RESPONSE_TO_STRESS	0.7058	2.1939	0	0.0005	https://www.gsea-msigdb.org/gsea/msigdb/human/geneset/GOBP_REGULATION_OF_DNA_TEMPLATED_TRANSCRIPTION_IN_RESPONSE_TO_STRESS	36	CEBPB|SIN3A|NFE2L2|VHL|TMBIM6|BAG3|BCLAF1|KLF2|SIRT2|CITED2|EGR1|ATF3|ATF6|EPAS1|JUN|MUC1|NCK1|NCK2|TP53|ATF6B|HIF1A|RPS6KA1|RPS6KA3|VEGFA|RBPJ|ARNT|CREB3L1|MAPK7|STOX1|MBTPS2|RGS14|HSPA5|HMOX1|ATF4|RELA|DDIT3
GOBP_DETECTION_OF_STIMULUS_INVOLVED_IN_SENSORY_PERCEPTION	0.4257	1.5138	0.014	0.2419	https://www.gsea-msigdb.org/gsea/msigdb/human/geneset/GOBP_DETECTION_OF_STIMULUS_INVOLVED_IN_SENSORY_PERCEPTION	84	OR10A2|ITGA2|OR1L1|OR2AT4|SLC24A4|OR2B6|CNGB1|OR2C3|OR4D1|OR4F17|OR4F5|OR5AU1|OR5K2|GNAT2|OR6F1|OR7D2|OR7D4|OR8D1|OR9A4|ADGRV1|CST1|TRPV1|NTRK1|MKKS|PIEZO2|TAS2R5|WHRN|CACNA1F|CHRNA10|CCDC66|ASIC3|CEP250|CRB1|EYS|FYN|REEP6|RGS9BP|PRPH2|ROM1|SEMA5B|TAS1R3|ATP8A2|TMEM120A|BEST1|BACE1|KCNA1|LXN|NR2F6|PHF24|SCN9A|TRPA1|PKD1L3|GRM6|KIT|TAS2R13|ASIC2|KCNQ1|LHFPL5|TAS2R4|CXCR4|PDZD7|PJVK|TMC2|CACNB4|SCN…
GOBP_REGULATION_OF_VASCULAR_ENDOTHELIAL_GROWTH_FACTOR_RECEPTOR_SIGNALING_PATHWAY	0.526	1.5085	0.0411	0.2444	https://www.gsea-msigdb.org/gsea/msigdb/human/geneset/GOBP_REGULATION_OF_VASCULAR_ENDOTHELIAL_GROWTH_FACTOR_RECEPTOR_SIGNALING_PATHWAY	26	FZD4|VTN|ITGB3|CADM4|NRP1|PRKD2|MMRN2|EPN2|PDCD6|ROBO1|FGF18|HHEX|GRB10|DLL1|FGF10|HIF1A|TMEM204|DAB2IP|ARNT|FGF9|ITGA5|NIBAN2|PTPN1|IL1B|HGS|NEDD4
GOBP_DORSAL_VENTRAL_PATTERN_FORMATION	0.4759	1.6889	0	0.1169	https://www.gsea-msigdb.org/gsea/msigdb/human/geneset/GOBP_DORSAL_VENTRAL_PATTERN_FORMATION	83	AIDA|ARL13B|BMPR1A|DLL4|GREM1|BMP4|CDK20|DYNC2H1|PTCH1|RFX4|LHX2|GORAB|SMAD6|WDR19|PRKACA|PRKACB|HOXD11|FGF8|SMAD2|WNT3A|LHX1|LHX3|SOX1|PSEN1|CTNNB1|VAX2|TBC1D32|GPR161|LMX1B|WNT3|AXIN1|DDIT3|INTU|BMPR1B|FBXL15|CPLANE2|CER1|GLI1|GSC|FKBP8|IFT122|BMP1|SFRP1|SUFU|DISP1|TLL1|HOXA2|TLL2|GLI3|FOXA1|HHIP|EDN1|NBL1|NOG|MDFI|TULP3|ACVR1|CHRD|NKX2-2|SHH|MKS1|NKX2-1|SMO|TBX20|CXXC4|SOSTDC1|TCTN1|WNT7A|PAX6…
GOBP_HORMONE_MEDIATED_SIGNALING_PATHWAY	0.4115	1.5916	0.0012	0.1887	https://www.gsea-msigdb.org/gsea/msigdb/human/geneset/GOBP_HORMONE_MEDIATED_SIGNALING_PATHWAY	151	ABHD2|TSHR|VPS18|KDM4C|DDX5|CNOT1|DDX17|LMO3|CNOT2|DAXX|SMARCA4|NCOR2|TAF7|DDX54|LHB|CNOT9|NR1H2|THRA|NR1H3|LANCL2|PLPP1|RBFOX2|ACSL1|SLC27A1|NR2E3|TRIM68|UFL1|VPS11|PTGES3|PPARA|ESR1|NR2C1|YWHAH|CSNK2B|PKN1|FKBP4|NCOA1|GCGR|ARID1A|UBA5|SAFB|ZMIZ1|CARM1|PAGR1|SAFB2|EGLN2|STRN3|UFSP2|WBP2|ZNF366|DNAAF4|NR1D1|DNAJA1|LBH|LATS1|LATS2|PHB1|UFM1|DDRGK1|GPER1|AR|BMAL1|CLOCK|FOXH1|ESRRB|FOXP1|NODAL|PAK1|…
GOBP_MESONEPHRIC_TUBULE_MORPHOGENESIS	0.5049	1.6888	0.0026	0.1166	https://www.gsea-msigdb.org/gsea/msigdb/human/geneset/GOBP_MESONEPHRIC_TUBULE_MORPHOGENESIS	60	LZTS2|MAGED1|CITED1|CTNNBIP1|BMP2|SIX4|GREM1|PKD2|BMP4|PTCH1|TACSTD2|GATA3|SMAD4|FMN1|GZF1|HOXD11|HES1|FGF8|ILK|TMEM59L|GPC3|GREB1L|LHX1|CTNNB1|KIF26B|LAMA5|AGT|BCL2|DLG1|MYC|EYA1|DCHS1|SOX9|GDNF|WNT6|GLI3|NPNT|PBX1|PAX8|SALL1|NOG|SIX2|HS2ST1|WNT9B|HS3ST3A1|VEGFA|HS3ST3B1|SHH|SMO|FOXD1|WNT2B|SOX8|WNT4|FGF2|SIX1|HOXA11|OSR1|LGR4|WNT11|HOXB7
GOBP_RESPONSE_TO_BMP	0.4568	1.7213	0	0.0969	https://www.gsea-msigdb.org/gsea/msigdb/human/geneset/GOBP_RESPONSE_TO_BMP	132	ABL1|PDCD4|HTRA3|TGFBR3|TMEM100|BMP4|DDX5|EGR1|COMP|FSTL4|GDF6|GATA6|GATA3|SMAD4|SMAD6|CRIM1|DLX1|SCUBE3|FAM83G|HIVEP1|TMPRSS6|UBE2D3|ZNF8|HES1|LEF1|SMAD1|ILK|NFIA|SMAD2|GPC3|RUNX2|SPINT2|SMURF2|GDF5|SMPD3|BAMBI|RGMB|XIAP|PPM1A|SMAD7|GPR155|KCP|PRMT1|ZNF423|SMAD9|FBN1|SOX11|BMP7|FSTL3|DLX3|ACVR1|CHRD|CRB2|NOTCH2|TBX20|GDF7|RBPMS2|MSX2|SKOR1|FOXD1|TRIM33|SKIL|SOSTDC1|ELAPOR2|HOXA13|SKI|LEMD3|DAND5…
GOBP_FOREBRAIN_DEVELOPMENT	0.3828	1.5794	0	0.1935	https://www.gsea-msigdb.org/gsea/msigdb/human/geneset/GOBP_FOREBRAIN_DEVELOPMENT	346	ARL13B|AVPR1A|BAX|CHD7|COL3A1|BCL11B|GART|HTRA2|PLCB1|NFIB|CNTN2|AQP1|CORO1C|FLNA|UBB|HES1|LHX3|RTN4|SOX3|SOX1|PLXNA4|POMGNT1|POU4F1|CREB1|PSEN1|EPHA5|POMT2|VAX2|DOCK7|FGFR2|CASP3|FRS2|DLX2|GSK3B|ATRX|TYRO3|DISC1|DRAXIN|PHLPP2|CDK5|TUBB2B|FAT4|WDR62|CEP120|EOMES|ZNF335|EZH2|PITX2|RAN|GLI3|NF2|STIL|TACC3|HIF1A|HPRT1|DAB2IP|LRP8|SUN1|GBX2|OLIG2|PTCHD1|APLP1|APP|CHRNB2|UQCRQ|PAX6|RAB3GAP1|EPHB3|RAPG…
GOBP_REGULATION_OF_INNER_EAR_AUDITORY_RECEPTOR_CELL_DIFFERENTIATION	0.7886	1.7221	0.0068	0.0964	https://www.gsea-msigdb.org/gsea/msigdb/human/geneset/GOBP_REGULATION_OF_INNER_EAR_AUDITORY_RECEPTOR_CELL_DIFFERENTIATION	8	HES5|MYCL|ESRP1|HEY2|FGF2|NOTCH1|DLL1|HES1
GOBP_NEGATIVE_REGULATION_OF_FATTY_ACID_BIOSYNTHETIC_PROCESS	0.6042	1.5786	0.0242	0.1939	https://www.gsea-msigdb.org/gsea/msigdb/human/geneset/GOBP_NEGATIVE_REGULATION_OF_FATTY_ACID_BIOSYNTHETIC_PROCESS	17	INSIG2|ERLIN1|ERLIN2|UBR4|WDTC1|TRIB3|INSIG1|BRCA1|CEACAM1|CYP7A1|DCAF5|KLHL25|ACADL|ACADVL|PIBF1|APOC1|SIRT1
GOBP_REGULATION_OF_GRANULOCYTE_DIFFERENTIATION	0.7014	1.6766	0.0132	0.122	https://www.gsea-msigdb.org/gsea/msigdb/human/geneset/GOBP_REGULATION_OF_GRANULOCYTE_DIFFERENTIATION	11	ZBTB46|RARA|TRIB1|HAX1|LEF1|RUNX1|CUL4A|EVI2B|CEACAM1|HCLS1|TESC
GOBP_ENTRAINMENT_OF_CIRCADIAN_CLOCK	0.5607	1.6071	0.0159	0.179	https://www.gsea-msigdb.org/gsea/msigdb/human/geneset/GOBP_ENTRAINMENT_OF_CIRCADIAN_CLOCK	27	NR2F6|CRTC1|BHLHE40|FBXL17|PML|ATOH7|PPP1CB|PPP1CC|TP53|SIK1|BMAL2|MTA1|GNA11|GNAQ|USP2|PER1|PER2|PER3|PDE6B|ID2|RBM4|RBM4B|FBXL3|PHLPP1|CRY1|PPP1CA|CRY2
GOBP_NEGATIVE_REGULATION_OF_INTRACELLULAR_STEROID_HORMONE_RECEPTOR_SIGNALING_PATHWAY	0.4952	1.5158	0.0404	0.2418	https://www.gsea-msigdb.org/gsea/msigdb/human/geneset/GOBP_NEGATIVE_REGULATION_OF_INTRACELLULAR_STEROID_HORMONE_RECEPTOR_SIGNALING_PATHWAY	32	NCOR1|ISL1|STRN3|ZNF366|VPS18|PHB2|CALR|CNOT1|LBH|SFRP1|CNOT2|PHB1|HDAC1|SMARCA4|NCOR2|CNOT9|ZBTB7A|BMAL1|CLOCK|FOXH1|PIAS2|FOXP1|NODAL|BRCA1|PER1|VPS11|KANK2|RHOA|SIRT1|CRY1|CRY2|DAB2
GOBP_MUSCLE_CELL_PROLIFERATION	0.3963	1.5471	0.0023	0.2185	https://www.gsea-msigdb.org/gsea/msigdb/human/geneset/GOBP_MUSCLE_CELL_PROLIFERATION	165	MEF2C|POLDIP2|FOXJ2|ABL1|PDCD4|TGFBR3|BMP4|GATA6|KCNK2|JUN|TACR1|EFEMP2|RUNX1|ELN|PDE1A|FES|RBM10|CDKN1A|ZNF143|NDC80|GNA12|GNA13|SMAD1|NAA35|TGFB3|CTNNB1|TGFBR1|AKIRIN1|TERT|PPARGC1A|SMPD3|PIM1|FGFR2|FRS2|SF1|CDK1|SELENON|DDIT3|DBH|ITGB3|AKT1|APOD|CDKN1B|NOX1|PRKDC|MAP3K7|FOS|PHB1|PTAFR|HBEGF|DIPK2A|DNMT1|TBX2|SAV1|GPER1|ANG|ANGPT1|HEY2|CCN4|VGLL4|FOXP1|TBX20|TCF7L2|RBPMS2|TBX5|VIPR2|DDR2|HPGD|Y…
GOBP_CHONDROCYTE_DEVELOPMENT_INVOLVED_IN_ENDOCHONDRAL_BONE_MORPHOGENESIS	0.7959	1.6349	0.0115	0.1564	https://www.gsea-msigdb.org/gsea/msigdb/human/geneset/GOBP_CHONDROCYTE_DEVELOPMENT_INVOLVED_IN_ENDOCHONDRAL_BONE_MORPHOGENESIS	7	SERPINH1|SOX9|COL27A1|TGFBR2|SMPD3|TSKU|RARG
GOBP_CARDIOBLAST_PROLIFERATION	0.708	1.6262	0.0155	0.1629	https://www.gsea-msigdb.org/gsea/msigdb/human/geneset/GOBP_CARDIOBLAST_PROLIFERATION	10	HAND2|CTNNB1|ISL1|MKS1|EYA1|NOTCH1|HES1|TBX5|PIM1|SIX1
GOBP_ZINC_ION_IMPORT_INTO_ORGANELLE	0.8255	1.7341	0.0034	0.0901	https://www.gsea-msigdb.org/gsea/msigdb/human/geneset/GOBP_ZINC_ION_IMPORT_INTO_ORGANELLE	7	SLC30A5|TMEM163|SLC30A10|SLC30A7|SLC30A1|SLC30A3|SLC30A6
GOBP_EMBRYONIC_SKELETAL_SYSTEM_MORPHOGENESIS	0.4926	1.7679	0	0.073	https://www.gsea-msigdb.org/gsea/msigdb/human/geneset/GOBP_EMBRYONIC_SKELETAL_SYSTEM_MORPHOGENESIS	87	HOXC9|SIX4|BMP4|DYNC2I1|IFT140|TGFBR2|TBX15|BMI1|WDR19|IRX5|HOXA4|HOXB5|ZEB1|EIF4A3|FGF8|SMAD2|SHOX2|SMAD3|LHX1|HOXC4|PCGF2|RUNX2|TGFB3|CTNNB1|HOXA1|TGFBR1|TFAP2A|HOXB9|HOXB4|MTHFD1|FGFR2|HOXB6|HOXB8|OSR2|DLG1|DLX2|HOXA7|EYA1|NIPBL|TBX1|FUZ|GSC|MEGF8|PRRX1|COL2A1|MMP16|HOXA2|TWIST1|GLI3|HOXD4|NDST1|SOX11|BMP7|HOXD10|SATB2|HOXD9|NOG|SIX2|ALX4|MDFI|SLC39A1|WNT9B|TULP3|SLC39A3|MMP14|NODAL|HYAL1|RDH1…
GOBP_CYTOPLASM_ORGANIZATION	0.6631	1.5714	0.0329	0.1985	https://www.gsea-msigdb.org/gsea/msigdb/human/geneset/GOBP_CYTOPLASM_ORGANIZATION	11	FOSL1|RRN3|TDRD6|TDRD7|TDRKH|NAGLU|ZMIZ1|KIF5B|PLD6|SOS1|ETV6
GOBP_DEHYDROASCORBIC_ACID_TRANSPORT	0.8065	1.6344	0.0085	0.1562	https://www.gsea-msigdb.org/gsea/msigdb/human/geneset/GOBP_DEHYDROASCORBIC_ACID_TRANSPORT	6	SLC2A4|SLC2A6|SLC2A1|SLC2A3|SLC23A1|SLC2A8
GOBP_POSITIVE_REGULATION_OF_TRANSCRIPTION_FROM_RNA_POLYMERASE_II_PROMOTER_IN_RESPONSE_TO_STRESS	0.7645	1.9481	0	0.0183	https://www.gsea-msigdb.org/gsea/msigdb/human/geneset/GOBP_POSITIVE_REGULATION_OF_TRANSCRIPTION_FROM_RNA_POLYMERASE_II_PROMOTER_IN_RESPONSE_TO_STRESS	17	CEBPB|VEGFA|RBPJ|NFE2L2|CREB3L1|MAPK7|KLF2|ATF3|MBTPS2|ATF6|HSPA5|MUC1|ATF4|TP53|ATF6B|HIF1A|DDIT3
GOBP_MITOCHONDRIAL_GENE_EXPRESSION	-0.4911	-2.3323	0	0.0008	https://www.gsea-msigdb.org/gsea/msigdb/human/geneset/GOBP_MITOCHONDRIAL_GENE_EXPRESSION	163	MRPL46|GADD45GIP1|MRPL47|AARS2|MRPL48|MRPL49|MRPL50|MRPL51|MRPL52|MRPL53|MRPL54|MRPL55|MRPL57|MRPL58|MRPL9|MRPS10|SHMT2|MRPS11|MRPS12|MRPS14|MRPS15|MRPS16|MRPS17|MRPS18A|GARS1|MRPS18B|MRPS18C|MRPS2|GATB|MRPS21|GATC|MRPS22|COA3|MRPS23|MRPS24|MRPS25|MRPS26|MRPS27|MRPS28|MRPS30|MRPS31|MRPS33|MRPS34|GFM1|MRPS35|GFM2|MRPS5|MRPS6|PNPT1|MRPS7|MRPS9|SLC25A33|TFAM|MTG1|MTG2|DAP3|MTIF2|MTIF3|DARS2|MTRES1|P…
GOBP_REGULATION_OF_ANDROGEN_RECEPTOR_SIGNALING_PATHWAY	0.5586	1.592	0.0121	0.1889	https://www.gsea-msigdb.org/gsea/msigdb/human/geneset/GOBP_REGULATION_OF_ANDROGEN_RECEPTOR_SIGNALING_PATHWAY	25	NCOR1|SAFB2|RNF14|KDM4C|DDX5|PARK7|SFRP1|RNF6|PHB1|HDAC1|SMARCA4|NCOR2|HDAC6|KDM1A|ZBTB7A|FOXH1|PIAS2|FOXP1|TRIM68|NODAL|EP300|PRMT2|SIRT1|PKN1|DAB2
GOBP_EXTRACELLULAR_MATRIX_DISASSEMBLY	0.4736	1.5226	0.0304	0.236	https://www.gsea-msigdb.org/gsea/msigdb/human/geneset/GOBP_EXTRACELLULAR_MATRIX_DISASSEMBLY	40	CTSK|WASHC1|CARMIL2|GSN|ADAM15|CTSS|CST3|ADAM8|MMP15|MMP19|LCP1|ADAMTS15|LAMC1|ADAMTS4|ADAMTS5|CTSV|DPP4|TMPRSS6|ADAM10|DDR1|LRP1|MMP14|CLASP1|EXOC8|CLASP2|FAP|MMP2|DDR2|PBXIP1|MELTF|FSCN1|CAPG|TGFB1|FURIN|SH3PXD2B|FLOT1|MMP9|KIF9|FGFR4|MMP11
GOBP_REGULATION_OF_UBIQUITIN_DEPENDENT_PROTEIN_CATABOLIC_PROCESS	0.3914	1.5264	0.0023	0.2325	https://www.gsea-msigdb.org/gsea/msigdb/human/geneset/GOBP_REGULATION_OF_UBIQUITIN_DEPENDENT_PROTEIN_CATABOLIC_PROCESS	167	CSNK1E|QRICH2|PRMT6|AURKA|UBQLN4|SIRT2|SGTA|ANKIB1|DET1|ARIH1|HSP90AB1|DDA1|SUMO1|WNT10B|GBA1|GCLC|RNF144A|UBE2K|RNF144B|CCDC22|RNF217|GNA12|GIPC1|UFL1|PRICKLE1|CSNK2A1|FBXW8|PSEN1|RNF19A|SH3RF1|PTK2|GLMN|SMAD7|AXIN1|GSK3A|GSK3B|RFPL1|STUB1|DISC1|DVL1|AKT1|GABARAP|PLK3|STYX|PIAS1|RAD23B|LATS1|SIRT6|SUFU|SUMO2|TMEM168|TAF9|UBQLN2|DDRGK1|HSPBP1|PTK2B|RAD23A|FZR1|CDC20|CHFR|HECTD1|PDCL3|CDC20B|ELOB|…
GOBP_CGMP_METABOLIC_PROCESS	0.6736	1.5126	0.0419	0.2426	https://www.gsea-msigdb.org/gsea/msigdb/human/geneset/GOBP_CGMP_METABOLIC_PROCESS	10	GUCY1A1|NPPA|NPPB|NPPC|PDE10A|PDE5A|PDE1A|PDE2A|RORA|PDE9A
GOBP_STRESS_ACTIVATED_PROTEIN_KINASE_SIGNALING_CASCADE	0.4223	1.6772	0	0.1222	https://www.gsea-msigdb.org/gsea/msigdb/human/geneset/GOBP_STRESS_ACTIVATED_PROTEIN_KINASE_SIGNALING_CASCADE	208	MAP3K13|ERCC6|PINK1|STK25|PLCB1|MAP3K20|RASSF2|TAOK2|NLRP1|DLG1|GSTP1|FAS|FOXO1|NOX1|PRMT1|MDFIC|HACD3|MEN1|DNAJA1|HAND2|MAP3K7|RELL1|MID1|PTK2B|TAOK1|HDAC3|STK3|DAB2IP|MAPKAPK2|SASH1|ANKRD6|IKBKB|RIPK2|MAP2K7|QARS1|MAPK10|APP|DUSP10|SCIMP|DUSP22|SEMA3A|RASGRP1|CYLD|RB1CC1|ITCH|FOXM1|IL1B|ARL6IP5|MAP3K3|MAPKBP1|TRIB1|MAP3K4|GADD45A|RELL2|GPS2|KLHDC10|PBK|MAP3K5|EZR|MAPK8IP2|MARVELD3|PJA2|SH2D3A|S…
GOBP_CAMP_CATABOLIC_PROCESS	0.7361	1.5178	0.0468	0.2409	https://www.gsea-msigdb.org/gsea/msigdb/human/geneset/GOBP_CAMP_CATABOLIC_PROCESS	7	PDE10A|PDE4C|PDE4D|PDE7A|PDE8A|PDE4A|PDE8B
GOBP_REGULATION_OF_LYMPHOCYTE_DIFFERENTIATION	0.4562	1.7404	0	0.089	https://www.gsea-msigdb.org/gsea/msigdb/human/geneset/GOBP_REGULATION_OF_LYMPHOCYTE_DIFFERENTIATION	152	ABL1|CD74|BMP4|RNF41|SMARCA4|SMARCB1|GATA3|RUNX1|WNT10B|DROSHA|AXL|BCL6|HMGB1|IKZF3|PNP|ADA|LEF1|MALT1|PPP2R3C|SH3RF1|PRKCZ|ACTB|CD46|CD83|PTPN6|SMAD7|SOX4|CTLA4|FGL2|ARID1A|ARID1B|ZMIZ1|BRD7|JUNB|NKAP|PRKDC|IL4R|SOX12|CRTAM|PBRM1|PHF10|TNFSF9|VNN1|SMARCC2|GLI3|SMARCD1|SMARCD2|SMARCE1|SLC4A2|KAT5|RIPK2|NFKBIZ|SART1|CYP26B1|SOS1|TMEM131L|DUSP10|GLI2|ZBTB7B|RAG1|RARA|TCF7|RASGRP1|IL15|IL18|IL23A|RH…
GOBP_CD4_POSITIVE_ALPHA_BETA_T_CELL_ACTIVATION	0.469	1.6457	0.0038	0.1456	https://www.gsea-msigdb.org/gsea/msigdb/human/geneset/GOBP_CD4_POSITIVE_ALPHA_BETA_T_CELL_ACTIVATION	82	TMEM98|IRF4|JAK3|VSIR|IL6R|STAT4|NLRP3|KLHL25|JAK1|TGFBR2|CBFB|LGALS9|RUNX3|TNFSF4|GATA3|ATP7A|HLX|RUNX1|BCL6|TCIRG1|HMGB1|SEMA4A|TWSG1|LEF1|CBLB|RORA|STAT3|KMT2A|MALT1|BRAF|SH3RF1|PRKCZ|PRKCQ|CD83|NDFIP1|RELB|SMAD7|SOCS1|SOCS3|BCL3|MTOR|SOCS5|RSAD2|FOXP3|SHB|MYB|STAT6|ARMC5|TBX21|JUNB|IL4R|CD274|MEN1|AGER|IL18R1|PTGER4|STOML2|ANXA1|CD160|ZC3H12A|CD81|NKX2-3|ENTPD7|GPR183|TOX|CD55|RIPK2|FOXP1|NFK…
GOBP_POSITIVE_REGULATION_OF_KIDNEY_DEVELOPMENT	0.7066	1.5392	0.0373	0.2242	https://www.gsea-msigdb.org/gsea/msigdb/human/geneset/GOBP_POSITIVE_REGULATION_OF_KIDNEY_DEVELOPMENT	8	MYC|PPP3CA|SOX9|SOX8|WNT4|FOXD1|RET|NOG
GOBP_MAST_CELL_MIGRATION	0.6769	1.5586	0.0336	0.2098	https://www.gsea-msigdb.org/gsea/msigdb/human/geneset/GOBP_MAST_CELL_MIGRATION	10	KIT|SWAP70|VEGFB|PIK3CD|VEGFA|VEGFD|STAT5B|RABGEF1|KITLG|PGF
GOBP_SKELETAL_SYSTEM_DEVELOPMENT	0.3775	1.5737	0	0.1975	https://www.gsea-msigdb.org/gsea/msigdb/human/geneset/GOBP_SKELETAL_SYSTEM_DEVELOPMENT	444	VKORC1|CHD7|FBN2|COL3A1|COMP|COL18A1|FOSL2|BMI1|DLL3|CD44|IRX5|HOXA4|GNAS|DMRT2|HOXA6|HOXC5|HOXC6|PDGFC|KIAA1217|PAX1|RASSF2|EPHA2|LNPK|SHOX|CREB3L2|TGFBI|COL1A1|DLG1|DLX2|TLE5|DCHS1|PRPSAP2|PITX2|FGFRL1|TWIST1|SOX11|PUM2|P3H1|TEAD4|SBDS|HOXC11|RARA|SKI|SH3PXD2B|HYAL2|NPR3|SETD2|KAT2A|HOXA5|NKX3-2|STC1|WNT11|ASH1L|COL11A2|WDR5|BMPR1A|GJA1|SFRP2|CDK20|RPL13|GLG1|LRP5|BBS2|BMP5|ATP7A|FOXC1|ATP6AP1|…
GOBP_OSTEOBLAST_DEVELOPMENT	0.6264	1.6257	0.0169	0.1622	https://www.gsea-msigdb.org/gsea/msigdb/human/geneset/GOBP_OSTEOBLAST_DEVELOPMENT	16	BGLAP|LIMD1|PTHLH|SHH|CLEC5A|JUND|MSX2|SMAD3|ACHE|GLI2|MEN1|RUNX2|LRP5|PTH1R|HOXA2|SATB2
GOBP_PATTERN_SPECIFICATION_PROCESS	0.406	1.6785	0	0.1215	https://www.gsea-msigdb.org/gsea/msigdb/human/geneset/GOBP_PATTERN_SPECIFICATION_PROCESS	393	ARL13B|YY1|AURKA|HEY1|MEIS3|BMI1|DLL3|HOXA4|DMRT2|HOXA6|POFUT1|HOXC5|HOXC6|POGLUT1|LHX3|SOX1|VAX2|TBC1D32|BCOR|CRAMP1|DLX2|HES4|DVL1|PRKDC|DCHS1|EOMES|PITX2|DISP1|SEMA3C|NEK8|ALG5|PAX6|HOXC11|PLXNA2|SKI|DAND5|KAT2A|HOXA5|NPHP3|NKX3-2|STC1|WNT11|SETDB2|CTNNBIP1|RNF111|BMPR1A|SFRP2|RPGRIP1L|DKK1|CDK20|ITGAM|LRP5|PTCH1|ARL6|EMX1|OTX1|RFX4|BMP5|BBS5|BBS7|FOXC1|MKKS|C2CD3|MTF2|ZBTB16|PALB2|BMPR1B|BMPR…
GOBP_SYNAPTIC_SIGNALING	0.3634	1.5261	0	0.2327	https://www.gsea-msigdb.org/gsea/msigdb/human/geneset/GOBP_SYNAPTIC_SIGNALING	570	GRIN1|P2RX5|ABAT|PINK1|GRK2|DGKE|CPLX4|DGKI|PLCB1|CNTN2|DGKZ|STX1B|GABRR2|GIPC1|ADCY1|RTN4|ADNP|SLC24A1|ABHD6|PDLIM4|CYP46A1|ABR|RASD2|CASK|SLC6A4|DLG1|DLG2|PPT1|DISC1|MYOF|DVL1|AKT1|RAB3B|DNAJC5|EZH2|KCNIP2|PTK2B|RASGRF2|SHANK2|CDC20|STX2|LRP8|CHRNB4|PPFIA3|EEA1|SNPH|APOE|BTBD9|APP|CACNA1A|CHRNB2|RAB3GAP1|RAPGEF2|RARA|RNF10|ATF4|PTPRS|KAT2A|CTBP2|FCHSD2|AGRN|NPFF|APBA1|CX3CR1|GABRA2|DKK1|GABRA5|…
GOBP_ATP_BIOSYNTHETIC_PROCESS	-0.4493	-1.9515	0	0.0611	https://www.gsea-msigdb.org/gsea/msigdb/human/geneset/GOBP_ATP_BIOSYNTHETIC_PROCESS	94	NDUFV3|ATP5F1A|ATP5F1B|ATP5F1C|ATP5F1D|ATP5F1E|ATP5MC1|ATP5MC2|ATP5MC3|ATP5ME|ATP5MF|ATP5MG|PINK1|ATP5MGL|ATP5MJ|ATP5MK|ATP5PB|ATP5PD|ATP5PF|ATP5PO|ATP6V0C|ATP6V1A|ATPSCKMT|SLC25A13|COX11|LIPA|MT-ATP6|MT-ATP8|MT-ND1|MT-ND2|NUDT2|MT-ND3|MT-ND4|MT-ND4L|MT-ND5|MT-ND6|PPARA|PPARGC1A|SPHK2|UQCC3|PRKAG2|VCP|VPS9D1|ENO1|ALDOA|PARP1|STOML2|NDUFA1|NDUFA10|NDUFA11|NDUFA12|TAFAZZIN|NDUFA13|NDUFA2|NDUFA3|DMA…
GOBP_LYMPH_VESSEL_DEVELOPMENT	0.5629	1.5937	0.0213	0.1877	https://www.gsea-msigdb.org/gsea/msigdb/human/geneset/GOBP_LYMPH_VESSEL_DEVELOPMENT	23	LGALS8|BMPR2|VEGFA|KDR|EFNB2|SOX18|TBX1|HEG1|ACVR2B|CCBE1|EPHA2|PROX1|NR2F2|PKD1|PTPN14|PPP3CB|FLT4|VASH1|FGF2|FOXC1|SVEP1|TMEM204|TIE1
GOBP_NEGATIVE_REGULATION_OF_LIPOPOLYSACCHARIDE_MEDIATED_SIGNALING_PATHWAY	0.7909	1.6581	0.0065	0.1369	https://www.gsea-msigdb.org/gsea/msigdb/human/geneset/GOBP_NEGATIVE_REGULATION_OF_LIPOPOLYSACCHARIDE_MEDIATED_SIGNALING_PATHWAY	7	NFKBIL1|PRDX2|TNFAIP3|CARD8|SIGIRR|TRIB1|CACTIN
GOBP_CELLULAR_RESPONSE_TO_INORGANIC_SUBSTANCE	0.4061	1.5956	0.0011	0.1886	https://www.gsea-msigdb.org/gsea/msigdb/human/geneset/GOBP_CELLULAR_RESPONSE_TO_INORGANIC_SUBSTANCE	173	AIFM1|MEF2C|SPIDR|RASA4|DDX11|PKD2|RYR1|ABCB6|JUN|ANK3|DAXX|SLFN14|SLC1A1|CHUK|SUMO1|AQP1|MECP2|OGG1|TRPM2|SLC39A8|ADCY1|ADCY7|CREB1|SLC12A2|KCNQ3|SMPD1|SMPD3|SYT4|LGMN|BACE1|RYR3|KCNA1|CACNA1H|DLG2|GSK3A|CARF|MTR|SLC11A1|ATRX|CPNE1|PRKAA1|CPNE2|CPNE3|MTF1|AKT1|CPNE5|CRK|CPNE7|FOXO1|ALAD|CDKN1B|FOSB|JUNB|JUND|RASA4B|RASGRP2|SYT12|SYT15|SYT17|SYT2|SYT3|SYT8|FOS|BLM|SLC25A24|ECT2|CYP1A1|NCSTN|SLC40…
GOBP_BRANCHING_INVOLVED_IN_MAMMARY_GLAND_DUCT_MORPHOGENESIS	0.6495	1.7249	0.0015	0.0945	https://www.gsea-msigdb.org/gsea/msigdb/human/geneset/GOBP_BRANCHING_INVOLVED_IN_MAMMARY_GLAND_DUCT_MORPHOGENESIS	18	CSMD1|MED1|VDR|CSF1|KDM5B|DDR1|PML|MSX2|WNT5A|EPHA2|PHB2|LRP5|WNT4|ESR1|BTRC|TBX3|SRC|AR
GOBP_POSITIVE_REGULATION_OF_P38MAPK_CASCADE	0.5581	1.571	0.0227	0.1984	https://www.gsea-msigdb.org/gsea/msigdb/human/geneset/GOBP_POSITIVE_REGULATION_OF_P38MAPK_CASCADE	25	MAP3K3|MAP3K4|GADD45A|BMP2|RELL2|PRMT1|OPRK1|BMP4|MFHAS1|AGER|GDF6|HAND2|RELL1|MAP3K5|MINK1|ZC3H12A|LEP|PJA2|VEGFA|SASH1|STK39|IL1B|SPHK1|GADD45B|GADD45G
GOBP_MOTOR_NEURON_AXON_GUIDANCE	0.675	1.8909	0	0.0333	https://www.gsea-msigdb.org/gsea/msigdb/human/geneset/GOBP_MOTOR_NEURON_AXON_GUIDANCE	24	ALCAM|MYCBP2|NRP1|RAC3|CHN1|FGF8|CDK5|LHX1|LHX3|SLIT1|PLXNA4|SLIT2|EPHA4|RAC1|SEMA3A|ERBB2|PLXNA3|HOXA2|LMO4|LHX4|RNF165|KIF5C|EGR2|NOG
GOBP_RETINOIC_ACID_RECEPTOR_SIGNALING_PATHWAY	0.5801	1.6817	0.0058	0.1224	https://www.gsea-msigdb.org/gsea/msigdb/human/geneset/GOBP_RETINOIC_ACID_RECEPTOR_SIGNALING_PATHWAY	27	ASXL1|PPARG|RXRB|PML|TBX1|KLF2|RARB|THRB|CALR|CNOT1|EZH2|RXRA|TRIM16|SNW1|THRA|PRAME|AKR1C3|DHRS3|CYP26B1|RARG|RARA|ESRRG|ACTN4|NR2C1|ZNF536|CTBP2|CRKL
GOBP_POSITIVE_REGULATION_OF_EPITHELIAL_CELL_PROLIFERATION	0.4291	1.6654	0.0012	0.1325	https://www.gsea-msigdb.org/gsea/msigdb/human/geneset/GOBP_POSITIVE_REGULATION_OF_EPITHELIAL_CELL_PROLIFERATION	153	VEGFB|VEGFD|NRP1|WDR48|BMP4|HRAS|TACR1|MYDGF|NR4A1|HMGB1|PIK3CD|AGGF1|HTR2B|RREB1|ADAM17|RTN4|EGFL7|STAT3|RUNX2|TGFA|CTNNB1|TGFBR1|ITGA4|MAP2K5|FLT4|PRKCA|LAMB1|FGFR2|OSR2|MYC|ITGB3|SAAL1|AKT1|IGF2|PRKD1|PRKD2|EYA1|TBX1|SIRT6|HAS2|SRSF6|ST8SIA1|TWIST1|HIF1A|FZD7|LAMC1|SOX11|AR|RICTOR|ANG|PDCL3|VEGFA|NRP2|NOTCH2|ZNF304|SMO|TCF7L2|NODAL|PPP1R16B|YAP1|HYAL1|PROX1|WNT7A|IGF1|HMOX1|TNFAIP3|CFLAR|SCN5A…
GOBP_POSITIVE_REGULATION_OF_ORGAN_GROWTH	0.5381	1.6723	0.0086	0.1252	https://www.gsea-msigdb.org/gsea/msigdb/human/geneset/GOBP_POSITIVE_REGULATION_OF_ORGAN_GROWTH	36	MEF2C|SERP1|AKT1|IGF2|BMPR1A|TGFBR3|GLI1|ARX|GATA6|ACACB|MAPK14|AKAP6|HLX|TBX2|YBX3|EDN1|HEY2|RBPJ|IL7|FGF9|SMO|TBX20|TBX5|FGF8|WNT2|YAP1|BASP1|PROX1|ERBB4|IGF1|FGF2|NOTCH1|PIM1|FGFR2|PARP2|CDK1
GOBP_CELLULAR_RESPONSE_TO_HYDROGEN_PEROXIDE	0.4715	1.5841	0.0092	0.191	https://www.gsea-msigdb.org/gsea/msigdb/human/geneset/GOBP_CELLULAR_RESPONSE_TO_HYDROGEN_PEROXIDE	59	AIFM1|ABL1|NFE2L2|KLF2|NET1|ZNF277|IL18BP|MAP3K5|AQP1|AXL|SIRPA|RIPK1|TRPM2|BNIP3|CAT|TOP2B|ERN1|FYN|OSER1|PCGF2|KDM6B|CYP1B1|SMPD3|BECN1|SETX|SPHK1|MAPK13|CDK1|NQO1|PRKAA1|MYB|PRKCD|STAT6|TRPA1|PLEKHA1|PARK7|EZH2|TXN|RPS3|ECT2|HDAC6|ANXA1|EDN1|ZNF580|MAP1LC3A|PCNA|ANKZF1|MAPK7|HSF1|RHOB|TNFAIP3|CBX8|PPIF|HDAC2|RELA|MDM2|SIRT1|FXN|SRC
GOBP_CEREBRAL_CORTEX_NEURON_DIFFERENTIATION	0.6365	1.7759	0	0.0701	https://www.gsea-msigdb.org/gsea/msigdb/human/geneset/GOBP_CEREBRAL_CORTEX_NEURON_DIFFERENTIATION	23	DLX1|DLX2|ID4|SIN3A|TOX|NKX2-1|RAC3|HES1|OPHN1|LHX6|ARX|EOMES|PSEN1|ZNF335|EMX1|ASCL1|CNTN2|PEX5|DRD1|C21ORF91|PAFAH1B1|CHD5|HPRT1
GOBP_LENS_FIBER_CELL_DIFFERENTIATION	0.5352	1.5909	0.0117	0.1886	https://www.gsea-msigdb.org/gsea/msigdb/human/geneset/GOBP_LENS_FIBER_CELL_DIFFERENTIATION	30	CDKN1C|KDM5B|SPRY1|TMOD1|VIM|CDKN1B|WNT5B|HSF4|MAF|NF2|FZR1|PLAAT1|BFSP1|SPRED1|SMAD3|SPRED2|TBC1D20|SKIL|EPHA2|PROX1|WNT7A|SLC7A11|SPRED3|TDRD7|WNT7B|SPRY2|FGF2|ATF4|FRS2|ABI2
GOBP_REGULATION_OF_LEUKOCYTE_DIFFERENTIATION	0.4452	1.7757	0	0.0697	https://www.gsea-msigdb.org/gsea/msigdb/human/geneset/GOBP_REGULATION_OF_LEUKOCYTE_DIFFERENTIATION	228	CD74|GPR137B|CUL4A|SMARCA4|SMARCB1|GATA3|LGALS1|IRF7|DROSHA|BCL6|IKZF3|PNP|ADA|MITF|NEDD9|RASSF2|POU4F1|CREB1|MALT1|PRKCA|PTPN6|CTLA4|TFE3|ARID1A|ARID1B|BRD7|PRKDC|IL4R|PBRM1|PHF10|TNFSF9|FOS|SMARCC2|GLI3|SMARCD1|SMARCD2|SMARCE1|SLC4A2|RIPK2|SART1|SOS1|POU4F2|TMEM131L|DUSP10|ZBTB7B|RAG1|RARA|CASP8|RASGRP1|IL15|IL18|IL23A|RHOA|KAT2A|LOXL3|RC3H1|RC3H2|ZBTB1|INHBA|CEBPB|CTNNBIP1|TRIB1|IRF4|JAK3|PPAR…
GOBP_CELLULAR_RESPONSE_TO_THYROID_HORMONE_STIMULUS	0.6968	1.7741	0	0.0708	https://www.gsea-msigdb.org/gsea/msigdb/human/geneset/GOBP_CELLULAR_RESPONSE_TO_THYROID_HORMONE_STIMULUS	15	INHBB|MED1|LMO2|RDX|CTSH|THRB|CTSS|KIT|BRD8|CTSL|GAS2L1|CTSB|GCLC|KLF9|GCLM
GOBP_POSITIVE_REGULATION_OF_ENDOTHELIAL_CELL_DIFFERENTIATION	0.764	1.6895	0.008	0.117	https://www.gsea-msigdb.org/gsea/msigdb/human/geneset/GOBP_POSITIVE_REGULATION_OF_ENDOTHELIAL_CELL_DIFFERENTIATION	9	BTG1|CTNNB1|ATOH8|ETV2|NOTCH1|BMP6|TMEM100|VEZF1|BMP4
GOBP_NUCLEAR_TRANSCRIBED_MRNA_CATABOLIC_PROCESS_DEADENYLATION_INDEPENDENT_DECAY	0.7472	1.5507	0.0313	0.2171	https://www.gsea-msigdb.org/gsea/msigdb/human/geneset/GOBP_NUCLEAR_TRANSCRIBED_MRNA_CATABOLIC_PROCESS_DEADENYLATION_INDEPENDENT_DECAY	7	DCP1A|PNRC2|DCP1B|ZFP36|ZFP36L1|EDC3|EDC4
GOBP_GROWTH_PLATE_CARTILAGE_CHONDROCYTE_DIFFERENTIATION	0.6747	1.5112	0.0477	0.2427	https://www.gsea-msigdb.org/gsea/msigdb/human/geneset/GOBP_GROWTH_PLATE_CARTILAGE_CHONDROCYTE_DIFFERENTIATION	9	SOX9|COL27A1|TGFBR2|NPPC|ANXA6|ATF2|TSKU|IFT80|RARG
GOBP_NEGATIVE_REGULATION_OF_EXTRINSIC_APOPTOTIC_SIGNALING_PATHWAY_VIA_DEATH_DOMAIN_RECEPTORS	0.5847	1.58	0.028	0.1933	https://www.gsea-msigdb.org/gsea/msigdb/human/geneset/GOBP_NEGATIVE_REGULATION_OF_EXTRINSIC_APOPTOTIC_SIGNALING_PATHWAY_VIA_DEATH_DOMAIN_RECEPTORS	21	RAF1|GSK3B|ARHGEF2|GPX1|SFRP2|BRCA1|DDX3X|BCL2L1|FAIM|ICAM1|PARK7|HMOX1|TNFAIP3|BMP5|RFFL|ITPRIP|RNF34|TMBIM1|CFLAR|HMGB2|PEA15
GOBP_PROTEIN_DNA_COMPLEX_ORGANIZATION	0.3565	1.5132	0	0.242	https://www.gsea-msigdb.org/gsea/msigdb/human/geneset/GOBP_PROTEIN_DNA_COMPLEX_ORGANIZATION	795	H2AZ2|HDGFL1|HIRIP3|PWWP3A|HMGN3|HMGN4|TRIP12|HR|USP3|JDP2|KDM4E|KDM4F|L3MBTL2|CHD7|L3MBTL4|PCGF1|PHF21A|DCAF13|RAD54L2|HDAC8|RCCD1|RIF1|RSBN1|DDX21|SATB1|SRCAP|TDRD3|THAP7|ZNF274|ZNF462|APLF|ZNF518A|ZNF518B|KDM2A|ZZEF1|KDM4D|SMCHD1|USP51|EXOSC10|JMJD1C|GRWD1|GTF2H5|SOX1|NFE2|KAT2B|PRKCA|NPM3|PIH1D1|ZNF335|MAP3K7|HDAC3|RIOX2|ATF7IP2|MBD3L2|RRN3|MBD3L2B|LMNA|MBD3L3|MBD3L4|ANTKMT|IFI16|MBD3L5|ZNF30…
GOBP_CEREBRAL_CORTEX_CELL_MIGRATION	0.4795	1.5275	0.0271	0.2315	https://www.gsea-msigdb.org/gsea/msigdb/human/geneset/GOBP_CEREBRAL_CORTEX_CELL_MIGRATION	42	DISC1|ZMIZ1|DIXDC1|SYNE2|POU3F3|FBXO45|CDK5|HTR6|POU3F2|LHX6|ARX|COL3A1|ROBO1|SRGAP2|GLI3|SRGAP2C|FGF13|MBOAT7|BMERB1|RELN|DAB2IP|EFHC1|LRP8|SUN1|NKX2-1|CDK5R1|CDK5R2|RTN4|MDGA1|SLIT2|PSEN1|CTNNB1|SUN2|PEX13|WDR47|FUT10|PEX5|LAMB1|NDEL1|RHOA|EGFR|PAFAH1B1
GOBP_REGULATION_OF_ALPHA_BETA_T_CELL_DIFFERENTIATION	0.5438	1.7993	0	0.06	https://www.gsea-msigdb.org/gsea/msigdb/human/geneset/GOBP_REGULATION_OF_ALPHA_BETA_T_CELL_DIFFERENTIATION	52	IRF4|JAK3|NLRP3|KLHL25|TGFBR2|CBFB|LGALS9|RUNX3|TNFSF4|GATA3|PRDM1|HLX|RUNX1|BCL6|HMGB1|PNP|ADA|ZBTB16|MALT1|SH3RF1|PRKCZ|CD83|SMAD7|SOCS1|SOCS5|FOXP3|SHB|TBX21|JUNB|NKAP|IL4R|AP3B1|AP3D1|GLI3|ANXA1|ZC3H12A|ITPKB|IHH|SHH|SLC4A2|RIPK2|ZAP70|NFKBIZ|NFKBID|ZBTB7B|RARA|IL18|IL23A|RHOA|LOXL3|RC3H1|RC3H2
GOBP_POSITIVE_REGULATION_OF_HEMOPOIESIS	0.4652	1.7697	0	0.0723	https://www.gsea-msigdb.org/gsea/msigdb/human/geneset/GOBP_POSITIVE_REGULATION_OF_HEMOPOIESIS	140	CD74|TMEM64|SMARCA4|SMARCB1|GATA3|LGALS1|RUNX1|WNT10B|AXL|BCL6|FES|HMGB1|PNP|RIPK1|ADA|LEF1|NEDD9|POU4F1|CREB1|MALT1|PPP2R3C|PRKCA|PRKCZ|ACTB|CD46|CD83|SOX4|ARID1A|ARID1B|ZMIZ1|BRD7|NKAP|PRKDC|IL4R|SOX12|CD101|PBRM1|AGER|PHF10|TNFSF9|FADD|FOS|VNN1|SMARCC2|GLI3|SMARCD1|SMARCD2|SMARCE1|LIF|NOTCH2|KAT5|RIPK2|NFKBIZ|SART1|POU4F2|DUSP10|GLI2|ZBTB7B|TGFB1|RAG1|RARA|CASP8|RASGRP1|IL15|IL18|IL23A|RHOA|ZB…
GOBP_REGULATION_OF_TRANS_SYNAPTIC_SIGNALING	0.3869	1.6056	0	0.1788	https://www.gsea-msigdb.org/gsea/msigdb/human/geneset/GOBP_REGULATION_OF_TRANS_SYNAPTIC_SIGNALING	365	MEF2C|SSH1|PRRT2|GRIN1|SLC8A2|CDKL5|VPS18|CLSTN1|CPLX1|PINK1|SNAP25|MAPT|STX3|HMGCR|DGKE|NSMF|CPLX4|DGKI|PLCB1|CNTN2|DGKZ|SIPA1L1|STX1B|PDE9A|CBLN2|GRM2|GIPC1|GRM3|CACNA1B|ADCY1|ADORA2A|RTN4|ADNP|DTNBP1|GABBR1|PSEN1|SLC12A2|SLC24A1|TBC1D24|ABHD6|SLC6A1|STXBP1|CYP46A1|SYT4|ABR|S1PR2|CASK|SLC6A4|TMEM25|GSK3B|DISC1|MYOF|DVL1|GUCY1A1|CDK5|TUBB2B|TRIO|HIP1|SHISA9|PTK2B|RASGRF2|SHANK2|SLC30A1|CDC20|ANA…
GOBP_REGULATION_OF_VOLTAGE_GATED_CALCIUM_CHANNEL_ACTIVITY	0.5514	1.5071	0.0422	0.2454	https://www.gsea-msigdb.org/gsea/msigdb/human/geneset/GOBP_REGULATION_OF_VOLTAGE_GATED_CALCIUM_CHANNEL_ACTIVITY	21	CALM1|CACNB2|HPCA|CALM3|NPPA|CABP1|SRI|CACNB3|CACNB1|FMR1|CACNA2D1|NOS1AP|NIPSNAP2|CBARP|GNB5|CRHR1|AHNAK|CACNB4|STAC2|GPR35|STAC3
GOBP_POSITIVE_REGULATION_OF_CD4_POSITIVE_ALPHA_BETA_T_CELL_DIFFERENTIATION	0.5548	1.5612	0.0296	0.2091	https://www.gsea-msigdb.org/gsea/msigdb/human/geneset/GOBP_POSITIVE_REGULATION_OF_CD4_POSITIVE_ALPHA_BETA_T_CELL_DIFFERENTIATION	21	SOCS5|FOXP3|SHB|RIPK2|NFKBIZ|IL4R|NFKBID|NLRP3|ZBTB7B|KLHL25|RARA|MALT1|LGALS9|PRKCZ|TNFSF4|IL18|CD83|HLX|IL23A|ANXA1|SOCS1
GOBP_GLIAL_CELL_DIFFERENTIATION	0.3843	1.5329	0	0.2298	https://www.gsea-msigdb.org/gsea/msigdb/human/geneset/GOBP_GLIAL_CELL_DIFFERENTIATION	201	VTN|ABCA2|CUL4B|SIRT2|MAPT|NFIB|CNTN2|DLL1|GBA1|ROR1|ERCC2|PLPP3|CLCF1|LAMC3|LRP1|HES1|ILK|NFIA|ADORA2A|KLF15|SOX1|MYRF|PSEN1|GCM1|CDKN2C|CDK1|TNFRSF21|DLX2|AKT1|AKT2|IL6ST|CDK5|LDLR|NR1D1|EOMES|GLI3|SOX11|PLEC|MBD1|OLIG2|MIOS|MOBP|TENM4|APP|PAX6|VPS54|DUSP10|ZNF365|ASCL1|TTC21B|SKI|FGF2|IL1B|RHOA|HDAC11|C5AR1|GFAP|EMX1|LARGE1|SLC25A46|CDK6|RELN|LIN28A|SOX2|CRB1|DTX1|B4GALT5|B4GALT6|METTL14|NDRG1…
GOBP_POSITIVE_REGULATION_OF_RELEASE_OF_CYTOCHROME_C_FROM_MITOCHONDRIA	0.652	1.8443	0	0.0474	https://www.gsea-msigdb.org/gsea/msigdb/human/geneset/GOBP_POSITIVE_REGULATION_OF_RELEASE_OF_CYTOCHROME_C_FROM_MITOCHONDRIA	23	PMAIP1|BBC3|TNFSF10|MOAP1|BAK1|BAX|PDCD5|FAM162A|MFF|BNIP3|BAD|PINK1|DNM1L|PLAUR|MLLT11|BCL2L11|HRK|PYCARD|MMP9|TP53|BID|BIK|GPER1
GOBP_INNER_EAR_RECEPTOR_CELL_STEREOCILIUM_ORGANIZATION	0.522	1.5449	0.0212	0.218	https://www.gsea-msigdb.org/gsea/msigdb/human/geneset/GOBP_INNER_EAR_RECEPTOR_CELL_STEREOCILIUM_ORGANIZATION	29	IFT88|SEC24B|TRIOBP|ANKRD24|TECTA|TPRN|ADGRV1|LHFPL5|SOD1|PDZD7|PJVK|TTC8|HES5|MYO7A|PLS1|MKS1|CECR2|SCRIB|HES1|WHRN|CDH23|CLRN1|TRIP11|CTHRC1|NHERF1|IFT20|SDC4|IFT27|TSKU
GOBP_ATRIAL_CARDIAC_MUSCLE_TISSUE_MORPHOGENESIS	0.923	1.6685	0.0018	0.1305	https://www.gsea-msigdb.org/gsea/msigdb/human/geneset/GOBP_ATRIAL_CARDIAC_MUSCLE_TISSUE_MORPHOGENESIS	4	MYH6|WNT2|PROX1|NOG
GOBP_METANEPHRIC_NEPHRON_TUBULE_MORPHOGENESIS	0.7566	1.5881	0.0137	0.1897	https://www.gsea-msigdb.org/gsea/msigdb/human/geneset/GOBP_METANEPHRIC_NEPHRON_TUBULE_MORPHOGENESIS	7	HES5|PKD1|SOX9|SOX8|HES1|LGR4|PAX8
GOBP_MUSCLE_ORGAN_DEVELOPMENT	0.4018	1.638	0	0.1534	https://www.gsea-msigdb.org/gsea/msigdb/human/geneset/GOBP_MUSCLE_ORGAN_DEVELOPMENT	282	MEF2C|FHL3|SGCD|SVIL|MYOM2|CHD7|NLN|SIRT2|EGR1|COL3A1|DDX17|ATF3|MRTFB|MYL3|DLL1|BORCS8-MEF2B|EFEMP2|MEF2B|SMAD4|COL6A3|FRG1|BIN3|POU4F1|CREB1|CAVIN4|AKIRIN1|FOXN2|HIVEP3|FOXO4|ITGB1BP2|MKX|PRR14|ZBTB18|ZBTB42|FGFR2|ZNF689|CACNA1H|LEMD2|PRKAA1|IGF2|TBX1|CDK5|DPF3|EOMES|DISP1|FOS|FGFRL1|TWIST1|HBEGF|MSC|SOX11|PLEC|TEAD4|SFMBT1|VPS54|ACTN3|IGF1|SPG11|ETV1|SKI|ZFHX3|FZD2|UNC45A|MAPK12|CFLAR|RBM24|MY…
GOBP_NEGATIVE_REGULATION_OF_MIRNA_METABOLIC_PROCESS	0.5335	1.5521	0.0312	0.2161	https://www.gsea-msigdb.org/gsea/msigdb/human/geneset/GOBP_NEGATIVE_REGULATION_OF_MIRNA_METABOLIC_PROCESS	25	NCOR1|YY1|PPARD|PPARG|BMP4|NFATC4|GATA6|SOX9|TWIST1|NCOR2|SRF|NFIB|POU5F1|HIF1A|ZNF512B|PDGFB|TENT2|SMAD3|TGFB1|RARA|NFATC3|PPARA|ESR1|RELA|REST
GOBP_LIPID_HYDROXYLATION	0.9183	1.508	0.013	0.2448	https://www.gsea-msigdb.org/gsea/msigdb/human/geneset/GOBP_LIPID_HYDROXYLATION	3	CYP1A1|CYP3A5|CYP2E1
GOBP_POSITIVE_REGULATION_OF_PROTEIN_CATABOLIC_PROCESS	0.4211	1.6532	0	0.141	https://www.gsea-msigdb.org/gsea/msigdb/human/geneset/GOBP_POSITIVE_REGULATION_OF_PROTEIN_CATABOLIC_PROCESS	191	CSNK1E|PSMC6|AURKA|ABCA2|CUL4A|CUL4B|SIRT2|RNF41|SGTA|SEC22B|SNX9|ANKIB1|DET1|ARIH1|HSP90AA1|KCNE2|ADAM9|DDA1|SH3D19|SUMO1|RNF185|FAF1|GBA1|GCLC|RNF144A|RNF144B|RNF217|LRP1|USP13|CBLB|GPC3|PRICKLE1|CSNK2A1|FBXW8|VPS11|PSEN1|ADRA2A|RNF19A|PSMC1|PSMC2|SH3RF1|PSMC3|PSMC4|PSMC5|SMAD7|UBR3|DCAF1|MARCHF2|AXIN1|GSK3A|RNFT1|GSK3B|RNFT2|RFPL1|STUB1|TMEM259|DVL1|AKT1|EGLN2|APC|FOXO1|GABARAP|PLK3|CDKN1B|BAR…
GOBP_POSITIVE_REGULATION_OF_COLLATERAL_SPROUTING	0.7155	1.6081	0.0194	0.1791	https://www.gsea-msigdb.org/gsea/msigdb/human/geneset/GOBP_POSITIVE_REGULATION_OF_COLLATERAL_SPROUTING	9	IST1|RND2|BDNF|CRABP2|EFNA5|WNT3A|LPAR3|SEMA4D|WNT3
GOBP_EMBRYONIC_PLACENTA_DEVELOPMENT	0.4371	1.5304	0.0138	0.2306	https://www.gsea-msigdb.org/gsea/msigdb/human/geneset/GOBP_EMBRYONIC_PLACENTA_DEVELOPMENT	77	CEBPB|CITED1|CDX2|PKD2|HEY1|NR2F2|ADM|MAP2K1|BMP5|VASH1|PRDM1|NSDHL|GRB2|BPTF|RBPJ|ARNT|MAPK1|HES1|LEF1|WNT2|BIRC6|FBXW8|DNAJB6|GCM1|PKD1|SPINT2|WNT7B|ST14|TRIM28|FGFR2|E2F7|NCOA1|SOCS3|E2F8|TFEB|CDKN1C|MED1|VASH2|AKT1|IGF2|SOX15|JUNB|GATA2|ZNF568|CITED2|PCDH12|EOMES|FZD5|EPAS1|PHLDA2|EGLN1|PLK4|CCN1|HIF1A|LIF|PLCD3|BMP7|GJB5|STK3|CEBPA|HECTD1|STK4|MDFI|SNAI1|GGNBP2|PDGFB|HEY2|HS6ST1|ESRRB|NODAL|…
GOBP_REGULATION_OF_SYNAPTIC_VESICLE_CYCLE	0.6973	1.7036	0.0114	0.1082	https://www.gsea-msigdb.org/gsea/msigdb/human/geneset/GOBP_REGULATION_OF_SYNAPTIC_VESICLE_CYCLE	12	PSEN1|DNAJC5|PPP3R1|BSN|PRKAR1B|PLD1|CDK5R1|LPAR1|RAB3B|RAPGEF4|SCRN1|ARHGDIA
GOBP_NADH_DEHYDROGENASE_COMPLEX_ASSEMBLY	-0.5281	-2.1387	0	0.0079	https://www.gsea-msigdb.org/gsea/msigdb/human/geneset/GOBP_NADH_DEHYDROGENASE_COMPLEX_ASSEMBLY	60	BCS1L|COA1|DMAC1|DMAC2|ECSIT|FOXRED1|LYRM2|NDUFAF1|NDUFAF2|NDUFAF3|NDUFAF4|NDUFAF5|NDUFAF6|NDUFAF7|NDUFAF8|NUBPL|OXA1L|MT-ND1|TIMM21|MT-ND2|TMEM126A|TMEM126B|MT-ND4|TMEM186|MT-ND5|MT-ND6|NDUFA1|NDUFA10|NDUFA11|NDUFA12|TAFAZZIN|NDUFA13|NDUFA2|NDUFA3|NDUFA5|NDUFA6|NDUFA8|NDUFA9|NDUFAB1|NDUFB1|NDUFB10|NDUFB11|NDUFB2|NDUFB3|NDUFB4|NDUFB5|NDUFB6|NDUFB7|NDUFB8|NDUFB9|NDUFC1|NDUFC2|NDUFS1|NDUFS2|NDUFS3|…
GOBP_AXON_GUIDANCE	0.3977	1.5682	0.0011	0.2015	https://www.gsea-msigdb.org/gsea/msigdb/human/geneset/GOBP_AXON_GUIDANCE	206	EFNA1|RET|BCL11B|SEMA6A|GATA3|NFIB|CNTN2|SMAD4|PLXNB2|ADAM17|LHX9|LGR6|LHX3|DRGX|PLXNA4|EPHA5|DPYSL5|SEMA6D|PRKCQ|PTK2|DRAXIN|DVL1|CHN1|CDK5|EFNA5|TUBB2B|USP33|TRIO|SEMA3C|GLI3|CYFIP2|GBX2|APP|SOS1|PAX6|POU4F2|EPHA3|PLXNA2|EPHB3|PLXND1|SIAH1|SEMA3A|ETV1|ALCAM|ISL2|SEMA4F|MYCBP2|ISL1|VASP|PLXNC1|PTCH1|BDNF|GFRA3|LHX2|NTRK1|RPL24|RELN|SEMA4A|EPHA8|RYK|TNR|FGF8|B3GNT2|WNT3A|ARTN|WNT5A|LHX1|OPHN1|UNC…
GOBP_GENERAL_ADAPTATION_SYNDROME	0.8232	1.5596	0.0234	0.2108	https://www.gsea-msigdb.org/gsea/msigdb/human/geneset/GOBP_GENERAL_ADAPTATION_SYNDROME	5	ZNF212|NR4A2|CRHR1|HCN1|TMEM74
GOBP_RESPONSE_TO_PLATELET_DERIVED_GROWTH_FACTOR	0.5625	1.5414	0.0333	0.2225	https://www.gsea-msigdb.org/gsea/msigdb/human/geneset/GOBP_RESPONSE_TO_PLATELET_DERIVED_GROWTH_FACTOR	20	CORO1B|PDGFB|ITGB3|RDX|SYAP1|IQGAP1|FER|HYAL1|FYN|MTSS2|MARS1|HAS1|HAS2|HDAC1|ATP7A|CBL|YES1|CCNA2|SRC|DDIT3
GOBP_ORGAN_OR_TISSUE_SPECIFIC_IMMUNE_RESPONSE	0.6378	1.7023	0.0046	0.1093	https://www.gsea-msigdb.org/gsea/msigdb/human/geneset/GOBP_ORGAN_OR_TISSUE_SPECIFIC_IMMUNE_RESPONSE	18	NOS2|OTUD7B|C17ORF99|FAU|H2BC10|H2BC12L|IL6R|H2BC21|H2BC4|RPL39|H2BC6|H2BC7|TREX1|H2BC12|H2BC8|H2BC11|CD160|NOD2
GOBP_COLLECTING_DUCT_DEVELOPMENT	0.6503	1.5114	0.0498	0.2427	https://www.gsea-msigdb.org/gsea/msigdb/human/geneset/GOBP_COLLECTING_DUCT_DEVELOPMENT	10	PTCH1|WNT9B|PKD1|WNT7B|SHH|CALB1|NOTCH1|AKR1B1|DLG5|PAX8
GOBP_REGULATION_OF_GLIAL_CELL_DIFFERENTIATION	0.5015	1.6815	0.0026	0.1222	https://www.gsea-msigdb.org/gsea/msigdb/human/geneset/GOBP_REGULATION_OF_GLIAL_CELL_DIFFERENTIATION	59	TMEM98|BMP2|TLR2|MDK|DICER1|HDAC1|CNTN2|GPR37L1|KDM4A|CLCF1|DLX1|LIN28A|OPALIN|MECP2|PRMT5|HES1|SOX1|MYRF|CTNNB1|ID2|CDK1|TNFRSF21|MTOR|DLX2|IL6ST|WDR1|LDLR|NR1D1|EPHA4|SLC45A3|CXCR4|DAG1|LIF|EGR2|ASPA|NOG|HES5|BIN1|ID4|MBD1|NKX6-2|NKX2-2|SHH|CLCN2|RHEB|OLIG2|TP73|ZNF488|DAAM2|TENM4|TNFRSF1B|DUSP10|TGFB1|ZNF365|NOTCH1|SERPINE2|HDAC2|RELA|NF1
GOBP_RESPIRATORY_CHAIN_COMPLEX_III_ASSEMBLY	-0.66	-1.7863	0.0193	0.2196	https://www.gsea-msigdb.org/gsea/msigdb/human/geneset/GOBP_RESPIRATORY_CHAIN_COMPLEX_III_ASSEMBLY	12	BCS1L|TTC19|LYRM7|UQCC1|UQCC4|UQCC5|UQCC6|UQCRFS1|SLC25A33|STMP1|UQCC2|UQCC3
GOBP_MUSCLE_STRUCTURE_DEVELOPMENT	0.4127	1.7346	0	0.09	https://www.gsea-msigdb.org/gsea/msigdb/human/geneset/GOBP_MUSCLE_STRUCTURE_DEVELOPMENT	551	HINFP|YY1|BTG1|AVPR1A|LDB3|MYOM2|CHD7|NEBL|NLN|ACTN1|OBSCN|SIRT2|HEY1|COL3A1|DDX17|ADM|ATF3|COMP|CSRP1|MYL3|ACADM|PLCB1|SLC8A1|LGALS1|SLC9A1|BORCS8-MEF2B|MEF2B|FRG1|BIN3|OLFM2|MYH9|CREB1|MYL9|CAVIN4|FOXN2|HIVEP3|PPARA|ITGB1BP2|PDLIM4|MKX|PRR14|ZBTB18|ZBTB42|ZNF689|CACNA1H|LEMD2|PRKAA1|AKT1|PRKD1|IL4R|EOMES|EZH2|DISP1|FOS|FGFRL1|TWIST1|MSC|HDAC3|SOX11|LMNA|TEAD4|QKI|RARA|SKI|ASF1A|UNC45A|MAPK12|RB…
GOBP_REGULATION_OF_AMPA_RECEPTOR_ACTIVITY	0.6007	1.608	0.0168	0.1787	https://www.gsea-msigdb.org/gsea/msigdb/human/geneset/GOBP_REGULATION_OF_AMPA_RECEPTOR_ACTIVITY	19	RELN|MEF2C|NLGN2|CACNG4|CACNG5|CACNG8|GSG1L|CNIH2|CNIH3|SHISA9|ARC|ADRB2|NLGN3|MINK1|PRRT1|SHANK3|SHANK1|SHISA7|MAPK8IP2
GOBP_RESPONSE_TO_TRANSFORMING_GROWTH_FACTOR_BETA	0.3945	1.5726	0	0.1982	https://www.gsea-msigdb.org/gsea/msigdb/human/geneset/GOBP_RESPONSE_TO_TRANSFORMING_GROWTH_FACTOR_BETA	231	MEF2C|TGFBRAP1|FBN2|COL3A1|JUN|ADAM9|TP53|SMAD4|SMAD6|TNXB|ONECUT2|ADAM17|CDKN2B|MXRA5|GIPC1|LRRC32|WNT10A|HSPA5|SMURF2|EPB41L5|PPARA|BAMBI|COL1A1|PTK2|ASPN|PPM1A|FGFR2|ARID4A|ARID4B|DKK3|PIN1|STUB1|FERMT1|MEN1|LATS1|TGFBR3L|LATS2|MAP3K7|FOS|SMAD9|LTBP4|SOX11|APOA1|SKIL|DUSP22|SPRED3|SKI|ZFHX3|CFLAR|HYAL2|RBBP4|DAND5|CITED1|RNF111|LEFTY1|PDCD5|BMPR1A|ROCK1|ROCK2|CX3CR1|GLG1|ITGB1|USP15|ITGB5|TGFB…
GOBP_TEMPERATURE_HOMEOSTASIS	0.423	1.6279	0.0035	0.1616	https://www.gsea-msigdb.org/gsea/msigdb/human/geneset/GOBP_TEMPERATURE_HOMEOSTASIS	149	TSHR|LNPEP|SCD|ABAT|GPR3|EGR1|ADRB1|CNOT3|LAMA4|SMARCA4|NR1H2|THRA|GATM|NR1H3|PRKAB1|SQSTM1|WNT10B|PRKAB2|OMA1|ACSL1|SLC27A1|TRPM2|ADAM17|GNAS|PDGFC|STAT3|ABHD6|DOCK7|KDM6B|EBF2|PPARGC1A|ZNF516|ACADVL|TFE3|DDIT3|DBH|BSCL2|APC|FOXO1|ARRDC3|IL4R|ALDH1A1|LEPR|ZNF423|NR1D1|ALMS1|EHMT1|OXTR|SIRT6|PLCL1|PLCL2|DHRS7B|PCTP|DIO2|HDAC3|BMAL1|NAPEPLD|VEGFA|GPX1|TRPV2|ZBTB7B|ACTN3|IGF1R|IGF2BP2|IL15|NRDC|IL1…
GOBP_CHAPERONE_COFACTOR_DEPENDENT_PROTEIN_REFOLDING	0.5214	1.5643	0.0184	0.2051	https://www.gsea-msigdb.org/gsea/msigdb/human/geneset/GOBP_CHAPERONE_COFACTOR_DEPENDENT_PROTEIN_REFOLDING	31	BAG1|HSPA2|CD74|DNAJB4|DNAJB5|DNAJC18|HSPH1|DNAJC7|HSPA9|DNAJB1|HSPA13|DNAJB12|HSPA14|DNAJB13|DNAJB14|HSPA6|HSPE1|HSPA1L|GAK|TOR1A|TOR1B|ERO1A|SDF2|SDF2L1|ST13|TOR2A|HSPA5|PTGES3|HSPA1A|HSPA1B|HSPA8
GOBP_CYCLIC_NUCLEOTIDE_CATABOLIC_PROCESS	0.7104	1.7118	0.0092	0.1019	https://www.gsea-msigdb.org/gsea/msigdb/human/geneset/GOBP_CYCLIC_NUCLEOTIDE_CATABOLIC_PROCESS	12	CNP|PDE5A|PDE10A|PDE1A|PDE2A|PDE4C|PDE4D|PDE7A|PDE8A|PDE4A|PDE8B|PDE9A
GOBP_HINDBRAIN_DEVELOPMENT	0.4463	1.6895	0.0012	0.1175	https://www.gsea-msigdb.org/gsea/msigdb/human/geneset/GOBP_HINDBRAIN_DEVELOPMENT	128	ARL13B|SPTBN2|AARS1|ABL1|ABAT|GART|NCOR2|NFIB|DLL1|TP53|GBA1|FLNA|MECP2|HES1|LEF1|SMAD1|POU4F1|PSEN1|CTNNB1|HSPA5|MT-ND4|SLC6A4|NCOA1|MTPN|DLC1|SEC24B|CRK|LPAR1|CBLN1|CDK5|TTBK2|NANOS1|EZH2|NAGLU|MT-CO1|NCSTN|HNRNPD|KCNC1|KNDC1|BMP7|GBX2|SMO|AHI1|PROX1|UQCRQ|WNT7A|PAX6|TTLL1|GLI2|PLXNA2|COQ8B|ZNF365|ASCL1|IGF1R|PDSS2|TTC21B|SCN5A|FGF2|PTPRS|KAT2A|PSMG1|ATIC|CEP290|GNPAT|SEMA4C|ATF5|MDK|NEUROG3|RP…
GOBP_PROXIMAL_DISTAL_PATTERN_FORMATION_INVOLVED_IN_NEPHRON_DEVELOPMENT	0.8688	1.627	0.0053	0.1627	https://www.gsea-msigdb.org/gsea/msigdb/human/geneset/GOBP_PROXIMAL_DISTAL_PATTERN_FORMATION_INVOLVED_IN_NEPHRON_DEVELOPMENT	5	HES5|IRX3|IRX1|IRX2|OSR1
GOBP_RESPONSE_TO_ARSENIC_CONTAINING_SUBSTANCE	0.5417	1.6284	0.014	0.1617	https://www.gsea-msigdb.org/gsea/msigdb/human/geneset/GOBP_RESPONSE_TO_ARSENIC_CONTAINING_SUBSTANCE	31	VCP|ALAD|GSTO1|MKNK2|DDX3X|DAXX|RNF4|TNFRSF11B|ZFAND1|CYP1A1|ZFAND2A|DHX36|NEFL|ZC3H12A|GCLC|HNRNPA1|CDKN1A|CPEB2|GSTO2|FECH|HSF1|SRRT|SLC38A2|HMOX1|CYP1B1|SERPINF1|PPIF|RBM4|MAPK13|ATR|UROS
GOBP_CELLULAR_RESPONSE_TO_CADMIUM_ION	0.778	2.2215	0	0.0011	https://www.gsea-msigdb.org/gsea/msigdb/human/geneset/GOBP_CELLULAR_RESPONSE_TO_CADMIUM_ION	25	SLC11A1|AKT1|CER1|ABCB6|HESX1|JUN|DAXX|FOS|MAPK3|MAPK8|ATP7A|CHUK|SUMO1|MAPK9|CYP1A2|MT1G|MAPK1|MT1X|OGG1|MT2A|SLC39A8|HSF1|HMOX1|MMP9|EGFR
GOBP_TUBE_FORMATION	0.4358	1.6598	0	0.1356	https://www.gsea-msigdb.org/gsea/msigdb/human/geneset/GOBP_TUBE_FORMATION	140	ABL1|BRD2|RALA|COBL|RET|BMP4|TCAP|ADM|PFN1|GATA3|NFIB|PLXNB2|PIK3CD|PTK7|TSC2|SDCCAG8|ITGB1BP1|PRICKLE1|CTNNB1|SPINT2|ST14|IRX3|GLMN|MTHFD1|FGFR2|CASP3|MTHFR|KIF20B|DLC1|DVL1|SEC24B|SUFU|GDNF|TWIST1|STIL|HIF1A|PAX8|BMP7|STK3|HECTD1|STK4|HS2ST1|WNT9B|DAB2IP|SLC39A12|TEAD2|VEGFA|ARHGAP35|CECR2|GDF7|LUZP1|NODAL|VANGL2|PROX1|TGFB1|CTHRC1|LIAS|RARA|TGFB2|PHACTR4|SKI|SOX8|FZD2|WNT4|CLUAP1|FGF2|IFT172|L…
GOBP_VENOUS_BLOOD_VESSEL_MORPHOGENESIS	0.6966	1.5036	0.0417	0.25	https://www.gsea-msigdb.org/gsea/msigdb/human/geneset/GOBP_VENOUS_BLOOD_VESSEL_MORPHOGENESIS	8	VEGFA|CCM2|EFNB2|NOTCH1|TBX20|HEG1|CCBE1|PROX1
GOBP_REGULATION_OF_MICROTUBULE_POLYMERIZATION	0.4671	1.5593	0.0066	0.2101	https://www.gsea-msigdb.org/gsea/msigdb/human/geneset/GOBP_REGULATION_OF_MICROTUBULE_POLYMERIZATION	56	ABL1|CLIP3|MET|CAMSAP1|PDE4DIP|CKAP5|MAPT|PRUNE1|RAC1|CLIP1|OCLN|CAMSAP3|DCTN1|SLAIN1|SLAIN2|FES|ARHGEF7|MECP2|ARL2|MAP1B|PSRC1|GIT1|HSPA1A|HSPA1B|FKBP4|CDKN1B|GBA2|HAUS1|CDK5RAP2|DYRK1A|HAUS2|HAUS3|CAMSAP2|HAUS4|NUMA1|HAUS5|HAUS6|HAUS7|HAUS8|RPS3|NAV3|AKAP9|TOGARAM1|MAPRE1|RANGRF|SLC39A12|CLASP1|CDK5R1|EML2|STMN1|MAP2|PAK1|TBCD|TUBB4A|DRG1|MAPRE3
GOBP_KIDNEY_EPITHELIUM_DEVELOPMENT	0.4898	1.8441	0	0.0469	https://www.gsea-msigdb.org/gsea/msigdb/human/geneset/GOBP_KIDNEY_EPITHELIUM_DEVELOPMENT	129	LZTS2|MAGED1|MEF2C|CALB1|CRLF1|SPRY1|PKD2|RET|BMP4|MTSS1|TACSTD2|ACAT1|GATA3|DLL1|SMAD4|AQP1|SMAD6|FMN1|HES1|SMAD1|ILK|SMAD2|SMAD3|GPC3|KLF15|CTNNB1|IRX3|KIF26B|LAMA5|SMAD7|FGFR2|LAMB2|PTPRO|DLG1|MYC|ASXL1|EYA1|EPHA7|DCHS1|ROBO2|GDNF|GLI3|NPNT|LIF|PAX8|BMP7|SALL1|SIX2|HS2ST1|WNT9B|HS3ST3A1|VEGFA|HS3ST3B1|NOTCH2|SMO|GDF11|WWTR1|FOXD1|YAP1|AHI1|WNT2B|AQP11|ARG2|RARA|SOX8|WNT4|FGF2|MYO1E|SIX1|HOXA11…
GOBP_EPITHELIAL_TUBE_MORPHOGENESIS	0.392	1.6064	0	0.1788	https://www.gsea-msigdb.org/gsea/msigdb/human/geneset/GOBP_EPITHELIAL_TUBE_MORPHOGENESIS	292	ARL13B|MEF2C|MET|RET|ADM|MTSS1|GATA3|DLL1|SMAD4|PLXNB2|GNA13|HES1|ILK|GPC3|EPHA2|STOX1|PSEN1|FGFR2|CASP3|KIF20B|PPP1CA|DLG1|DVL1|SEC24B|PRKD2|EYA1|DCHS1|DLG5|HAND2|SIRT6|SUFU|TWIST1|GLI3|STIL|HIF1A|STK3|HECTD1|STK4|HS2ST1|SLC39A12|TEAD2|HS3ST3A1|HS3ST3B1|GBX2|PAK1|YAP1|AHI1|PLXND1|RARA|PHACTR4|SKI|FZD2|FGF2|RHOA|SETD2|SIX1|KAT2A|HOXA5|NPHP3|WNT11|FKBPL|SETDB2|HOXB7|TIE1|STARD13|CITED1|CTNNBIP1|CX…
GOBP_INTRACELLULAR_RECEPTOR_SIGNALING_PATHWAY	0.3975	1.6004	0	0.1845	https://www.gsea-msigdb.org/gsea/msigdb/human/geneset/GOBP_INTRACELLULAR_RECEPTOR_SIGNALING_PATHWAY	300	VPS18|KDM4C|SIRT2|DDX17|CYP24A1|NR2F1|SMARCA4|NCOR2|DDX54|IRF7|NR1H2|NR1H3|PLPP1|TRIM25|PELI1|TICAM1|NR2E3|TRIM68|STMP1|RTN4|UFL1|NLRP1|AHRR|HNF4G|PPARA|FLOT2|CLPB|NR2C1|DHX58|ZNF536|PKN1|FKBP4|RNF135|TBK1|ARID1A|DDX60|CARM1|PAGR1|PRKD1|STRN3|UFSP2|WBP2|TBX1|ZNF366|TNIP2|IPO5|NR1D1|DNAJA1|EZH2|LATS1|MAP3K7|TWIST1|UFM1|PTGIS|RIOK3|PUM1|PUM2|TSPAN6|IKBKB|RIPK2|PAK1|YAP1|BRCA1|POU4F2|SCIMP|PRMT2|RAR…
GOBP_CARDIAC_VENTRICLE_MORPHOGENESIS	0.501	1.6514	0.004	0.1413	https://www.gsea-msigdb.org/gsea/msigdb/human/geneset/GOBP_CARDIAC_VENTRICLE_MORPHOGENESIS	50	MEF2C|ISL1|PTCD2|BMPR1A|FKBP1A|TGFBR3|DLL4|SFRP2|CHD7|HEG1|BMP4|HEY1|PPP1R13L|TGFBR2|MYL3|GATA3|FOXC1|TNNC1|SMAD4|RBPJ|POU4F1|TGFBR1|FOXF1|MYH6|SMAD7|SOX4|FGFR2|TNNI3|GSK3A|MED1|TPM1|HAND2|DSP|NAGLU|PKP2|SEMA3C|HIF1A|SMARCD3|NOG|FOXH1|HEY2|TBX20|TBX5|PROX1|JAG1|TGFB1|TGFB2|NOTCH1|CPE|EDNRA
GOBP_NEGATIVE_REGULATION_OF_CD4_POSITIVE_ALPHA_BETA_T_CELL_DIFFERENTIATION	0.567	1.5274	0.0376	0.2308	https://www.gsea-msigdb.org/gsea/msigdb/human/geneset/GOBP_NEGATIVE_REGULATION_OF_CD4_POSITIVE_ALPHA_BETA_T_CELL_DIFFERENTIATION	19	SOCS5|FOXP3|TBX21|JAK3|IL4R|ZBTB7B|CBFB|RUNX3|TNFSF4|HLX|RUNX1|SMAD7|ANXA1|LOXL3|RC3H1|BCL6|RC3H2|ZC3H12A|HMGB1
GOBP_STEROID_HORMONE_MEDIATED_SIGNALING_PATHWAY	0.4785	1.7969	0	0.0599	https://www.gsea-msigdb.org/gsea/msigdb/human/geneset/GOBP_STEROID_HORMONE_MEDIATED_SIGNALING_PATHWAY	118	ABHD2|VPS18|KDM4C|DDX5|CNOT1|DDX17|LMO3|CNOT2|DAXX|SMARCA4|NCOR2|TAF7|DDX54|CNOT9|PLPP1|RBFOX2|NR2E3|TRIM68|UFL1|VPS11|PTGES3|PPARA|ESR1|NR2C1|YWHAH|PKN1|FKBP4|ARID1A|UBA5|SAFB|ZMIZ1|CARM1|PAGR1|SAFB2|EGLN2|STRN3|UFSP2|WBP2|ZNF366|DNAAF4|NR1D1|DNAJA1|LBH|LATS1|PHB1|UFM1|DDRGK1|GPER1|AR|BMAL1|CLOCK|FOXH1|ESRRB|FOXP1|NODAL|PAK1|TADA3|YAP1|BRCA1|POU4F2|CALCOCO1|ESRRA|PRMT2|NR3C1|RHOA|NCOA4|JAK2|PADI…
GOBP_GROWTH_PLATE_CARTILAGE_CHONDROCYTE_DEVELOPMENT	0.8178	1.5477	0.0273	0.2186	https://www.gsea-msigdb.org/gsea/msigdb/human/geneset/GOBP_GROWTH_PLATE_CARTILAGE_CHONDROCYTE_DEVELOPMENT	5	SOX9|COL27A1|TGFBR2|TSKU|RARG
GOBP_P38MAPK_CASCADE	0.5828	1.912	0	0.0273	https://www.gsea-msigdb.org/gsea/msigdb/human/geneset/GOBP_P38MAPK_CASCADE	48	MAP3K3|MAP2K3|MAP3K4|GADD45A|BMP2|RELL2|PRMT1|OPRK1|BMP4|MFHAS1|AGER|GDF6|HAND2|MAP3K7|LGALS9|MAPK14|RELL1|MAP3K5|MINK1|MAPK11|EZR|DUSP1|ZC3H12A|LEP|PJA2|MAP2K6|DAB2IP|VEGFA|MAPKAPK2|SASH1|MAP3K20|ATF2|PER1|STK39|ULK4|DUSP10|PTPN22|RASGRP1|CYLD|IL1B|ZFP36|ZFP36L1|SPHK1|PHLPP1|GADD45B|DLG1|KCNJ8|GADD45G
GOBP_HEPATICOBILIARY_SYSTEM_DEVELOPMENT	0.422	1.5807	0.0035	0.1929	https://www.gsea-msigdb.org/gsea/msigdb/human/geneset/GOBP_HEPATICOBILIARY_SYSTEM_DEVELOPMENT	119	VTN|RGN|PTCD2|TGFBR3|AURKA|COBL|PKD2|MET|GATA6|ACADM|SMARCB1|ACAT1|FGL1|ONECUT2|IGF2R|CDKN2B|PNPT1|PRMT5|ADA|CPS1|HES1|SMAD3|TGFA|SLC7A5|PTPN3|LIMS2|E2F7|ZMPSTE24|E2F8|ARF6|UPF2|EZH2|SRSF1|NAGLU|SEC63|CYP1A1|TBX3|HNRNPD|LSR|FOXH1|NOTCH2|NODAL|TAF10|CEACAM1|PROX1|RARA|TNFAIP3|WNT4|RB1CC1|CFLAR|ASS1|DUT|ELK1|NPHP3|CEBPB|ITGA2|HFE|MDK|RPGRIP1L|CDK5RAP3|PTCH1|RHBDD3|ARID5B|UCP2|ATP7A|HLX|LIPA|TYMS|NP…
GOBP_COLUMNAR_CUBOIDAL_EPITHELIAL_CELL_MATURATION	0.6966	1.5502	0.0376	0.2174	https://www.gsea-msigdb.org/gsea/msigdb/human/geneset/GOBP_COLUMNAR_CUBOIDAL_EPITHELIAL_CELL_MATURATION	9	FZD5|TYMS|RFX3|GATA2|GDF11|HIF1A|GPAT4|HOXA5|CDKN1A
GOBP_CELLULAR_RESPONSE_TO_CHEMICAL_STRESS	0.3726	1.5161	0	0.242	https://www.gsea-msigdb.org/gsea/msigdb/human/geneset/GOBP_CELLULAR_RESPONSE_TO_CHEMICAL_STRESS	267	AIFM1|ARHGEF2|MET|NET1|SIRT2|MGST1|OXR1|PINK1|TP53INP1|MAPT|STK25|JUN|HTRA2|TP53|AQP1|GCH1|PNPT1|ETV5|G6PD|LONP1|MPV17|STOX1|MEAK7|NCOA7|TBC1D24|KAT2B|PPARGC1A|AIFM2|CASP3|CDK1|CHCHD2|PRKAA1|PRKCD|AKT1|FAS|PRKD1|FOXO1|NOX1|DNAJA1|EZH2|FOS|TXN|SLC25A24|ECT2|HIF1A|STX2|PLEC|ANKZF1|PYCR1|PYCR2|GJB2|ABCD1|RACK1|SUMO4|PPIF|ATF4|MDM2|SLC25A23|ARL6IP5|ATG5|ATG7|XRCC5|PPARGC1B|KLF2|SLC4A11|NLRP3|USP15|LR…
GOBP_MITOCHONDRIAL_TRNA_PROCESSING	-0.6481	-1.8301	0.0027	0.1567	https://www.gsea-msigdb.org/gsea/msigdb/human/geneset/GOBP_MITOCHONDRIAL_TRNA_PROCESSING	14	HSD17B10|RPUSD4|PNPT1|MTO1|PRORP|PUS1|TRIT1|TRMT5|TRMT61B|TRMT10C|TRNT1|CDK5RAP1|ELAC2|METTL8
GOBP_FORMATION_OF_PRIMARY_GERM_LAYER	0.4584	1.6994	0	0.1112	https://www.gsea-msigdb.org/gsea/msigdb/human/geneset/GOBP_FORMATION_OF_PRIMARY_GERM_LAYER	107	CDC73|VTN|PAF1|BMP4|GATA6|MMP15|POU5F1|GRB2|HSBP1|LEF1|POFUT2|SMAD1|SMAD2|NANOG|SMAD3|AHDC1|EPHA2|CTNNB1|ITGA4|EPB41L5|KDM6B|MESP2|LAMB1|FGFR2|AXIN1|ETS2|ITGB3|COL4A2|ARMC5|EYA1|ITGA7|EOMES|ITGA8|NF2|FZD7|BMP7|SIX2|ITGAV|SNAI1|ACVR1|CRB2|COL5A1|ITGA5|TBX20|NODAL|TAF10|ITGB4|DUSP5|MACROH2A1|MMP9|SETD2|SCX|SOX7|HOXA11|WNT11|INHBA|COL8A1|ITGA2|FN1|ATOH8|BMPR1A|GJA1|SFRP2|DKK1|ITGB1|KLF4|COL5A2|ITGB5…
GOBP_NEGATIVE_REGULATION_OF_OLIGODENDROCYTE_DIFFERENTIATION	0.6485	1.5593	0.033	0.2097	https://www.gsea-msigdb.org/gsea/msigdb/human/geneset/GOBP_NEGATIVE_REGULATION_OF_OLIGODENDROCYTE_DIFFERENTIATION	12	DLX1|HES5|DLX2|ID4|CTNNB1|NKX6-2|TMEM98|NOTCH1|HES1|DAAM2|DUSP10|NF1
GOBP_HISTAMINE_SECRETION	-0.7038	-1.8996	0	0.0962	https://www.gsea-msigdb.org/gsea/msigdb/human/geneset/GOBP_HISTAMINE_SECRETION	12	BTK|LYN|RAB44|SLC18A2|SNAP23|SNX4|SNX6|VAMP2|VAMP3|EDN1|VAMP7|VAMP8
GOBP_BONE_GROWTH	0.5403	1.5925	0.0199	0.1884	https://www.gsea-msigdb.org/gsea/msigdb/human/geneset/GOBP_BONE_GROWTH	28	CER1|LEPR|RARB|EVC|FGFR3|COMP|SOX9|TGFBR2|FOSL2|ANXA6|ECM1|EXT1|LEP|IFT80|COL27A1|NPPC|MSX2|DDR2|ATF2|BNC2|RARG|RARA|THBS3|SMPD3|FGFR2|STC1|TSKU|ZMPSTE24
GOBP_NOTCH_SIGNALING_PATHWAY	0.4696	1.8119	0	0.0543	https://www.gsea-msigdb.org/gsea/msigdb/human/geneset/GOBP_NOTCH_SIGNALING_PATHWAY	147	GALNT11|RBM15|TMEM100|PSENEN|HEY1|DLL1|NRIP2|BCL6|SREBF2|MAML2|DLL3|MAML3|DLX1|MECP2|ADAM10|ADAM17|SLC35C1|POFUT1|HES1|POGLUT1|ITGB1BP1|EGFL7|SNAI2|STAT3|PSEN1|SPEN|MESP2|RIPPLY2|CD46|GOT1|SUSD5|HES7|DLX2|GMDS|ZMIZ1|AKT1|IL6ST|CDKN1B|NKAP|ZNF423|ROBO2|KIT|TSPAN14|TSPAN5|ARRB1|TBX2|NCSTN|PRKCI|LLGL1|BMP7|NOTCH2NLA|NOTCH2NLB|SNAI1|NLE1|NOTCH2NLC|HEY2|NOTCH2|PERP|DTX4|YAP1|APP|DTX3L|TGFB2|ASCL1|CFAP…
GOBP_EPITHELIAL_CELL_DIFFERENTIATION	0.3797	1.5954	0	0.188	https://www.gsea-msigdb.org/gsea/msigdb/human/geneset/GOBP_EPITHELIAL_CELL_DIFFERENTIATION	528	BTG1|MET|HEY1|BCL11B|TPP1|DNASE1L2|EXPH5|COL18A1|FOSL2|ADAM9|KDF1|PLCB1|F11R|PLOD3|ERCC2|CDKN1A|FLNA|VIL1|ERRFI1|CLRN1|EPHA2|LHX3|CREB1|RAP2B|RAPGEF3|SCUBE1|AIMP2|OVOL1|ARID4A|ARID4B|ATRX|SEC24B|VCL|AKT1|AKT2|DMBT1|DLG5|FRMD6|PIH1D1|EZH2|LATS1|LATS2|PITX2|NF2|SAV1|SOX11|STK4|IKBKB|WWTR1|YAP1|SKIL|PAX6|RAPGEF2|ASAH1|RARA|SPRED3|MAFG|RBM4|ATF4|PTPRS|HOXA5|NKX3-2|STC1|WNT11|SPDEF|YIPF6|CEBPB|RBBP9|C…
GOBP_POSITIVE_REGULATION_OF_CD4_POSITIVE_ALPHA_BETA_T_CELL_ACTIVATION	0.5507	1.5596	0.0325	0.2105	https://www.gsea-msigdb.org/gsea/msigdb/human/geneset/GOBP_POSITIVE_REGULATION_OF_CD4_POSITIVE_ALPHA_BETA_T_CELL_ACTIVATION	26	SOCS5|FOXP3|SHB|IL4R|NLRP3|KLHL25|TGFBR2|LGALS9|TNFSF4|HLX|ANXA1|CD160|CD81|CD55|RIPK2|NFKBIZ|NFKBID|ZBTB7B|RARA|MALT1|PRKCZ|IL18|PRKCQ|CD83|IL23A|SOCS1
GOBP_ANTIGEN_PROCESSING_AND_PRESENTATION_OF_ENDOGENOUS_PEPTIDE_ANTIGEN	0.5582	1.5298	0.027	0.2309	https://www.gsea-msigdb.org/gsea/msigdb/human/geneset/GOBP_ANTIGEN_PROCESSING_AND_PRESENTATION_OF_ENDOGENOUS_PEPTIDE_ANTIGEN	20	ULBP1|TAP1|ULBP2|ULBP3|ERAP1|ERAP2|HFE|HLA-E|RAET1E|TAPBP|B2M|IDE|RAET1G|HLA-A|HLA-B|TAP2|MICA|HLA-C|MICB|RAET1L
GOBP_RESPONSE_TO_WATER	0.7049	1.5864	0.0264	0.1896	https://www.gsea-msigdb.org/gsea/msigdb/human/geneset/GOBP_RESPONSE_TO_WATER	9	PIK3CA|ATP2B4|AVPR1A|COL18A1|NTRK1|PKD2|SIPA1|LRP11|PLEC
GOBP_NOTOCHORD_DEVELOPMENT	0.6015	1.5763	0.0138	0.195	https://www.gsea-msigdb.org/gsea/msigdb/human/geneset/GOBP_NOTOCHORD_DEVELOPMENT	17	TEAD2|COL27A1|EFNA1|CRB2|COBL|YAP1|GLI1|WNT5A|EPHA2|COL2A1|SOX9|COL18A1|PPP1R35|STIL|ID3|WNT11|NOG
GOBP_POSITIVE_REGULATION_OF_CELL_DEVELOPMENT	0.3913	1.6164	0	0.1727	https://www.gsea-msigdb.org/gsea/msigdb/human/geneset/GOBP_POSITIVE_REGULATION_OF_CELL_DEVELOPMENT	355	CD74|AURKA|BNC1|CDKL5|MAP3K13|RET|SIRT2|MAPT|STK25|SMARCA4|SMARCB1|GATA3|LGALS1|F11R|BCL6|CLCF1|PLXNB2|PNP|ADA|ETV5|HES1|NEDD9|PLAG1|UFL1|ADNP|PLXNA4|MYRF|POU4F1|CREB1|TBC1D24|MALT1|SLC7A5|PRKCA|S1PR2|ARID1A|ARID1B|DISC1|BRD7|IL6ST|PRKDC|IL4R|EFNA5|PBRM1|PHF10|TNFSF9|WDR62|ZNF335|FOS|SMARCC2|GLI3|PPP1CC|SMARCD1|SMARCD2|SMARCE1|HIF1A|TWF2|SOX11|RUFY3|ANAPC2|LRP8|OLIG2|RIPK2|TIAM2|SART1|SKIL|TENM4|…
GOBP_EXTRACELLULAR_MATRIX_ASSEMBLY	0.516	1.6072	0.0127	0.1798	https://www.gsea-msigdb.org/gsea/msigdb/human/geneset/GOBP_EXTRACELLULAR_MATRIX_ASSEMBLY	36	FKBP10|COL3A1|MAD2L2|LOX|SOX9|HAS1|HAS2|ANTXR1|HAS3|MYH11|DAG1|ATP7A|EFEMP2|ELN|MFAP4|PLOD3|THSD4|TNXB|RGCC|GPM6B|PHLDB1|IHH|CLASP1|CLASP2|QSOX1|SMAD3|PRICKLE1|PXDN|PHLDB2|TGFB1|TGFBR1|SMPD3|NOTCH1|AGT|GAS6|TIE1
GOBP_CELLULAR_RESPONSE_TO_ZINC_ION	0.9057	2.1259	0	0.0008	https://www.gsea-msigdb.org/gsea/msigdb/human/geneset/GOBP_CELLULAR_RESPONSE_TO_ZINC_ION	11	CREB1|PARP1|HVCN1|ATP13A2|MT1G|MTF1|P2RX4|MT1X|MT2A|ZNF658|TSPO
GOBP_RESPONSE_TO_PHORBOL_13_ACETATE_12_MYRISTATE	0.8368	1.7526	0.0051	0.0824	https://www.gsea-msigdb.org/gsea/msigdb/human/geneset/GOBP_RESPONSE_TO_PHORBOL_13_ACETATE_12_MYRISTATE	7	FOS|PRKD1|CDK4|MAP4K1|ADAM15|SPHK2|FBP1
GOBP_REGULATION_OF_ADENYLATE_CYCLASE_ACTIVATING_G_PROTEIN_COUPLED_RECEPTOR_SIGNALING_PATHWAY	0.7363	1.6524	0.0079	0.1407	https://www.gsea-msigdb.org/gsea/msigdb/human/geneset/GOBP_REGULATION_OF_ADENYLATE_CYCLASE_ACTIVATING_G_PROTEIN_COUPLED_RECEPTOR_SIGNALING_PATHWAY	10	GSK3A|ATP2B4|PRKCA|APLP1|ARRDC3|GNAI2|MRAP2|OPRL1|PDE4A|CRTC3
GOBP_METENCEPHALON_DEVELOPMENT	0.4139	1.5115	0.0132	0.2429	https://www.gsea-msigdb.org/gsea/msigdb/human/geneset/GOBP_METENCEPHALON_DEVELOPMENT	93	SPTBN2|AARS1|ATIC|ABL1|GNPAT|SEMA4C|ABAT|MDK|RPGRIP1L|SEZ6|TRNP1|MAP2K1|HERC1|OTX1|GART|NCOR2|SLC25A46|ATP7A|DLL1|FOXC1|TP53|GBA1|LDB1|AGTPBP1|MECP2|WHRN|RORA|ATF2|LHX1|OPHN1|PSEN1|HSPA5|MT-ND4|BCL2|CRKL|NCOA1|FZD4|MTPN|OGDH|TUBA1A|KIF14|SEC24B|CRK|PTPN11|LPAR1|CBLN1|XRCC1|CDK5|TTBK2|GLI1|NANOS1|ENSG00000274276|SSTR2|EZH2|NAGLU|HAP1|CLP1|CBS|MT-CO1|NCSTN|HNRNPD|KCNC1|KNDC1|B4GALT2|GBX2|SMO|ARCN1|…
GOBP_CELL_PROLIFERATION_INVOLVED_IN_METANEPHROS_DEVELOPMENT	0.7139	1.5732	0.0296	0.1975	https://www.gsea-msigdb.org/gsea/msigdb/human/geneset/GOBP_CELL_PROLIFERATION_INVOLVED_IN_METANEPHROS_DEVELOPMENT	8	PTCH1|MYC|SHH|STAT1|GPC3|OSR1|BMP7|EGR1
GOBP_GPI_ANCHOR_METABOLIC_PROCESS	-0.5383	-1.8695	0	0.1252	https://www.gsea-msigdb.org/gsea/msigdb/human/geneset/GOBP_GPI_ANCHOR_METABOLIC_PROCESS	31	PIGL|PIGM|PIGN|PIGO|PIGP|PIGQ|PIGS|PIGT|PIGU|PIGV|PIGW|PIGY|PIGZ|MPPE1|SLC30A5|DPM1|DPM2|DPM3|PGAP1|PGAP2|PGAP3|GPLD1|PGAP4|PIGA|GPAA1|PIGB|PIGC|PIGF|PIGG|PIGH|PIGK
GOBP_ENTEROENDOCRINE_CELL_DIFFERENTIATION	0.5153	1.525	0.033	0.2343	https://www.gsea-msigdb.org/gsea/msigdb/human/geneset/GOBP_ENTEROENDOCRINE_CELL_DIFFERENTIATION	29	GSK3A|GSK3B|INSM1|PDX1|RFX3|AKT1|VHL|BMP4|GATA6|BMP5|DLL1|CDK6|BMAL1|NKX6-2|CLOCK|NKX2-2|RHEB|SMO|CDH2|HES1|GDF11|WNT5A|BAD|PAX6|ASCL1|PDPK1|RBM4|SIDT2|BMP6
GOBP_AORTA_DEVELOPMENT	0.5721	1.9545	0	0.0173	https://www.gsea-msigdb.org/gsea/msigdb/human/geneset/GOBP_AORTA_DEVELOPMENT	54	BMPR1A|DLL4|PKD2|CHD7|HEY1|NGFR|GAA|COL3A1|LOX|ROBO1|TGFBR2|SRF|PRDM1|EFEMP2|SMAD6|RBPJ|LRP1|ADAMTS9|HES1|FGF8|PRICKLE1|CNTRL|SNX17|SOX4|TAB1|NPRL3|SEC24B|NKX3-1|EYA1|FKBP10|TBX1|ROBO2|NAGLU|SUFU|TBX2|NDST1|EGR2|LEP|HECTD1|ADAMTS6|FOXH1|HEY2|EFNB2|DCTN5|PROX1|MYLK|JAG1|PLXND1|TGFB2|NOTCH1|SIX1|AP2B1|EDNRA|PDE2A
GOBP_PITUITARY_GLAND_DEVELOPMENT	0.5675	1.6801	0.0057	0.1219	https://www.gsea-msigdb.org/gsea/msigdb/human/geneset/GOBP_PITUITARY_GLAND_DEVELOPMENT	31	INHBB|TBX19|PITX1|ISL1|BMPR1A|BMP2|GATA2|GLI1|POU3F2|BMP4|HESX1|OTP|PITX2|GSX1|FGF10|SALL1|NOG|SOX2|RBPJ|NKX2-1|HES1|FGF8|WNT5A|LHX3|SOX3|PAX6|GLI2|CREB1|WNT4|SRD5A1|FGF2
GOBP_REGULATION_OF_GLYCOLYTIC_PROCESS	0.4868	1.5489	0.0121	0.2178	https://www.gsea-msigdb.org/gsea/msigdb/human/geneset/GOBP_REGULATION_OF_GLYCOLYTIC_PROCESS	43	NCOR1|PRKAA1|PRKAG2|PFKFB1|PGAM1|INSR|PPP2CA|PRKAA2|PRKAG1|PRXL2C|SIRT6|TREX1|RPTOR|SLC2A6|HIF1A|ZBTB20|PRKACA|ZBTB7A|ARNT|TIGAR|ARL2|DDIT4|APP|CBFA2T3|EP300|FLCN|FBP1|STAT3|ACTN3|IGF1|PSEN1|GIT1|KAT2B|MLXIPL|PPARA|HDAC4|NUPR1|OGT|EIF6|IER3|JMJD8|MLST8|MTOR
GOBP_REGULATION_OF_TRANSCRIPTION_INVOLVED_IN_G1_S_TRANSITION_OF_MITOTIC_CELL_CYCLE	0.6013	1.677	0.0086	0.1219	https://www.gsea-msigdb.org/gsea/msigdb/human/geneset/GOBP_REGULATION_OF_TRANSCRIPTION_INVOLVED_IN_G1_S_TRANSITION_OF_MITOTIC_CELL_CYCLE	21	E2F2|HINFP|ZPR1|TFDP1|CDK17|CDK18|ESRRB|E2F6|CDK5|KLF11|NPAT|GFI1|ID2|CDK14|CDK16|RB1|BACH1|BRD4|E2F4|E2F1|E2F7
GOBP_OSTEOCLAST_DIFFERENTIATION	0.4479	1.5899	0.005	0.1882	https://www.gsea-msigdb.org/gsea/msigdb/human/geneset/GOBP_OSTEOCLAST_DIFFERENTIATION	76	CEBPB|IREB2|SIGLEC15|GPR137B|BMP2|PPARGC1B|TMEM64|GLO1|FOSL2|GPR137|MAPK14|TFRC|TNFRSF11B|ATP6AP1|SLC9B2|TCIRG1|EFNA2|LRRK1|SNX10|TF|MITF|NEDD9|GPC3|RASSF2|EPHA2|KLF10|PIK3R1|POU4F1|CREB1|CTNNB1|MAFB|PIAS3|ERFE|FAM20C|OSTM1|CAMK4|TFE3|MTOR|ZNF675|FARP2|CSF1|CSF1R|JUNB|FBXW7|SFRP1|PPP3CA|FOS|RPTOR|GPR68|ANXA2|FBN1|FSTL3|LILRB3|BGLAP|TCTA|CD81|TOB2|SBNO2|GPR183|NOTCH2|SLC4A2|CCN4|CD109|FOXP1|TNFRSF…
GOBP_VASCULAR_ENDOTHELIAL_GROWTH_FACTOR_SIGNALING_PATHWAY	0.5186	1.5943	0.015	0.1881	https://www.gsea-msigdb.org/gsea/msigdb/human/geneset/GOBP_VASCULAR_ENDOTHELIAL_GROWTH_FACTOR_SIGNALING_PATHWAY	36	FLT1|VEGFB|VEGFD|ADGRA2|KDR|CADM4|NRP1|PRKD1|PRKD2|IL12A|PIK3CB|GAB1|PIK3CA|ROBO1|JCAD|CD63|PTP4A3|MYO1C|SEMA6A|DLL1|FOXC1|TNXB|DAB2IP|PIK3CD|VEGFA|NRP2|HSPB1|CCBE1|DCN|PDGFRA|NUS1|SMOC2|SPRY2|FLT4|FLT3|PGF
GOBP_TROPHECTODERMAL_CELL_DIFFERENTIATION	0.6225	1.6385	0.024	0.1542	https://www.gsea-msigdb.org/gsea/msigdb/human/geneset/GOBP_TROPHECTODERMAL_CELL_DIFFERENTIATION	17	CDX2|TEAD4|HOPX|ADA|BYSL|JUNB|NODAL|YAP1|CITED2|CNOT1|EOMES|SP3|CNOT2|CNOT3|CTR9|SRF|CUL3
GOBP_REGULATION_OF_MACROPHAGE_DIFFERENTIATION	0.6599	1.7364	0.0045	0.0905	https://www.gsea-msigdb.org/gsea/msigdb/human/geneset/GOBP_REGULATION_OF_MACROPHAGE_DIFFERENTIATION	17	ZBTB46|PTPN2|CSF1|TRIB1|RIPK1|GATA2|HSF1|ROR2|FADD|TGFB1|CASP8|ID2|RB1|PRKCA|LIF|HCLS1|INHBA
GOBP_POSITIVE_REGULATION_OF_ASTROCYTE_DIFFERENTIATION	0.797	1.7904	0	0.064	https://www.gsea-msigdb.org/gsea/msigdb/human/geneset/GOBP_POSITIVE_REGULATION_OF_ASTROCYTE_DIFFERENTIATION	10	CLCF1|BIN1|ID2|SHH|IL6ST|NOTCH1|BMP2|HES1|SERPINE2|LIF
GOBP_EMBRYONIC_ORGAN_DEVELOPMENT	0.4099	1.6954	0	0.1141	https://www.gsea-msigdb.org/gsea/msigdb/human/geneset/GOBP_EMBRYONIC_ORGAN_DEVELOPMENT	378	ARL13B|MEF2C|EFNA1|SOBP|CHD7|TRIOBP|FBN2|HEY1|ADM|COL18A1|GATA3|DLL1|TP53|NSDHL|BMI1|ERCC2|GRB2|IRX5|HOXA4|ADA|HES1|CLRN1|EPHA2|PLXNA4|STOX1|RUNX2|PSEN1|GCM1|VAX2|HOXB4|RARRES2|FGFR2|FRS2|DLG1|TFEB|DLX2|KCNQ4|DVL1|SEC24B|AKT1|IGF2|EYA1|TBX1|TUBB2B|PPIL1|ZNF568|PCDH12|EOMES|HAND2|PITX2|SUFU|PHLDA2|PLK4|TWIST1|GLI3|PPP1R35|STIL|HIF1A|SOX11|GJB5|SATB2|STK3|HECTD1|STK4|MDFI|SLC39A1|TEAD1|SNAI1|TEAD2|…
GOBP_NEPHRON_DEVELOPMENT	0.4475	1.6952	0.0024	0.1138	https://www.gsea-msigdb.org/gsea/msigdb/human/geneset/GOBP_NEPHRON_DEVELOPMENT	131	LZTS2|MAGED1|MEF2C|CALB1|PKD2|RET|BMP4|EGR1|MTSS1|TACSTD2|ACAT1|GATA3|DLL1|SMAD4|AQP1|FMN1|HES1|ILK|GPC3|KLF15|MPV17|CTNNB1|IRX3|KIF26B|LAMA5|LAMB2|PTPRO|NID1|DLG1|GPR4|MYC|ASXL1|ITGB3|NUP107|NUP160|EYA1|DCHS1|PLCE1|SEC61A1|GDNF|GLI3|NPNT|LIF|PAX8|BMP7|SALL1|SIX2|HS2ST1|WNT9B|ANGPT1|HS3ST3A1|VEGFA|HS3ST3B1|NOTCH2|SMO|WWTR1|FOXD1|YAP1|AHI1|WNT2B|AQP11|SOX8|WNT4|CFLAR|FGF2|MYO1E|SIX1|HOXA11|WNT11|H…
GOBP_CHONDROCYTE_DIFFERENTIATION_INVOLVED_IN_ENDOCHONDRAL_BONE_MORPHOGENESIS	0.6971	1.7447	0.0061	0.0859	https://www.gsea-msigdb.org/gsea/msigdb/human/geneset/GOBP_CHONDROCYTE_DIFFERENTIATION_INVOLVED_IN_ENDOCHONDRAL_BONE_MORPHOGENESIS	14	SERPINH1|COL27A1|IHH|NPPC|TRIP11|ATF2|RARG|SOX9|TGFBR2|AXIN2|SMPD3|ANXA6|TSKU|IFT80
GOBP_POSITIVE_REGULATION_OF_ENDOTHELIAL_CELL_PROLIFERATION	0.4755	1.6516	0.0013	0.1415	https://www.gsea-msigdb.org/gsea/msigdb/human/geneset/GOBP_POSITIVE_REGULATION_OF_ENDOTHELIAL_CELL_PROLIFERATION	71	VEGFB|VEGFD|KDR|NRP1|MDK|BMP4|THBS4|JCAD|HMGB2|FGF10|MYDGF|NR4A1|HMGB1|PIK3CD|AGGF1|HTR2B|ARNT|ADAM17|WNT5A|EGFL7|PLXNB3|STAT3|HSPG2|TGFBR1|ITGA4|FLT4|EGR3|PRKCA|POLD4|PLCG1|AGTR1|FGFR1|BMP6|NRARP|SP1|GHRL|VASH2|ITGB3|AKT1|IGF2|PRKD1|PRKD2|GATA2|PDCD6|SIRT6|CCL11|SEMA5A|NRAS|RPTOR|AKT3|HIF1A|ECM1|ZNF580|RICTOR|ANG|PDCL3|PDGFB|VEGFA|NRP2|CXCL12|CDH13|F3|PPP1R16B|PROX1|HMOX1|FGF2|PDPK1|SIRT1|EMC10|…
GOBP_TRNA_THREONYLCARBAMOYLADENOSINE_MODIFICATION	-0.8864	-1.8312	0.0024	0.1585	https://www.gsea-msigdb.org/gsea/msigdb/human/geneset/GOBP_TRNA_THREONYLCARBAMOYLADENOSINE_MODIFICATION	5	GON7|TPRKB|OSGEP|YRDC|OSGEPL1
GOBP_CIRCADIAN_RHYTHM	0.4087	1.5938	0.0011	0.1879	https://www.gsea-msigdb.org/gsea/msigdb/human/geneset/GOBP_CIRCADIAN_RHYTHM	162	CSNK1E|MAGED1|SIN3A|CIART|EGR1|PIWIL2|ADRB1|KDM2A|TP53|NR1H3|SREBF1|SIK1|NFIL3|GFPT1|PRMT5|ADCY1|ADORA2A|CREB1|KMT2A|PPARA|PPARGC1A|SIAH2|RELB|SETX|FBXL3|GPR157|CDK1|KDM8|PPP1CA|SLC6A4|MTOR|NCOA2|GSK3B|NR2F6|HCRTR2|PRKAA1|HOMER1|PROK2|SCN9A|BHLHE40|SRRD|PRKDC|SFPQ|NAMPT|NR1D1|OPRL1|EZH2|SIRT6|NRIP1|NAGLU|PPP1CB|PPP1CC|BTRC|ID3|BHLHE41|HNRNPD|MYBBP1A|HDAC3|HNRNPR|HNRNPU|BMAL1|TARDBP|BMAL2|CLOCK|MT…
GOBP_REGULATION_OF_EXTRINSIC_APOPTOTIC_SIGNALING_PATHWAY_VIA_DEATH_DOMAIN_RECEPTORS	0.5497	1.7264	0.0057	0.0932	https://www.gsea-msigdb.org/gsea/msigdb/human/geneset/GOBP_REGULATION_OF_EXTRINSIC_APOPTOTIC_SIGNALING_PATHWAY_VIA_DEATH_DOMAIN_RECEPTORS	37	PMAIP1|RAF1|BMPR1B|GSK3B|ARHGEF2|SFRP2|DDX3X|ICAM1|ATF3|PARK7|SFRP1|SP100|BMP5|MADD|HMGB2|LGALS3|PEA15|FAF1|STK3|STK4|TIMP3|GPX1|SKIL|BRCA1|BCL2L1|FAIM|STX4|PTEN|HMOX1|THBS1|TNFAIP3|RFFL|ITPRIP|RNF34|FEM1B|TMBIM1|CFLAR
GOBP_GROWTH_PLATE_CARTILAGE_DEVELOPMENT	0.5814	1.5469	0.0236	0.2179	https://www.gsea-msigdb.org/gsea/msigdb/human/geneset/GOBP_GROWTH_PLATE_CARTILAGE_DEVELOPMENT	17	COL27A1|NPPC|CER1|ATF2|RARB|RARG|COMP|RARA|SOX9|THBS3|TGFBR2|FOSL2|ANXA6|STC1|TSKU|ZMPSTE24|IFT80
GOBP_MYELOID_LEUKOCYTE_DIFFERENTIATION	0.4756	1.8755	0	0.0365	https://www.gsea-msigdb.org/gsea/msigdb/human/geneset/GOBP_MYELOID_LEUKOCYTE_DIFFERENTIATION	174	CD74|GPR137B|CUL4A|BMP4|TMEM64|GLO1|FOSL2|GATA3|LBR|IRF7|RUNX1|GBA1|FES|PIK3CD|RIPK1|LEF1|MITF|NEDD9|GPC3|RASSF2|EPHA2|PIK3R1|MYH9|POU4F1|CREB1|PSEN1|CTNNB1|PIAS3|PRKCA|BATF3|RELB|CLPB|FAM20C|OSTM1|GAB3|TFE3|MTOR|MYC|IL1RL1|JUNB|NKAP|CD101|CASP10|ITGB8|FADD|KIT|NAGLU|FOS|DHRS7B|SRP54|LIF|FBN1|FSTL3|LILRB3|TCTA|TOB2|SBNO2|VEGFA|IFI16|NOTCH2|SLC4A2|CCN4|CD109|FOXP1|ZFPM1|APP|CEACAM1|POU4F2|VPS54|TG…
GOBP_REGULATION_OF_NOTCH_SIGNALING_PATHWAY	0.486	1.7466	0	0.085	https://www.gsea-msigdb.org/gsea/msigdb/human/geneset/GOBP_REGULATION_OF_NOTCH_SIGNALING_PATHWAY	83	GALNT11|NEURL1|DLL4|YJEFN3|HEY1|LLGL2|NFKBIA|PDCD10|ROBO1|ENHO|NEPRO|RFNG|GAS2|SYNJ2BP|TM2D3|TSPEAR|DLL1|FGF10|HIF1AN|BCL6|SREBF2|DLL3|NOD2|DLX1|ADAM10|SLC35C1|POFUT1|HES1|NIBAN2|POGLUT1|ITGB1BP1|EGFL7|STAT3|DTX1|CDK3|LFNG|BEND6|DLK1|PRAG1|CD46|DLK2|MAGEA1|NRARP|WWP2|METTL3|DLX2|ZMIZ1|AKT1|ARRDC1|IL6ST|GATA2|FBXW7|ROBO2|EPN2|KIT|TSPAN14|TSPAN5|CCNC|JAG2|ARRB1|YTHDF2|PRKCI|LLGL1|BMP7|HES5|NOTCH2NL…
GOBP_POSITIVE_REGULATION_OF_JNK_CASCADE	0.4756	1.6606	0	0.1352	https://www.gsea-msigdb.org/gsea/msigdb/human/geneset/GOBP_POSITIVE_REGULATION_OF_JNK_CASCADE	74	TPD52L1|MAPKBP1|MAP2K4|GADD45A|TNFRSF19|HRAS|MAPK8IP1|TIRAP|MAP3K11|PLCB1|MAP3K5|MINK1|TNIK|HMGB1|NOD2|PJA2|MAP3K10|MTURN|WNT16|RIPK1|SH3RF2|SH3RF3|RASSF2|WNT5A|TAOK2|SDCBP|UNC5CL|HIPK2|WNT7B|FLT4|SH3RF1|CCN2|XIAP|AXIN1|EDA2R|MAPK8IP3|NOD1|MBIP|DUSP19|CRK|MYD88|TRPV4|NOX1|MAP4K2|MFHAS1|AGER|CARD9|NAIP|TRAF4|PYCARD|PTK2B|FZD7|TAOK1|STK3|DAB2IP|ANKRD6|F2RL1|RIPK2|MAP2K7|APP|WNT7A|EDAR|FGF19|DUSP22|…
GOBP_ODONTOGENESIS_OF_DENTIN_CONTAINING_TOOTH	0.4383	1.5187	0.0077	0.2402	https://www.gsea-msigdb.org/gsea/msigdb/human/geneset/GOBP_ODONTOGENESIS_OF_DENTIN_CONTAINING_TOOTH	68	STIM1|BAX|SLC24A4|BMPR1A|BMP2|ACVR2A|BMP4|NGFR|ADM|GATA6|BCL11B|HDAC1|TNFRSF11B|FGF10|FOXC1|TCIRG1|CCDC154|DLX1|LHX8|LEF1|FGF8|ACVR2B|RELT|RUNX2|WNT10A|CTNNB1|PPARA|SMPD3|LAMA5|BCL2L11|TNC|FAM20C|DLX2|CSF1|CFTR|TBX1|ROGDI|HAND2|ODAPH|JAG2|WNT6|ANKRD11|GLI3|NF2|BMP7|DLX3|APCDD1|NKX2-3|SHH|SLC4A2|PERP|SMO|MSX2|FST|SOSTDC1|EDA|GLI2|PDGFRA|EDAR|MSX1|LRP4|SCN5A|CNNM4|NECTIN1|HDAC2|TRAF6|CTNNA1|BSG
GOBP_MUSCLE_HYPERTROPHY_IN_RESPONSE_TO_STRESS	0.5688	1.538	0.0301	0.2255	https://www.gsea-msigdb.org/gsea/msigdb/human/geneset/GOBP_MUSCLE_HYPERTROPHY_IN_RESPONSE_TO_STRESS	20	ATP2B4|LMNA|HEY2|PPARG|NPPA|FOXO1|TRPC3|SMAD3|KLF15|INPP5F|TCAP|EZH2|GATA6|PPP3CA|HDAC4|MYH6|ATP2A2|SMAD4|CAMTA2|KDM4A
GOBP_NEURON_FATE_COMMITMENT	0.5845	1.9391	0	0.0203	https://www.gsea-msigdb.org/gsea/msigdb/human/geneset/GOBP_NEURON_FATE_COMMITMENT	54	ISL2|HOXC10|ISL1|DLL4|ATOH7|BMP4|BCL11B|GSX1|NFIB|DLL1|SMAD4|DLX1|NOTCH3|RBPJ|DMRTA2|NFIA|MNX1|LHX3|SOX1|POU4F1|CTNNB1|TGFBR1|ID2|MYT1L|DLX2|EYA1|GATA2|POU3F2|FKBP8|ZNF521|EHMT2|PRRX1|SOX9|ESRP1|SUFU|JAG2|GLI3|EPOP|FOXA1|HOXD10|NKX6-2|IHH|NKX2-2|SHH|NKX2-1|OLIG2|PROX1|PAX6|GLI2|ASCL1|NOTCH1|LMO4|CDC42|SIX1
GOBP_REGULATION_OF_RIBONUCLEASE_ACTIVITY	0.8598	1.8177	0.0033	0.0539	https://www.gsea-msigdb.org/gsea/msigdb/human/geneset/GOBP_REGULATION_OF_RIBONUCLEASE_ACTIVITY	7	ABCE1|OASL|HSPA1A|NPM1|PDE3A|TMBIM6|OAS3
GOBP_INTRINSIC_APOPTOTIC_SIGNALING_PATHWAY_IN_RESPONSE_TO_ENDOPLASMIC_RETICULUM_STRESS	0.5924	2.0031	0	0.0091	https://www.gsea-msigdb.org/gsea/msigdb/human/geneset/GOBP_INTRINSIC_APOPTOTIC_SIGNALING_PATHWAY_IN_RESPONSE_TO_ENDOPLASMIC_RETICULUM_STRESS	59	AIFM1|PMAIP1|CEBPB|SERINC3|BAK1|BOK|BAX|LRRK2|TRIB3|SELENOS|EIF2AK3|TXNDC12|HYOU1|TRAF2|BRSK2|DNAJC10|MAP3K5|TP53|OPA1|RNF183|CREB3L1|ATP2A3|XBP1|ERN1|SYVN1|QRICH1|ERP29|TMEM117|HSPA1A|BCL2L11|CREB3|ATP2A1|BCL2|PPP1R15A|DDIT3|BBC3|PDX1|ITPR1|APAF1|PML|TMBIM6|WFS1|PARK7|TNFRSF10B|GRINA|PRKN|NCK1|NCK2|HERPUD1|DAB2IP|PTPN2|CHAC1|ERO1A|BCL2L1|BAG6|PTPN1|ATF4|SELENOK|SIRT1
GOBP_REPLACEMENT_OSSIFICATION	0.5698	1.6868	0.0073	0.1171	https://www.gsea-msigdb.org/gsea/msigdb/human/geneset/GOBP_REPLACEMENT_OSSIFICATION	28	MEF2C|COL13A1|DLX5|BMP4|BPNT2|ENSG00000274276|FGFR3|COL2A1|FGF18|MMP16|CBS|FOXC1|EXT1|IFT80|PHOSPHO1|MMP14|CSGALNACT1|NAB1|RUNX2|NAB2|SMPD3|COL1A1|INPPL1|ALPL|SCX|BMP6|PEX7|MEF2D
GOBP_REGULATION_OF_EPIDERMIS_DEVELOPMENT	0.587	1.9321	0	0.0215	https://www.gsea-msigdb.org/gsea/msigdb/human/geneset/GOBP_REGULATION_OF_EPIDERMIS_DEVELOPMENT	51	VDR|CYP27B1|ROCK1|SGPP1|ROCK2|BMP4|MACROH2A2|NME2|PTCH1|KDF1|NCOA3|DLL1|FOXC1|SFN|SULT2B1|ERRFI1|HES1|NAB1|KRT10|MAFF|AQP3|MED1|HOXA7|EZH2|NUMA1|ESRP1|TRIM16|SRSF6|KLF7|PRKCH|PLAAT4|EXTL3|HES5|HEY2|GRHL1|CD109|MSX2|ABCA12|ELAPOR2|ETV4|PTCH2|KEAP1|MYCL|MACROH2A1|MAFG|NAB2|FGF2|NOTCH1|TMEM79|ZFP36|ZFP36L1
GOBP_BONE_MORPHOGENESIS	0.4488	1.5846	0.0051	0.1909	https://www.gsea-msigdb.org/gsea/msigdb/human/geneset/GOBP_BONE_MORPHOGENESIS	84	MEF2C|CHSY1|LTBP3|DLX5|BMP4|COL3A1|GLG1|COMP|LRP5|FGF18|TGFBR2|FOSL2|ANXA6|FOXC1|IFT80|INSIG2|PHOSPHO1|COL27A1|DHRS3|NPPC|INSIG1|SHOX2|CSGALNACT1|NAB1|ATF2|RARG|RUNX2|TGFB3|THBS3|ATG9A|SMPD3|TFAP2A|COL1A1|INPPL1|RIPPLY2|FGFR2|BMP6|IFITM5|OSR2|ZMPSTE24|BMPR1B|BMPR2|TRPV4|CER1|COL13A1|RARB|BPNT2|CITED2|ENSG00000274276|FGFR3|MEGF8|COL2A1|SOX9|MMP16|HAS2|TWIST1|GLI3|CBS|GHR|EXT1|EXT2|FOXN3|FREM1|SERP…
GOBP_DORSAL_VENTRAL_AXIS_SPECIFICATION	0.6815	1.6461	0.014	0.1459	https://www.gsea-msigdb.org/gsea/msigdb/human/geneset/GOBP_DORSAL_VENTRAL_AXIS_SPECIFICATION	12	MDFI|SFRP1|CTNNB1|VAX2|AXIN2|BMPR1A|CXXC4|SMAD2|SMAD6|PAX6|WNT3|AXIN1
GOBP_REGULATION_OF_AMACRINE_CELL_DIFFERENTIATION	0.8581	1.7301	0.0066	0.0914	https://www.gsea-msigdb.org/gsea/msigdb/human/geneset/GOBP_REGULATION_OF_AMACRINE_CELL_DIFFERENTIATION	6	DLX1|DLX2|TGIF2|HES1|GDF11|POU4F2
GOBP_VIRAL_TRANSCRIPTION	0.4833	1.5559	0.012	0.212	https://www.gsea-msigdb.org/gsea/msigdb/human/geneset/GOBP_VIRAL_TRANSCRIPTION	46	TRIM27|USF2|MON1B|TRIM11|INPP5K|HEXIM1|TAF11|NUCKS1|MDFIC|CCNT1|IFITM3|TFAP4|JUN|HDAC1|SMARCA4|SNW1|SMARCB1|TRIM32|CCL5|TRIM13|CCNT2|TRIM14|RSF1|UBP1|DHX9|TARBP2|TARDBP|TRIM21|RRP1B|GTF2B|TRIM62|LEF1|TRIM8|ZNF639|EP300|CHD1|CDK9|POU2F3|CTDP1|HMGA2|LARP7|PSMC3|ZFP36|REST|SP1|USF1
GOBP_MIDBRAIN_HINDBRAIN_BOUNDARY_DEVELOPMENT	0.7787	1.5398	0.02	0.2233	https://www.gsea-msigdb.org/gsea/msigdb/human/geneset/GOBP_MIDBRAIN_HINDBRAIN_BOUNDARY_DEVELOPMENT	6	EN1|GBX2|HES1|FGF8|SSBP3|KDM2B
GOBP_NEGATIVE_REGULATION_OF_AUTOPHAGY	0.43	1.5296	0.0164	0.2298	https://www.gsea-msigdb.org/gsea/msigdb/human/geneset/GOBP_NEGATIVE_REGULATION_OF_AUTOPHAGY	81	TRIM27|POLDIP2|WASHC1|LRRK2|CTSA|VHL|SCFD1|UBQLN4|LZTS1|MET|TBC1D14|SIRT2|PINK1|RNF41|FEZ2|PHF23|HERC1|MTM1|SEC22B|SMCR8|TMEM39A|TP53|TAB2|TSC1|TAB3|TLK2|TSPO|WDR6|KDM4A|MTMR9|NPC1|TSC2|EIF4E|WNK1|EP300|USP30|RNF5|STAT3|FOXK1|EIF4G1|FOXK2|EIF4G2|EIF4G3|GOLGA2|SLC7A5|DAP|BECN1|ERFE|DAPL1|BCL2|NRBP2|MLST8|MTOR|RRAGC|ZKSCAN3|RRAGB|RRAGD|AKT1|CPTP|STK38L|LEPR|CLEC16A|FEZ1|EHMT2|PIK3CA|SNRNP70|KLHL22|…
GOBP_REGULATION_OF_FAT_CELL_DIFFERENTIATION	0.5329	1.9797	0	0.0125	https://www.gsea-msigdb.org/gsea/msigdb/human/geneset/GOBP_REGULATION_OF_FAT_CELL_DIFFERENTIATION	111	JDP2|SIRT2|TMEM64|TRPM4|ASXL2|LMO3|WNT10B|SORT1|AAMDC|RREB1|HES1|INSIG1|CREBL2|SMAD3|SNAI2|CREB1|RARRES2|MEX3C|PIM1|FNDC5|ANKRD26|RUNX1T1|TFE3|AXIN1|DDIT3|ASXL1|CARM1|AKT1|HTR2C|FOXO1|TRIO|NR1D1|SIRT6|SAV1|GPER1|BMP7|HNRNPU|STK3|STK4|BMAL1|NAPEPLD|CCN4|WIF1|MSX2|WWTR1|YAP1|FERMT2|GNB3|DUSP10|ZBTB7B|TGFB1|AXIN2|TLCD3B|SIX1|TRIB2|CEBPB|TGFB1I1|WDFY2|TRIB3|BMP2|SFRP2|CMKLR1|GPS2|TPH1|BBS12|LRP5|MAPK…
GOBP_MESODERM_MORPHOGENESIS	0.5296	1.7781	0	0.0696	https://www.gsea-msigdb.org/gsea/msigdb/human/geneset/GOBP_MESODERM_MORPHOGENESIS	63	ITGA2|BMPR1A|GJA1|SFRP2|BMP4|DKK1|ITGB1|KLF4|SRF|FOXC1|PRKACA|EXOC4|TWSG1|LEF1|POFUT2|SMAD1|SMAD2|SMAD3|WNT3A|WNT5A|AHDC1|EPHA2|EPB41L5|FOXF1|HMGA2|KDM6B|GPI|MESP2|FGFR2|WNT3|AXIN1|TBX19|BMPR2|ITGB3|EYA2|ARMC5|EYA1|EOMES|WLS|ITGA8|ETV2|NF2|TBX3|EXT2|ITGA3|PRKAR1A|BMP7|NOG|SIX2|SNAI1|ACVR1|CRB2|TBX20|NODAL|TAF10|ITGB4|TBX6|TXNRD1|SETD2|SCX|HOXA11|WNT11|INHBA
GOBP_HEART_MORPHOGENESIS	0.3984	1.5782	0	0.1933	https://www.gsea-msigdb.org/gsea/msigdb/human/geneset/GOBP_HEART_MORPHOGENESIS	213	ARL13B|MEF2C|EFNA1|CHD7|TMEM100|HEY1|GATA6|MYL3|CERT1|GATA3|DLL1|TP53|SMAD4|SMAD6|FLNA|HES1|ILK|RTN4|POU4F1|PSEN1|EPHB4|MESP2|PTK2|FGFR2|GSK3A|LEMD2|DVL1|SEC24B|APC|EYA1|INSR|TBX1|DCHS1|HAND2|OLFM1|PITX2|SUFU|HAS2|SEMA3C|FGFRL1|TWIST1|STIL|HIF1A|SAV1|SOX11|SNAI1|TEAD2|YAP1|AHI1|SOS1|PLXND1|FZD2|SIX1|MDM2|MDM4|NPHP3|WNT11|SETDB2|ISL1|LEFTY1|BMPR1A|SFRP2|DKK1|PTCH1|BMP5|TGFBR2|BBS5|BBS7|FOXC1|MKKS|…
GOBP_ADENOHYPOPHYSIS_DEVELOPMENT	0.7974	1.8546	0	0.0461	https://www.gsea-msigdb.org/gsea/msigdb/human/geneset/GOBP_ADENOHYPOPHYSIS_DEVELOPMENT	10	SOX2|PITX2|WNT4|FGF2|GSX1|BMP2|HES1|FGF8|GATA2|LHX3
GOBP_DORSAL_SPINAL_CORD_DEVELOPMENT	0.7442	1.9172	0	0.0256	https://www.gsea-msigdb.org/gsea/msigdb/human/geneset/GOBP_DORSAL_SPINAL_CORD_DEVELOPMENT	16	DRAXIN|GDF7|DAAM2|WNT3A|LHX1|LHX3|PROX1|DRGX|MDGA1|ASCL1|GDNF|PBX3|GSX1|LMO4|UNCX|HOXB8
GOBP_POSITIVE_REGULATION_OF_EXCITATORY_POSTSYNAPTIC_POTENTIAL	0.5541	1.5918	0.0249	0.1889	https://www.gsea-msigdb.org/gsea/msigdb/human/geneset/GOBP_POSITIVE_REGULATION_OF_EXCITATORY_POSTSYNAPTIC_POTENTIAL	26	SSH1|BAIAP2|DVL1|GRIN1|CUX2|RIMS1|ADRB2|PRKAR1B|NLGN3|SHANK3|PTK2B|STX1B|SHANK1|GRIN2B|GRIN2C|CHRNA7|GRIN2D|RELN|DLG4|NLGN2|WNT7A|PTEN|RIMS2|TBC1D24|PRKCZ|STX1A
GOBP_ICOSANOID_SECRETION	-0.6259	-2.0555	0	0.0251	https://www.gsea-msigdb.org/gsea/msigdb/human/geneset/GOBP_ICOSANOID_SECRETION	23	MIF|NMB|NOS2|NTSR1|OC90|P2RX4|PLA2G12A|PLA2G12B|PLA2R1|PNPLA8|PROCA1|PTGES|TNFRSF11A|PLA2G4A|ABCC4|IL1B|ACE|ANXA1|BDKRB2|CYP4F2|EDN1|LEP|MAP2K6
GOBP_REGULATION_OF_ALPHA_BETA_T_CELL_ACTIVATION	0.4364	1.5487	0.0076	0.2178	https://www.gsea-msigdb.org/gsea/msigdb/human/geneset/GOBP_REGULATION_OF_ALPHA_BETA_T_CELL_ACTIVATION	79	JAK2|IRF4|PTPRC|HFE|HLA-E|JAK3|IL12A|VSIR|NLRP3|IRF1|KLHL25|MAPK8IP1|TGFBR2|CBFB|LGALS9|RUNX3|TNFSF4|GATA3|PRDM1|HLX|RUNX1|BCL6|HMGB1|TYK2|PNP|TWSG1|ADA|CBLB|ADORA2A|TNFRSF14|ZBTB16|MALT1|SH3RF1|PRKCZ|PRKCQ|CD83|HLA-A|NDFIP1|SMAD7|SOCS1|DAPL1|SOCS5|FOXP3|SHB|TBX21|JUNB|NKAP|IL4R|CD274|CRTAM|AP3B1|HSPH1|AP3D1|AGER|GLI3|ANXA1|CD160|ZC3H12A|CD81|ITPKB|IHH|SHH|SLC4A2|CD55|RIPK2|ZAP70|NFKBIZ|NFKBID|ZB…
GOBP_ELECTRON_TRANSPORT_CHAIN	-0.4661	-2.2539	0	0.0014	https://www.gsea-msigdb.org/gsea/msigdb/human/geneset/GOBP_ELECTRON_TRANSPORT_CHAIN	155	PINK1|IMMP2L|NDUFAF1|GBA1|SLC25A13|COX11|COX15|SCO2|SDHAF2|SURF1|MT-ND1|MT-ND2|MT-ND3|MT-ND4|MT-ND4L|MT-ND5|MT-ND6|PPARGC1A|UQCRFS1|AFG1L|AIFM2|BID|CCNB1|CDK1|CHCHD2|COA6|COQ9|COX4I1|COX5A|COX5B|COX6A1|COX6B1|COX6C|COX7A1|COX7A2|COX7A2L|HAAO|COX7B|ALDH2|COX7C|COX8A|COX8C|CYC1|DEGS1|CYCS|DNAJC15|ETFA|DGUOK|ETFB|ETFDH|ETFRF1|GHITM|GPD2|ISCU|MT-CO1|MT-CO2|MT-CO3|MT-CYB|MYBBP1A|NDUFA1|NDUFA10|NDUFA4|…
GOBP_ADAPTIVE_THERMOGENESIS	0.4081	1.5572	0.0035	0.2113	https://www.gsea-msigdb.org/gsea/msigdb/human/geneset/GOBP_ADAPTIVE_THERMOGENESIS	141	TSHR|CKB|LNPEP|SCD|THADA|GPR3|ADRB1|CNOT3|LAMA4|SMARCA4|NR1H2|THRA|GATM|NR1H3|PRKAB1|WNT10B|PRKAB2|OMA1|ACSL1|ADAM17|GNAS|PDGFC|ABHD6|DOCK7|KDM6B|EBF2|PPARGC1A|ZNF516|TFE3|DDIT3|DBH|BSCL2|APC|ARRDC3|IL4R|ALDH1A1|LEPR|ZNF423|NR1D1|ALMS1|EHMT1|OXTR|SIRT6|PLCL1|PLCL2|DHRS7B|SLC25A5|PCTP|DIO2|HDAC3|HNRNPU|BMAL1|VEGFA|TRPV2|ZBTB7B|ACTN3|IGF1R|IGF2BP2|IL15|NRDC|IL18|NPR3|ALPL|ATF4|GADD45G|ACOT13|CEBPB|…
GOBP_NEGATIVE_REGULATION_OF_CREB_TRANSCRIPTION_FACTOR_ACTIVITY	0.9441	1.705	0	0.1074	https://www.gsea-msigdb.org/gsea/msigdb/human/geneset/GOBP_NEGATIVE_REGULATION_OF_CREB_TRANSCRIPTION_FACTOR_ACTIVITY	4	SIK1|FOXP3|EIF2AK4|DDIT3
GOBP_KIDNEY_MORPHOGENESIS	0.4718	1.7018	0	0.1089	https://www.gsea-msigdb.org/gsea/msigdb/human/geneset/GOBP_KIDNEY_MORPHOGENESIS	90	LZTS2|MAGED1|CITED1|CTNNBIP1|LRRK2|CALB1|BMP2|SIX4|STAT1|GREM1|PKD2|BMP4|PTCH1|TACSTD2|GATA3|FGF10|SMAD4|FMN1|GCNT1|GCNT4|GZF1|HOXD11|IRX1|IRX2|HES1|FGF8|ILK|TMEM59L|GPC3|GREB1L|LHX1|CTNS|ERBB4|CTNNB1|PKD1|WNT7B|IRX3|KIF26B|LAMA5|AGT|SOX4|BCL2|DLG1|ZMPSTE24|MYC|ASXL1|EYA1|DCHS1|PPP3CA|SOX9|FRAS1|GDNF|WNT6|GLI3|NPNT|LIF|PBX1|PAX8|BMP7|SALL1|FOXJ1|NOG|SIX2|HES5|HS2ST1|WNT9B|HS3ST3A1|VEGFA|HS3ST3B1|…
GOBP_ANDROGEN_RECEPTOR_SIGNALING_PATHWAY	0.4791	1.508	0.0331	0.2451	https://www.gsea-msigdb.org/gsea/msigdb/human/geneset/GOBP_ANDROGEN_RECEPTOR_SIGNALING_PATHWAY	42	NCOR1|ARID1A|ZMIZ1|SAFB2|NKX3-1|RNF14|TMF1|KDM4C|DDX5|DDX17|DNAJA1|PARK7|SFRP1|DAXX|RNF6|PHB1|HDAC1|SMARCA4|NCOR2|HDAC6|KDM3A|KDM1A|PLPP1|AR|ZBTB7A|FOXH1|MAPK1|PIAS2|PMEPA1|FOXP1|TRIM68|RWDD1|NODAL|EP300|PRMT2|ZDHHC7|RHOA|SIRT1|UBE3A|PKN1|FKBP4|DAB2
GOBP_POSITIVE_REGULATION_OF_TRANSCRIPTION_BY_RNA_POLYMERASE_II	0.4402	1.8799	0	0.0373	https://www.gsea-msigdb.org/gsea/msigdb/human/geneset/GOBP_POSITIVE_REGULATION_OF_TRANSCRIPTION_BY_RNA_POLYMERASE_II	1048	HINFP|AATF|ZNF668|CHD7|KPNA6|MET|BCLAF1|HEY1|NCOA6|DDX17|ATF3|DDX21|BCL11B|FOSL2|ZNF462|BORCS8-MEF2B|MEF2B|MAML2|MAML3|TP53BP1|FLI1|HOXA4|HIVEP1|LHX3|SHOX|SOX1|CREB1|HNF4G|CREB3L2|GCM1|CAVIN4|KAT2B|MAFA|AGO1|ZBTB18|AGO2|USF2|AKT1|ELK4|FOXO1|GLIS1|TNIP2|ELF4|PELP1|ZNF335|PITX2|TWIST1|MLX|MOSPD1|ARRB1|HDAC3|MZF1|NKRF|RNASEL|CRTC3|IRF2|IRF9|SBNO2|RRP1B|IFI16|ZNF304|RIPK2|ZNF175|APP|HOXC11|GLIS2|HYAL…
GOBP_REGULATION_OF_VASCULATURE_DEVELOPMENT	0.3931	1.547	0.0022	0.2183	https://www.gsea-msigdb.org/gsea/msigdb/human/geneset/GOBP_REGULATION_OF_VASCULATURE_DEVELOPMENT	211	FLT1|BTG1|VEGFB|EFNA1|VEGFD|ERAP1|PAK4|ADM|GATA6|PKM|SEMA6A|DLL1|MTDH|AQP1|MYDGF|AGGF1|ADAM10|ADAMTS9|GPNMB|CREB3L1|EPHA2|NINJ1|GLUL|SLC12A2|FOXO4|PRKCA|AGO1|AGO2|HGS|PDE3B|RAPGEF3|TSPAN18|ITGB3|PRKD1|AMOT|PRKD2|NAXE|SIRT6|SP100|TWIST1|PTGIS|HIF1A|PTK2B|DAB2IP|SLC39A12|PDCL3|SASH1|ZNF304|HSPB1|HYAL1|BRCA1|PLXND1|SERPINF1|FGF2|IL1B|HOXA5|FKBPL|RNH1|TIE1|ATP2B4|CXCR2|ISL1|GADD45A|ROCK1|ROCK2|SFRP2|…
GOBP_REGULATION_OF_NUCLEASE_ACTIVITY	0.5927	1.5854	0.0251	0.1896	https://www.gsea-msigdb.org/gsea/msigdb/human/geneset/GOBP_REGULATION_OF_NUCLEASE_ACTIVITY	19	NEIL1|OASL|PCNA|NPM1|PRKCD|AKT1|DDX11|TMBIM6|TERF1|TERF2|DFFA|ABCE1|HSPA1A|PDE3A|RPS3|HMGB2|SIRT1|OAS3|HMGB1
GOBP_REGULATION_OF_DEVELOPMENTAL_GROWTH	0.3819	1.5649	0	0.2053	https://www.gsea-msigdb.org/gsea/msigdb/human/geneset/GOBP_REGULATION_OF_DEVELOPMENTAL_GROWTH	268	YY1|MEF2C|CDKL5|CHD7|MAP3K13|FSTL4|MAPT|ADRB1|GATA6|GAMT|ACACB|FOSL2|HTRA2|PLCB1|SEMA6A|DLL1|CDKN1A|VIL1|G6PD|RTN4|ADNP|PLXNA4|CREB1|CTDP1|PPARA|SEMA6D|SYT4|GPAM|FGFR2|GPAT4|CDK1|SLC6A4|GSK3A|GSK3B|DISC1|DRAXIN|AKT1|IGF2|CDKN1B|INSR|CDK5|EFNA5|LATS1|OLFM1|LATS2|SEMA3C|SAV1|TWF2|HDAC3|PUM2|STK3|STK4|RUFY3|ANAPC2|VGLL4|WWC1|NKD1|WWC2|WWC3|MAP2|YAP1|APOE|DNM2|ITSN2|APP|POU4F2|DUSP10|ACTN3|MBD5|IGF1|…
GOBP_C_X_C_CHEMOKINE_RECEPTOR_CXCR4_SIGNALING_PATHWAY	0.9127	1.5817	0.0052	0.1924	https://www.gsea-msigdb.org/gsea/msigdb/human/geneset/GOBP_C_X_C_CHEMOKINE_RECEPTOR_CXCR4_SIGNALING_PATHWAY	4	LYN|CXCR4|WBP1L|ENTREP1
GOBP_NEGATIVE_REGULATION_OF_MESENCHYMAL_CELL_APOPTOTIC_PROCESS	0.7043	1.5619	0.0297	0.2086	https://www.gsea-msigdb.org/gsea/msigdb/human/geneset/GOBP_NEGATIVE_REGULATION_OF_MESENCHYMAL_CELL_APOPTOTIC_PROCESS	8	SOX9|SHH|SYNE1|GDF5|TBX1|HIF1A|PAX8|BMP7
GOBP_PYRIMIDINE_NUCLEOTIDE_BIOSYNTHETIC_PROCESS	-0.5349	-1.8558	0	0.1412	https://www.gsea-msigdb.org/gsea/msigdb/human/geneset/GOBP_PYRIMIDINE_NUCLEOTIDE_BIOSYNTHETIC_PROCESS	29	AK5|DCK|PRPS1|CMPK1|SHMT1|CAD|CMPK2|NME1|NME2|NME3|NME4|NME5|NME6|NME7|NME9|DHODH|TYMS|TBPL1|UCK1|UCK2|UCKL1|SLC4A7|CTPS1|CTPS2|UMPS|DTYMK|DUT|UPP1|UPRT
GOBP_ATP_SYNTHESIS_COUPLED_ELECTRON_TRANSPORT	-0.5418	-2.3753	0	0.001	https://www.gsea-msigdb.org/gsea/msigdb/human/geneset/GOBP_ATP_SYNTHESIS_COUPLED_ELECTRON_TRANSPORT	94	NDUFV3|PINK1|NDUFAF1|COX15|SDHAF2|MT-ND1|MT-ND2|MT-ND3|MT-ND4|MT-ND4L|MT-ND5|MT-ND6|UQCRFS1|AFG1L|BID|CCNB1|UQCC3|CDK1|CHCHD2|COA6|COQ9|COX4I1|COX5A|COX5B|COX6A1|COX6B1|COX6C|COX7A1|COX7A2|COX7A2L|COX7B|COX7C|COX8A|COX8C|CYC1|CYCS|DNAJC15|PARK7|DGUOK|GHITM|ISCU|MT-CO1|MT-CO2|MT-CO3|MT-CYB|NDUFA1|NDUFA10|NDUFA4|NDUFC2-KCTD14|NDUFA12|TAFAZZIN|NDUFA2|DLD|NDUFA3|NDUFA5|NDUFA6|NDUFA7|UQCR10|NDUFA8|UQC…
GOBP_ARTERY_MORPHOGENESIS	0.4577	1.5829	0.0078	0.1914	https://www.gsea-msigdb.org/gsea/msigdb/human/geneset/GOBP_ARTERY_MORPHOGENESIS	62	NRP1|BMPR1A|DLL4|PKD2|CHD7|MDK|BMP4|HEY1|COL3A1|COMP|TGFBR2|SRF|PRDM1|EFEMP2|FOXC1|NOTCH3|ANGPTL3|RBPJ|LRP1|ADAMTS9|HES1|FGF8|HOXA1|TGFBR1|FOXF1|SMAD7|SOX4|BMPR2|ZMIZ1|NPRL3|SEC24B|EYA1|FKBP10|TBX1|CITED2|LDLR|PRRX1|HAND2|NAGLU|AKT3|TBX2|EDN1|NOG|VEGFA|FOXH1|HEY2|EFNB2|HPGD|APOE|PROX1|MYLK|HOXA13|JAG1|TGFB2|ARID2|MYOCD|NOTCH1|SIX1|EDNRA|STRA6|WNT11|NF1
GOBP_CELL_MORPHOGENESIS_INVOLVED_IN_NEURON_DIFFERENTIATION	0.364	1.5281	0	0.2316	https://www.gsea-msigdb.org/gsea/msigdb/human/geneset/GOBP_CELL_MORPHOGENESIS_INVOLVED_IN_NEURON_DIFFERENTIATION	494	EFNA1|PREX2|MAP3K13|RET|FSTL4|BCL11B|CNTN2|PLXNB2|ATL1|LHX9|ADCY1|LGR6|CLRN1|LHX3|RTN4|TAOK2|ADNP|CREB1|EPHA5|ITGA4|VAX2|LZTS3|DPYSL5|PRKCQ|DISC1|DVL1|SEC24B|VCL|CHN1|EFNA5|USP33|SEMA3C|TWF2|LLGL1|RUFY3|LRP8|CYFIP2|TIAM2|APLP1|DOCK10|MAP2|PAK1|APOE|SKIL|APP|CHRNB2|SOS1|PAX6|POU4F2|EPHA3|PLXNA2|EPHB3|PLXND1|RAPGEF2|SIAH1|SEMA3A|NRDC|PTPRS|MYCBP2|WASL|FN1|ITGB1|PLXNC1|PTCH1|DIP2B|ITPKA|GFRA3|RPL24|…
GOBP_CELLULAR_RESPONSE_TO_EXTERNAL_STIMULUS	0.4055	1.6436	0	0.1484	https://www.gsea-msigdb.org/gsea/msigdb/human/geneset/GOBP_CELLULAR_RESPONSE_TO_EXTERNAL_STIMULUS	295	AIFM1|BAK1|FADS1|AVPR1A|LAMTOR1|VPS41|ERCC6|PIK3C3|VCAM1|ATF3|CYP24A1|FOSL1|PRR5|PLD1|SLC9A1|SIPA1|TP53|F11R|GBA1|AQP1|PIEZO2|GCLC|CDKN1A|GCN1|CDKN2B|ADNP|GLUL|HSPA5|ITGA4|SLC38A3|KAT2B|PPARA|SLC7A5|COL1A1|GPR155|GABARAPL1|SEC13|AQP3|GCGR|TFEB|USF2|PRKAA1|ITGB3|PRKAG2|CRADD|FAS|PRKD1|FOXO1|TLE5|HABP4|USP33|EHMT2|DNAJC15|MAP3K7|FOS|NUAK2|MYBBP1A|PLEC|RICTOR|SEH1L|MAP3K14|SLC39A4|IFI16|RRP8|KRT20|M…
GOBP_COLLAGEN_METABOLIC_PROCESS	0.4707	1.654	0.0013	0.1402	https://www.gsea-msigdb.org/gsea/msigdb/human/geneset/GOBP_COLLAGEN_METABOLIC_PROCESS	74	P3H4|CIITA|ITGA2|SUCO|RETREG1|VSIR|BMP4|ITGB1|MMP15|MMP17|MMP19|FOSL2|MMP21|MMP23B|RUNX1|LARP6|MFAP4|PLOD3|TNXB|PCOLCE|P3H3|RETREG2|RETREG3|TMPRSS6|NPPC|VPS33B|MMP2|CREB3L1|UCN|TGFB3|SMPD3|COL1A1|CTSB|MMP11|CTSK|MYB|RCN3|VIM|ADAM15|VIPAS39|ADAMTS2|CTSS|CST3|MMP16|NAGLU|MRC2|HIF1A|ADAMTS14|RGCC|CYGB|P3H1|SERPINH1|IHH|COL5A1|F2R|TRAM2|MMP14|FAP|DDR2|CYP7A1|PEPD|TGFB1|WNT4|FURIN|MMP25|NOTCH1|CBX8|HD…
GOBP_NEGATIVE_REGULATION_OF_ADENYLATE_CYCLASE_ACTIVATING_G_PROTEIN_COUPLED_RECEPTOR_SIGNALING_PATHWAY	0.7374	1.5335	0.0326	0.2291	https://www.gsea-msigdb.org/gsea/msigdb/human/geneset/GOBP_NEGATIVE_REGULATION_OF_ADENYLATE_CYCLASE_ACTIVATING_G_PROTEIN_COUPLED_RECEPTOR_SIGNALING_PATHWAY	7	ATP2B4|APLP1|ARRDC3|GNAI2|MRAP2|OPRL1|CRTC3
GOBP_NEGATIVE_REGULATION_OF_INTERLEUKIN_6_PRODUCTION	0.4962	1.5062	0.0315	0.2469	https://www.gsea-msigdb.org/gsea/msigdb/human/geneset/GOBP_NEGATIVE_REGULATION_OF_INTERLEUKIN_6_PRODUCTION	32	SOCS5|FOXP3|GHRL|SELENOS|C5AR2|ELF4|KLF2|NMBR|NLRC3|IL37|ARRB1|GBA1|SIRPA|ZC3H12A|FOXJ1|CHRNA7|NMB|C1QTNF3|CD200R1|CSK|IRAK3|RABGEF1|NLRX1|SYT11|PTPN22|TNFAIP3|ARRB2|HAVCR2|BANK1|PTPN6|GAS6|IL27RA
GOBP_REGULATION_OF_PHOSPHATE_TRANSPORT	0.8369	1.5028	0.038	0.2499	https://www.gsea-msigdb.org/gsea/msigdb/human/geneset/GOBP_REGULATION_OF_PHOSPHATE_TRANSPORT	4	CEBPB|ATF4|FGF23|CRY2
GOBP_CELLULAR_RESPONSE_TO_PEPTIDE	0.3771	1.5347	0	0.2293	https://www.gsea-msigdb.org/gsea/msigdb/human/geneset/GOBP_CELLULAR_RESPONSE_TO_PEPTIDE	295	ARHGEF2|GRIN1|SLC30A10|DDX11|VCAM1|PKM|PLCB1|SLC9A1|TP53|GCLC|SOGA1|TRIM41|GRB2|SHC1|LRP1|SLC25A33|KLF15|LONP1|ADCY6|C2CD5|PSEN1|ITGA4|KAT2B|FOXO4|PRKCA|PRKCQ|PTK2|GOT1|RARRES2|PDE3B|GRB7|GCGR|GSK3A|GSK3B|ARID1B|PRKAA1|ITGB3|PRKCD|AKT1|IGF2|PRKD1|AKT2|FOXO1|INPP5K|INSR|PRKDC|IRS1|CDK5|RANGAP1|MAP3K7|DENND4C|FOS|SLC2A8|PIP4K2A|SORBS1|CRHR2|RIPK2|GJB2|RAB10|APP|CACNA1A|SOS1|PAX6|POU4F2|ZBTB7B|MBD5|…
GOBP_PANCREAS_DEVELOPMENT	0.4464	1.5411	0.0116	0.2224	https://www.gsea-msigdb.org/gsea/msigdb/human/geneset/GOBP_PANCREAS_DEVELOPMENT	66	INSM1|BAK1|ISL1|VHL|MET|IL6R|EIF2AK3|BMP4|GATA6|BMP5|DLL1|FGF10|CDK6|ONECUT2|HES1|SMAD2|MNX1|WNT5A|ACVR2B|BAD|CTNNB1|FOXF1|SOX4|MEIS2|SIDT2|BMP6|GSK3A|GSK3B|PDX1|RFX3|AKT1|IGF2|INSR|ZIC3|ZNF800|WFS1|CCDC39|CCDC40|SOX9|WLS|DNAAF1|ANXA1|SRP54|BMAL1|NKX6-2|CLOCK|IHH|NKX2-2|SHH|RHEB|SMO|TCF7L2|CDH2|FOXA2|GDF11|HNF1A|PROX1|ILDR2|PAX6|NR5A2|PDPK1|RBM4|GIPR|NPHP3|SELENOT|NKX3-2
GOBP_7_METHYLGUANOSINE_CAP_HYPERMETHYLATION	-0.8407	-2.0066	0	0.0406	https://www.gsea-msigdb.org/gsea/msigdb/human/geneset/GOBP_7_METHYLGUANOSINE_CAP_HYPERMETHYLATION	8	SNRPD3|SNRPE|SNRPF|SNRPG|TGS1|SNRPB|SNRPD1|SNRPD2
GOBP_INHIBITION_OF_NEUROEPITHELIAL_CELL_DIFFERENTIATION	0.9594	1.8477	0	0.0477	https://www.gsea-msigdb.org/gsea/msigdb/human/geneset/GOBP_INHIBITION_OF_NEUROEPITHELIAL_CELL_DIFFERENTIATION	5	NOTCH1|DLL1|HES1|NODAL|JAG1
GOBP_ALPHA_BETA_T_CELL_DIFFERENTIATION	0.4784	1.7482	0	0.0841	https://www.gsea-msigdb.org/gsea/msigdb/human/geneset/GOBP_ALPHA_BETA_T_CELL_DIFFERENTIATION	93	ABL1|TMEM98|IRF4|JAK3|IL6R|STAT4|NLRP3|IRF1|KLHL25|BCL11B|JAK1|TGFBR2|CBFB|FOSL2|LGALS9|RUNX3|TNFSF4|GATA3|PRDM1|RPL22|ATP7A|HLX|RUNX1|BCL6|HMGB1|SEMA4A|PNP|ADA|LEF1|RORA|ATF2|PSMB11|STAT3|ZBTB16|KMT2A|MALT1|BRAF|SH3RF1|PRKCZ|CD83|RELB|SMAD7|SOCS1|GPR18|BCL2|PRR7|SOCS3|BCL3|MTOR|SOCS5|RSAD2|FOXP3|SHB|MYB|STAT6|ARMC5|TBX21|JUNB|NKAP|IL4R|AP3B1|AP3D1|MEN1|EOMES|GLI3|IL18R1|PTGER4|ANXA1|ZC3H12A|ITPK…
GOBP_HINDLIMB_MORPHOGENESIS	0.5825	1.7447	0.0029	0.0864	https://www.gsea-msigdb.org/gsea/msigdb/human/geneset/GOBP_HINDLIMB_MORPHOGENESIS	30	MED1|PITX1|BMPR1A|CHD7|RPGRIP1L|RARB|BMP4|PTCH1|LARGE1|TWIST1|TBX3|AFF3|FMN1|HOXD10|HOXD9|ALX4|SHH|FGF8|MSX2|GPC3|WNT7A|RARG|CTNNB1|ZBTB16|MSX1|GDF5|NOTCH1|OSR1|OSR2|WNT3
GOBP_VASCULAR_ASSOCIATED_SMOOTH_MUSCLE_CELL_DEVELOPMENT	0.7027	1.6394	0.0234	0.1536	https://www.gsea-msigdb.org/gsea/msigdb/human/geneset/GOBP_VASCULAR_ASSOCIATED_SMOOTH_MUSCLE_CELL_DEVELOPMENT	10	ADM|COMP|VEGFA|HEY2|NOTCH1|HES1|EFEMP2|EDNRA|NFATC4|SGCB
GOBP_REGULATION_OF_SYNAPTIC_PLASTICITY	0.4522	1.7357	0	0.0902	https://www.gsea-msigdb.org/gsea/msigdb/human/geneset/GOBP_REGULATION_OF_SYNAPTIC_PLASTICITY	157	MEF2C|SSH1|ABL1|BAIAP2|PRRT2|CALB1|GRIN1|CALB2|RAB3A|SLC8A2|CLN3|ERC2|HRAS|SNAP25|MAPT|STX3|HMGCR|NSMF|PRKAR1B|SLC1A1|CNTN2|SIPA1L1|SQSTM1|PDE9A|MECP2|CPEB3|GRM2|ERC1|GIPC1|SLC38A1|ADCY1|ADORA2A|MAP1B|PSEN1|SLC24A1|KCNQ3|KMT2A|ABHD6|PRKCZ|STXBP1|CYP46A1|SYT4|LGMN|YWHAH|JPH4|GSK3B|HRH1|CBLN1|KRAS|CDK5|LRRTM2|RASGRF1|SYT12|AGER|KIT|SHISA9|NCSTN|PTK2B|RASGRF2|SHANK2|CDC20|ANAPC2|CRHR2|PPFIA3|STAU1|A…
GOBP_INHIBITORY_SYNAPSE_ASSEMBLY	0.6126	1.5359	0.045	0.2289	https://www.gsea-msigdb.org/gsea/msigdb/human/geneset/GOBP_INHIBITORY_SYNAPSE_ASSEMBLY	14	SEMA4A|NLGN2|CBLN1|CLSTN2|WNT5A|GABRA2|GABRB3|SRGAP2|PLXNB1|SRGAP2C|LHFPL4|SEMA4D|FGF13|LGI2
GOBP_CELLULAR_RESPONSE_TO_UNFOLDED_PROTEIN	0.4894	1.7246	0.0013	0.0943	https://www.gsea-msigdb.org/gsea/msigdb/human/geneset/GOBP_CELLULAR_RESPONSE_TO_UNFOLDED_PROTEIN	82	FICD|BAK1|BOK|SERP1|BAX|TMTC4|NFE2L2|SELENOS|BAG3|ABCA7|EIF2AK2|ABCB10|EIF2AK3|CDK5RAP3|DNAJB9|PARP6|PARP8|ATF3|ATF6|AGR2|DAXX|EIF2S1|DNAJC10|ATF6B|PIGBOS1|COPS5|AMFR|BFAR|CREBZF|DERL2|ERLEC1|CREB3L1|PIK3R1|UFL1|OS9|XBP1|ERN1|RHBDD1|CTH|MBTPS2|HSPA5|QRICH1|HSPA1A|BCL2L11|CREB3|PPP1R15A|DDIT3|PPP1R15B|RHBDD2|STUB1|VCP|DERL1|TMBIM6|WFS1|TMEM33|DERL3|MBTPS1|PARP16|PRKN|NCK1|NCK2|CCND1|HERPUD1|DDRGK1…
GOBP_REGULATION_OF_BROWN_FAT_CELL_DIFFERENTIATION	0.6276	1.7194	0.0074	0.0982	https://www.gsea-msigdb.org/gsea/msigdb/human/geneset/GOBP_REGULATION_OF_BROWN_FAT_CELL_DIFFERENTIATION	19	NAPEPLD|RREB1|SOX13|TRPV4|GATA2|FLCN|DUSP10|ZBTB7B|FTO|MAPK14|PIM1|SIX1|FNDC5|SIRT1|METRNL|BMP7|HNRNPU|LEP|TFE3
GOBP_NEGATIVE_REGULATION_OF_CARBOHYDRATE_METABOLIC_PROCESS	0.4959	1.6227	0.0042	0.1653	https://www.gsea-msigdb.org/gsea/msigdb/human/geneset/GOBP_NEGATIVE_REGULATION_OF_CARBOHYDRATE_METABOLIC_PROCESS	47	GSK3A|NCOR1|GSK3B|PFKFB1|USP7|INPP5K|SELENOS|CLTC|LEPR|PPP2CA|SIRT6|MIDN|PRKN|PASK|C1QTNF12|MST1|TP53|SOGA1|PRKACA|SIK1|AP2A1|TIGAR|C1QTNF3|TCF7L2|DDIT4|FOXA2|CBFA2T3|EP300|FLCN|FBP1|STAT3|ACTN3|TGFB1|ENPP1|GIT1|PRKG1|PPARA|SMPD3|CLK2|HDAC4|NUPR1|ERFE|KAT2A|PLEK|PGP|IER3|CRY1
GOBP_LYMPH_VESSEL_MORPHOGENESIS	0.5805	1.5198	0.0383	0.2391	https://www.gsea-msigdb.org/gsea/msigdb/human/geneset/GOBP_LYMPH_VESSEL_MORPHOGENESIS	17	LGALS8|BMPR2|VEGFA|SOX18|ACVR2B|CCBE1|EPHA2|PROX1|PKD1|PTPN14|PPP3CB|FLT4|VASH1|FGF2|FOXC1|SVEP1|TIE1
GOBP_NEGATIVE_REGULATION_OF_TYPE_II_INTERFERON_PRODUCTION	0.6189	1.6794	0.012	0.1217	https://www.gsea-msigdb.org/gsea/msigdb/human/geneset/GOBP_NEGATIVE_REGULATION_OF_TYPE_II_INTERFERON_PRODUCTION	20	FOXP3|CD96|IL1RL1|C1QBP|IL20RB|VSIR|CD274|PRNP|RARA|LGALS9|TNFSF4|GATA3|HAVCR2|GAS6|AXL|ZC3H12A|HMGB1|NOD2|DDIT3|INHBA
GOBP_PIRNA_PROCESSING	0.6247	1.5297	0.0411	0.2303	https://www.gsea-msigdb.org/gsea/msigdb/human/geneset/GOBP_PIRNA_PROCESSING	13	PNLDC1|PLD6|ANKRD34A|ANKRD34B|PIWIL1|TDRD12|EXD1|PIWIL2|TDRD6|PIWIL4|TDRD7|TDRKH|TEX15
GOBP_REGULATION_OF_NCRNA_TRANSCRIPTION	0.5695	2.0329	0	0.006	https://www.gsea-msigdb.org/gsea/msigdb/human/geneset/GOBP_REGULATION_OF_NCRNA_TRANSCRIPTION	86	YY1|ATOH8|BMPR1A|BMP2|DDX11|DEDD|CC2D1A|BMP4|NGFR|DDX5|EGR1|IPPK|KLF4|MACROH2A2|FOSL1|PRL|GATA6|JUN|MRTFB|MYBL1|MYCN|SMARCA4|NCOR2|SMARCB1|SRF|GATA3|NFIB|POU2F1|NR1H2|POU5F1|TP53|WDR82|SMAD4|SREBF1|ZC3H4|SMAD6|SREBF2|ZNF143|ZNF512B|SMAD1|SMAD3|GNL3|STAT3|MARS1|TERT|PPARA|ESR1|REST|MTOR|NCOR1|MYC|PPARD|NOL11|PPARG|MYB|GATA2|NFATC4|PIH1D1|KLF5|SOX9|PWP1|FOS|TWIST1|NCL|FOXA1|HIF1A|AR|TEAD1|PDGFB|NOP…
GOBP_NEGATIVE_REGULATION_OF_CELL_DIFFERENTIATION	0.4188	1.7525	0	0.0816	https://www.gsea-msigdb.org/gsea/msigdb/human/geneset/GOBP_NEGATIVE_REGULATION_OF_CELL_DIFFERENTIATION	551	YY1|EFNA1|CD74|GPR137B|JDP2|ABCA1|CUL4A|GABPA|SIRT2|HEY1|TP53INP1|FSTL4|CNTN2|NR1H2|NR1H3|BCL6|DLL3|TRIM6|TRIM62|RTN4|SOX3|PPARA|DPYSL5|BAMBI|ANKRD26|RUNX1T1|SLC6A4|DLX2|FOXO1|IL4R|PRMT1|EZH2|SEMA3C|TWIST1|NF2|PTK2B|HDAC3|SOX11|RUFY3|DAB2IP|MBD1|WWTR1|MAP2|YAP1|SKIL|APP|PAX6|POU4F2|DUSP10|RAPGEF2|SEMA3A|RARA|SPRED3|RNF10|SKI|PTPRS|RC3H1|HOXA5|NPHP3|RC3H2|NKX3-2|TRIB2|SPDEF|RGS2|TRIB1|TRIB3|BMPR1A…
GOBP_REGULATION_OF_FOREBRAIN_NEURON_DIFFERENTIATION	0.9134	1.7381	0.0017	0.0898	https://www.gsea-msigdb.org/gsea/msigdb/human/geneset/GOBP_REGULATION_OF_FOREBRAIN_NEURON_DIFFERENTIATION	5	HES5|B2M|HES1|GATA2|PROX1
GOBP_RRNA_MODIFICATION	-0.5428	-1.9249	0	0.0788	https://www.gsea-msigdb.org/gsea/msigdb/human/geneset/GOBP_RRNA_MODIFICATION	32	MRM2|MRM3|NOP2|NSUN4|RPUSD1|RPUSD2|TSR3|TFB1M|TFB2M|NAT10|TRMT112|TRMT61B|TRMT2B|ZCCHC4|NSUN3|NSUN5|BUD23|DKC1|DIMT1|EMG1|FBL|FDXACB1|FTSJ3|GAR1|METTL15|METTL16|METTL25B|NAF1|NHP2|METTL5|NOP10|MRM1
GOBP_MORPHOGENESIS_OF_A_BRANCHING_STRUCTURE	0.3851	1.5054	0.0034	0.2478	https://www.gsea-msigdb.org/gsea/msigdb/human/geneset/GOBP_MORPHOGENESIS_OF_A_BRANCHING_STRUCTURE	169	MAGED1|VDR|ABL1|NRP1|RBM15|SPRY1|PKD2|MAP3K13|MET|BMP4|ADM|TACSTD2|SMAD4|GRB2|MECP2|GNA13|LEF1|ILK|GPC3|EPHA2|RTN4|SNAI2|CTNNB1|GCM1|SPINT2|ST14|ESR1|LAMA5|FGFR2|FRS2|HOXB13|PPP1CA|DLG1|DLX2|MYC|EYA1|KRAS|EPHA7|COL13A1|DCHS1|DLG5|SIRT6|GDNF|SEMA3C|GLI3|NPNT|TBX2|BTRC|TBX3|FGF13|PAX8|BMP7|SALL1|AR|HOXD13|SIX2|STK4|WNT9B|ACVR1|HS3ST3A1|VEGFA|HS3ST3B1|SEMA3E|GBX2|DDR1|NKX2-1|SMO|TBX20|GDF7|MSX2|FOXD…
GOBP_RIBOSOME_BIOGENESIS	-0.3493	-1.8079	0	0.1877	https://www.gsea-msigdb.org/gsea/msigdb/human/geneset/GOBP_RIBOSOME_BIOGENESIS	315	BMS1|AATF|BYSL|C1D|C1ORF131|CHD7|CUL4A|CUL4B|DCAF13|DDX10|DDX17|ABCE1|DDX21|DDX27|DDX31|DDX47|DDX49|DDX51|DDX52|DDX54|DDX56|DHX37|DNTTIP2|DROSHA|ENSG00000275464|ERAL1|ERCC2|ERI1|ERI2|ERI3|ESF1|EXOSC1|EXOSC10|EXOSC4|EXOSC6|FCF1|FRG1|GEMIN4|GNL2|GNL3L|GRWD1|GTF2H5|GTPBP10|HEATR1|IMP3|GLUL|IMP4|ISG20|ISG20L2|KAT2B|KRI1|KRR1|LSG1|LSM6|LTV1|LYAR|MPHOSPH10|MPHOSPH6|MTREX|NMD3|NOA1|NOB1|NOC4L|NOL10|NOL1…
GOBP_RESPONSE_TO_COPPER_ION	0.6416	1.7611	0.0046	0.0749	https://www.gsea-msigdb.org/gsea/msigdb/human/geneset/GOBP_RESPONSE_TO_COPPER_ION	20	MAP1LC3A|MT1G|MT1X|ATP5F1D|MT2A|NFE2L2|HSF1|PRNP|PARK7|DAXX|ATP7B|TFRC|ATP7A|MT-CO1|CYP1A1|BECN1|LOXL2|BACE1|AQP1|CDK1
GOBP_CELL_FATE_COMMITMENT	0.4574	1.8193	0	0.0537	https://www.gsea-msigdb.org/gsea/msigdb/human/geneset/GOBP_CELL_FATE_COMMITMENT	218	MEF2C|ARHGEF2|GATA6|BCL11B|GATA3|NFIB|DLL1|POU5F1|TP53|SMAD4|TNXB|ONECUT2|HES1|MITF|NFIA|LHX3|SOX1|POU4F1|RUNX2|PSEN1|WNT10A|GCM1|DOCK7|EBF2|FGFR2|CASP3|DLX2|APC|EYA1|PRKDC|TBX1|EHMT2|APC2|EOMES|LATS1|LATS2|SUFU|GATAD2A|GLI3|TEAD3|MBD3|MTA1|TEAD4|OLIG2|MTA2|RAB10|TENM4|PAX6|LY9|PRDM14|RARA|ASCL1|FGF2|RBBP4|IL23A|RHOA|SIX1|LOXL3|WNT11|SPDEF|ISL2|ISL1|IRF4|BMPR1A|SFRP2|IL6R|DKK1|ITGB1|KLF4|PTCH1|PR…
GOBP_POSITIVE_REGULATION_OF_EXTRINSIC_APOPTOTIC_SIGNALING_PATHWAY_VIA_DEATH_DOMAIN_RECEPTORS	0.6665	1.5961	0.0208	0.188	https://www.gsea-msigdb.org/gsea/msigdb/human/geneset/GOBP_POSITIVE_REGULATION_OF_EXTRINSIC_APOPTOTIC_SIGNALING_PATHWAY_VIA_DEATH_DOMAIN_RECEPTORS	12	PMAIP1|ATF3|SFRP1|BMPR1B|THBS1|TIMP3|PEA15|SKIL|FAF1|STK3|PTEN|STK4
GOBP_REGULATION_OF_NEURONAL_SYNAPTIC_PLASTICITY	0.5448	1.7974	0.0054	0.06	https://www.gsea-msigdb.org/gsea/msigdb/human/geneset/GOBP_REGULATION_OF_NEURONAL_SYNAPTIC_PLASTICITY	44	SYP|GRIN1|NEURL1|SYNGR1|RAB3A|SLC8A2|CLN3|KRAS|SYNGAP1|RASGRF1|RAB5A|HRAS|KIT|SHISA9|ARC|NSMF|CAMK2B|CNTN2|SHANK3|SHISA7|EGR2|JPH3|VGF|GRIN2B|GRIN2C|NOG|GRIN2D|RAB8A|NCDN|DLG4|EPHB2|SYAP1|PPFIA3|APOE|ZDHHC2|APP|MCTP1|RAB3GAP1|DBN1|KMT2A|GRIK2|SYT4|NPTN|NF1
GOBP_REGULATION_OF_RESPIRATORY_GASEOUS_EXCHANGE	0.623	1.577	0.0336	0.1941	https://www.gsea-msigdb.org/gsea/msigdb/human/geneset/GOBP_REGULATION_OF_RESPIRATORY_GASEOUS_EXCHANGE	15	NMB|MECP2|NTSR1|NLGN2|NR4A2|NMBR|GLS|FTO|PBX3|MTG1|NLGN3|PASK|MTG2|TSHZ3|SLC5A3
GOBP_CHOLESTEROL_IMPORT	0.6956	1.5109	0.0403	0.2428	https://www.gsea-msigdb.org/gsea/msigdb/human/geneset/GOBP_CHOLESTEROL_IMPORT	8	CD36|LAMTOR1|STARD4|STARD5|APOA1|APOA2|SCARB1|LDLR
GOBP_NEGATIVE_REGULATION_OF_HEMATOPOIETIC_PROGENITOR_CELL_DIFFERENTIATION	0.6711	1.6323	0.0111	0.1584	https://www.gsea-msigdb.org/gsea/msigdb/human/geneset/GOBP_NEGATIVE_REGULATION_OF_HEMATOPOIETIC_PROGENITOR_CELL_DIFFERENTIATION	13	HES5|MYB|N4BP2L2|PCID2|NFE2L2|HES1|GATA2|DPF2|HSPA9|NOTCH1|METTL14|MIXL1|ZFP36
GOBP_REGULATION_OF_GLIOGENESIS	0.4601	1.6199	0.0076	0.1689	https://www.gsea-msigdb.org/gsea/msigdb/human/geneset/GOBP_REGULATION_OF_GLIOGENESIS	79	NTN1|TMEM98|BMP2|TLR2|MDK|SIRT2|GFAP|DICER1|HDAC1|TP53|GPR37L1|TSPO|KDM4A|CLCF1|DLX1|LIN28A|MECP2|ABCC8|CDKN2B|PRMT5|ETV5|HES1|PLAG1|UFL1|MYRF|CTNNB1|ID2|SLC7A5|MTOR|DLX2|MYB|IL6ST|KRAS|LDLR|NR1D1|EZH2|GJC2|RB1|LYN|CXCR4|PPP1CC|DAG1|NF2|LIF|PRKCI|EGR2|PRKCH|SOX11|ASPA|NOG|HES5|BIN1|ID4|MBD1|LTA|NKX6-2|NKX2-2|SHH|CLCN2|RHEB|CERS2|OLIG2|TP73|ZNF488|DAAM2|TENM4|TNFRSF1B|DUSP10|TGFB1|ZNF365|RNF10|SKI…
GOBP_SMOOTH_MUSCLE_CELL_DIFFERENTIATION	0.5627	1.8768	0	0.0362	https://www.gsea-msigdb.org/gsea/msigdb/human/geneset/GOBP_SMOOTH_MUSCLE_CELL_DIFFERENTIATION	55	MEF2C|PDCD4|BMP4|HEY1|ADM|COMP|GATA6|MRTFB|SRF|EFEMP2|FGF10|TMEM204|MECP2|ZEB1|FGF9|HES1|OLFM2|TBX18|CTH|CTNNB1|PRDM6|FOXF1|FOXO4|FGFR2|PIAS1|NFATC4|KIT|SOX9|ITGA8|NPNT|DNMT1|TBX2|TBX3|GPER1|SMARCD3|ANKRD17|ACVR1|PDGFB|VEGFA|HEY2|SHH|MRTFA|RBPMS2|QKI|SGCB|NFATC1|NFATC2|NFATC3|WNT4|MYOCD|NOTCH1|SIX1|EDNRA|MED28|SIRT1
GOBP_REGULATION_OF_EXTRINSIC_APOPTOTIC_SIGNALING_PATHWAY	0.4341	1.6557	0.0012	0.1391	https://www.gsea-msigdb.org/gsea/msigdb/human/geneset/GOBP_REGULATION_OF_EXTRINSIC_APOPTOTIC_SIGNALING_PATHWAY	128	PMAIP1|RAF1|ARHGEF2|NRP1|DEDD2|RET|BMP4|C8ORF44-SGK3|ICAM1|ATF3|HTRA2|EYA3|SGK3|EYA4|FAF1|BCL2L14|GCLC|GCLM|NOL3|TNFSF10|RIPK1|PPP2R1B|RBCK1|BCL2L12|SNAI2|IFI6|TGFBR1|TERT|MAP2K5|PDIA3|SH3RF1|SIAH2|BID|PPP1CA|DBH|GSTP1|GSK3B|ITGA6|AKT1|EYA1|WWOX|DDX3X|FADD|SP100|GDNF|MADD|PYCARD|GPER1|STK3|AR|STK4|ITGAV|ACVR1|LMNA|TCF7L2|GPX1|YAP1|SKIL|BRCA1|PTEN|IGF1|HMOX1|THBS1|TNFAIP3|TNFRSF12A|CYLD|RB1CC1|CFL…
GOBP_POSITIVE_REGULATION_OF_GLIAL_CELL_DIFFERENTIATION	0.5275	1.6061	0.0209	0.1784	https://www.gsea-msigdb.org/gsea/msigdb/human/geneset/GOBP_POSITIVE_REGULATION_OF_GLIAL_CELL_DIFFERENTIATION	34	IL6ST|BMP2|TLR2|MDK|DICER1|HDAC1|CXCR4|DAG1|LIF|EGR2|ASPA|CLCF1|BIN1|NKX6-2|NKX2-2|SHH|CLCN2|RHEB|OLIG2|PRMT5|TP73|ZNF488|HES1|TENM4|TNFRSF1B|MYRF|TGFB1|ZNF365|ID2|NOTCH1|SERPINE2|HDAC2|RELA|MTOR
GOBP_ARF_PROTEIN_SIGNAL_TRANSDUCTION	0.5756	1.5678	0.0298	0.2018	https://www.gsea-msigdb.org/gsea/msigdb/human/geneset/GOBP_ARF_PROTEIN_SIGNAL_TRANSDUCTION	21	CYTH2|ARFGEF2|CYTH3|GBF1|IQSEC3|IQSEC1|MAP4K4|MAPRE2|ARFGEF3|CYTH1|PSD|PSD2|ARFGEF1|PSD3|PSD4|ARFGAP1|GIT2|GIT1|MYO9B|IQSEC2|FBXO8
GOBP_RESPONSE_TO_TOXIC_SUBSTANCE	0.3959	1.5388	0.0012	0.2243	https://www.gsea-msigdb.org/gsea/msigdb/human/geneset/GOBP_RESPONSE_TO_TOXIC_SUBSTANCE	169	AIFM1|BAK1|PRDX3|BAX|SESN2|CLIC2|RALBP1|SLC30A10|GSTO1|ABCB6|ERCC6|MGST1|PINK1|PRDX6|TP53INP1|GATA6|HTRA2|CHUK|LANCL1|GCH1|HBA1|SLC23A1|HBA2|CDKN1A|SNN|CPS1|APOM|SLC39A8|MAP1B|SLC7A11|KDM6B|SLC6A1|CYP1B1|ABCB1|EPHX2|ABTB2|TXNRD2|ESD|GSTM3|PIM1|AIFM2|CDK1|SLC6A4|GSTP1|SLC11A1|AKR1A1|SCN9A|ALAD|DNMT3A|DDC|ALDH1A1|PTPN13|ARHGAP33|EHMT1|EHMT2|DHFR|FOS|TXN|SRSF9|CYP1A1|SLC30A1|KCNC1|BMP7|SLC30A4|MBP|E…
GOBP_MACROPHAGE_DIFFERENTIATION	0.5819	1.8774	0	0.0367	https://www.gsea-msigdb.org/gsea/msigdb/human/geneset/GOBP_MACROPHAGE_DIFFERENTIATION	47	ZBTB46|CSF1|TRIB1|CSF1R|MYD88|L3MBTL3|IL1RL1|GATA2|TLR2|EIF2AK1|CASP10|BMP4|FADD|PARP1|CD4|NAGLU|LARGE1|RB1|UCP2|FOSL2|GATA3|GBA1|LIF|HCLS1|CEBPA|PTPN2|VEGFA|NKX2-3|RIPK1|HSF1|APP|ROR2|VPS54|TGFB1|CASP8|ID2|NR3C1|IL15|PRKCA|TSPAN2|CDC42|MMP9|SIRT1|SOCS1|GAB3|NDP|INHBA
GOBP_MORPHOGENESIS_OF_AN_EPITHELIUM	0.3647	1.515	0	0.2416	https://www.gsea-msigdb.org/gsea/msigdb/human/geneset/GOBP_MORPHOGENESIS_OF_AN_EPITHELIUM	440	ARL13B|MET|RET|ADM|KDF1|CRYGS|PLOD3|CD44|PLXNB2|FLNA|RREB1|GNA13|ILK|EPHA2|GCM1|SMURF2|KIF20B|PPP1CA|AJUBA|DLG1|DVL1|SEC24B|VCL|PRKD2|DCHS1|DLG5|SEMA3C|TWIST1|SOX11|STK3|STK4|TEAD2|PAK1|YAP1|SOS1|PLXND1|RARA|SKI|SETD2|KAT2A|HOXA5|NPHP3|WNT11|SETDB2|STARD13|CTNNBIP1|CXCR2|CLIC4|COL4A1|LAMA1|GJA1|SFRP2|RPGRIP1L|DKK1|CDK20|ITGB1|HESX1|LRP5|PTCH1|BMP5|BBS5|BBS7|ATP7A|MKKS|C2CD3|OPHN1|SYNE4|CTNS|FEM1B…
GOBP_CONVERGENT_EXTENSION	0.6371	1.5624	0.0498	0.208	https://www.gsea-msigdb.org/gsea/msigdb/human/geneset/GOBP_CONVERGENT_EXTENSION	13	PTK7|DVL1|NKD1|SFRP2|FRZB|WNT5A|SFRP1|WNT5B|DVL2|TRIM28|NPHP3|MKKS|WNT11
GOBP_NEGATIVE_REGULATION_OF_MACROPHAGE_DIFFERENTIATION	0.8655	1.5161	0.0236	0.2422	https://www.gsea-msigdb.org/gsea/msigdb/human/geneset/GOBP_NEGATIVE_REGULATION_OF_MACROPHAGE_DIFFERENTIATION	4	ZBTB46|PTPN2|GATA2|INHBA
GOBP_POSITIVE_REGULATION_OF_T_CELL_APOPTOTIC_PROCESS	0.6974	1.5166	0.0438	0.2427	https://www.gsea-msigdb.org/gsea/msigdb/human/geneset/GOBP_POSITIVE_REGULATION_OF_T_CELL_APOPTOTIC_PROCESS	9	ADAM8|PRELID1|LGALS9|ZC3H8|BCL2L11|CCL5|TP53|CD274|WNT5A
GOBP_INNER_EAR_AUDITORY_RECEPTOR_CELL_DIFFERENTIATION	0.5115	1.5794	0.0181	0.1932	https://www.gsea-msigdb.org/gsea/msigdb/human/geneset/GOBP_INNER_EAR_AUDITORY_RECEPTOR_CELL_DIFFERENTIATION	36	SEC24B|TRIOBP|BMP4|ANKRD24|TECTA|TPRN|ESRP1|KCNQ1|JAG2|LHFPL5|SOD1|PDZD7|DLL1|WDPCP|HES5|MYO7A|PLS1|HEY2|MCOLN3|RBPJ|SLITRK6|SCRIB|HES1|WHRN|CDH23|GSDME|CLRN1|SLC4A7|JAG1|NHERF1|MYCL|FGF20|FGF2|NOTCH1|MYO6|PAFAH1B1
GOBP_COPII_COATED_VESICLE_CARGO_LOADING	0.5995	1.5462	0.0431	0.2165	https://www.gsea-msigdb.org/gsea/msigdb/human/geneset/GOBP_COPII_COATED_VESICLE_CARGO_LOADING	15	MIA3|SEC23A|SEC23B|RAB1A|SEC24B|SEC31A|SEC24C|SEC31B|SEC24D|INSIG1|TBC1D20|SEC24A|SCAP|SAR1A|SEC13
GOBP_PROTEIN_KINASE_C_SIGNALING	0.5283	1.5146	0.0475	0.2416	https://www.gsea-msigdb.org/gsea/msigdb/human/geneset/GOBP_PROTEIN_KINASE_C_SIGNALING	24	AKAP12|FIBIN|PDGFB|VEGFA|HTR2B|WNT5A|WNK4|SEZ6|ULK4|DGKD|ADGRV1|FLT4|FLOT1|PRKCZ|DGKQ|GPD1L|MYADM|PLEK|SPHK2|MC1R|SEZ6L|PRKCH|SEZ6L2|WNT11
GOBP_INTEGRATED_STRESS_RESPONSE_SIGNALING	0.6189	1.9352	0	0.021	https://www.gsea-msigdb.org/gsea/msigdb/human/geneset/GOBP_INTEGRATED_STRESS_RESPONSE_SIGNALING	40	CEBPB|BOK|BATF2|NFE2L2|JUNB|EIF2AK1|ABCA7|EIF2AK3|EIF2AK4|FOSL1|TMEM33|JUN|AGR2|EIF2S1|FOS|MAF|NCK1|NCK2|OMA1|CEBPA|CEBPD|GCN1|PTPN2|CREBZF|MAP3K20|NFE2L3|HSPA5|NFE2|QRICH1|MAFB|PTPN1|BATF3|CREB3|ATF4|TMED2|IMPACT|CEBPG|PPP1R15A|DDIT3|PPP1R15B
GOBP_ASTROCYTE_DIFFERENTIATION	0.5091	1.7842	0.0026	0.0673	https://www.gsea-msigdb.org/gsea/msigdb/human/geneset/GOBP_ASTROCYTE_DIFFERENTIATION	69	ABL1|BMP2|C5AR1|CUL4B|GFAP|IFNGR1|MAPT|MAP2K1|EIF2B5|LARGE1|MAPK3|CNTN2|DLL1|CDK6|GPR37L1|ROR1|PLPP3|KDM4A|CLCF1|LAMC3|MECP2|MAPK1|LRP1|HES1|ADORA2A|ROR2|STAT3|PSEN1|GCM1|ID2|LAMB2|IL6ST|PTPN11|VIM|GRN|KRAS|POU3F2|LDLR|NR1D1|AGER|EOMES|EPHA4|SOX9|NAGLU|LIF|NOG|HES5|BIN1|ID4|MBD1|ZEB2|CNTF|NKX2-2|SHH|GAP43|SMO|APP|PAX6|VPS54|TTC21B|SOX8|NR3C1|NOTCH1|IL1B|SERPINE2|TSPAN2|DRD1|VAX1|NF1
GOBP_HIS_PURKINJE_SYSTEM_DEVELOPMENT	0.8708	1.7165	0	0.1002	https://www.gsea-msigdb.org/gsea/msigdb/human/geneset/GOBP_HIS_PURKINJE_SYSTEM_DEVELOPMENT	6	DSG2|ID2|IRX3|HOPX|TBX5|TBX3
GOBP_TRANSFORMING_GROWTH_FACTOR_BETA_RECEPTOR_SIGNALING_PATHWAY	0.409	1.5842	0	0.191	https://www.gsea-msigdb.org/gsea/msigdb/human/geneset/GOBP_TRANSFORMING_GROWTH_FACTOR_BETA_RECEPTOR_SIGNALING_PATHWAY	180	SIN3A|SPRY1|TGFBRAP1|FKBP1A|HTRA3|TGFBR3|IL17RD|FBN2|BRMS1L|COL3A1|JUN|ADAM9|HSP90AB1|SAP130|SAP30|SAP30L|EID2|TP53|SMAD4|ZNF451|SINHCAF|SMAD6|TNXB|INTS9|ONECUT2|ADAM17|CDKN2B|GIPC1|SMAD1|SMAD2|SMAD3|LRRC32|STAT3|TGFB3|HSPA5|TGFBR1|SMURF2|PPARA|GDF5|BAMBI|PTK2|ASPN|PPM1A|SMAD7|ARID4A|ARID4B|AXIN1|WFIKKN1|CDKN1C|DKK3|PIN1|STUB1|ZMIZ1|FERMT1|MEN1|ITGB8|LATS1|TGFBR3L|LATS2|MAP3K7|FOS|ITGA8|SNW1|NPNT…
GOBP_ZINC_ION_TRANSPORT	0.559	1.5889	0.0131	0.1891	https://www.gsea-msigdb.org/gsea/msigdb/human/geneset/GOBP_ZINC_ION_TRANSPORT	24	SLC39A1|SLC39A10|SLC39A12|SLC39A13|SLC39A2|SLC39A4|SLC39A3|SLC39A6|SLC30A5|TMEM163|TRPM2|SLC30A10|SLC39A8|SLC39A7|SLC30A9|SLC39A14|SLC1A1|SLC39A11|SLC30A7|SLC30A1|SLC30A3|SLC30A4|SLC30A6|SLC39A9
GOBP_MESENCHYME_MORPHOGENESIS	0.538	1.7807	0	0.0688	https://www.gsea-msigdb.org/gsea/msigdb/human/geneset/GOBP_MESENCHYME_MORPHOGENESIS	52	ISL1|BMPR1A|BMP2|TMEM100|BMP4|HEY1|ROBO1|BMP5|TGFBR2|FOXC1|SMAD4|EXOC4|RBPJ|LEF1|FGF8|SMAD2|SMAD3|WNT3A|WNT5A|SNAI2|TGFB3|TGFBR1|FOXF1|MYC|APC|CPLANE2|DCHS1|ROBO2|SOX9|TWIST1|TBX2|ACTA1|TBX3|BMP7|ADAMTS5|NOG|SNAI1|ACVR1|HEY2|ACTA2|TBX20|MSX2|TAF10|TGFB1|TGFB2|ACTC1|MSX1|NOTCH1|MDM2|MDM4|OSR1|WNT11
GOBP_REGULATION_OF_HAIR_CYCLE	0.5735	1.5732	0.0196	0.1979	https://www.gsea-msigdb.org/gsea/msigdb/human/geneset/GOBP_REGULATION_OF_HAIR_CYCLE	22	BMAL1|CLOCK|SMO|NIPBL|MSX2|FST|FERMT1|HPSE|WNT5A|PER1|NGFR|TRPV3|MYSM1|TGFB2|KRT17|NUMA1|TERT|CDH3|WNT10B|SMAD4|TRADD|TSKU
GOBP_REGULATION_OF_STRESS_ACTIVATED_PROTEIN_KINASE_SIGNALING_CASCADE	0.4087	1.597	0.0011	0.1869	https://www.gsea-msigdb.org/gsea/msigdb/human/geneset/GOBP_REGULATION_OF_STRESS_ACTIVATED_PROTEIN_KINASE_SIGNALING_CASCADE	163	AIDA|PDCD4|TGFBR3|TNFRSF19|BMP4|HRAS|PINK1|GDF6|STK25|MAP3K11|PLCB1|COPS5|HMGB1|MTURN|RIPK1|DUSP3|MAP4K4|RASSF2|TAOK2|ULK4|IGBP1|FLT4|SH3RF1|XIAP|SPHK1|DLG1|ZMPSTE24|AXIN1|EDA2R|GSTP1|MAPK8IP3|NOD1|MYC|CRK|FAS|FOXO1|NOX1|PRMT1|MDFIC|OPRK1|MEN1|AGER|DNAJA1|HAND2|RELL1|NAIP|MID1|PYCARD|PTK2B|FZD7|TAOK1|HDAC3|STK3|DAB2IP|VEGFA|SASH1|ANKRD6|RIPK2|MAP2K7|QARS1|APP|WNT7A|DACT1|DUSP10|FGF19|SCIMP|DUSP22…
GOBP_NEGATIVE_REGULATION_OF_EPITHELIAL_CELL_APOPTOTIC_PROCESS	0.4757	1.5213	0.0301	0.2372	https://www.gsea-msigdb.org/gsea/msigdb/human/geneset/GOBP_NEGATIVE_REGULATION_OF_EPITHELIAL_CELL_APOPTOTIC_PROCESS	42	PRKAA1|ABL1|ITGB3|KDR|PDX1|CDKN1B|NFE2L2|GATA2|TMF1|TNIP2|KRIT1|MDK|WFS1|ICAM1|PAK4|PRKAA2|HAND2|CAST|RB1|SEMA5A|SRSF6|GATA3|ADAR|ANGPT1|NPC1|ANGPTL4|TCF7L2|IL11|MAPK7|YAP1|NDNF|IGF1R|TNFAIP3|TERT|PPARA|BRAF|CFLAR|NUPR1|PDPK1|GAS6|IL13|BCL2
GOBP_ISOPENTENYL_DIPHOSPHATE_BIOSYNTHETIC_PROCESS	0.8789	1.5541	0.0161	0.214	https://www.gsea-msigdb.org/gsea/msigdb/human/geneset/GOBP_ISOPENTENYL_DIPHOSPHATE_BIOSYNTHETIC_PROCESS	4	PMVK|MVD|MVK|IDI1
GOBP_CD4_POSITIVE_ALPHA_BETA_T_CELL_DIFFERENTIATION	0.4953	1.7121	0.0013	0.1019	https://www.gsea-msigdb.org/gsea/msigdb/human/geneset/GOBP_CD4_POSITIVE_ALPHA_BETA_T_CELL_DIFFERENTIATION	67	TMEM98|IRF4|JAK3|IL6R|STAT4|NLRP3|KLHL25|JAK1|CBFB|LGALS9|RUNX3|TNFSF4|GATA3|ATP7A|HLX|RUNX1|BCL6|HMGB1|SEMA4A|LEF1|RORA|STAT3|KMT2A|MALT1|BRAF|SH3RF1|PRKCZ|CD83|RELB|SMAD7|SOCS1|SOCS3|BCL3|MTOR|SOCS5|RSAD2|FOXP3|SHB|MYB|STAT6|ARMC5|TBX21|JUNB|IL4R|MEN1|IL18R1|PTGER4|ANXA1|ZC3H12A|NKX2-3|ENTPD7|GPR183|TOX|RIPK2|FOXP1|NFKBIZ|ZFPM1|NFKBID|ZBTB7B|LY9|RARA|IL18|IL23A|CTSL|LOXL3|RC3H1|RC3H2
GOBP_POSITIVE_REGULATION_OF_FAT_CELL_DIFFERENTIATION	0.5137	1.7292	0.0013	0.0916	https://www.gsea-msigdb.org/gsea/msigdb/human/geneset/GOBP_POSITIVE_REGULATION_OF_FAT_CELL_DIFFERENTIATION	56	CEBPB|WDFY2|BMP2|SFRP2|CMKLR1|TPH1|TMEM64|TRPM4|ASXL2|LMO3|LRP5|MAPK14|NOCT|AAMDC|RREB1|SYAP1|CREBL2|XBP1|SNAI2|CREB1|ID2|ZBTB16|RARRES2|PIM1|FNDC5|DKKL1|METRNL|TFE3|PPARD|PPARG|CARM1|AKT1|HTR2C|SFRP1|KLF5|SIRT6|CCDC3|SAV1|LPL|ZC3H12A|BMP7|HNRNPU|STK3|CEBPA|STK4|ZBTB7C|NAPEPLD|SOX13|WIF1|FRZB|ZBTB7B|AXIN2|ZFP36|SIX1|ZFP36L1|ZNF385A
GOBP_CELL_SURFACE_RECEPTOR_SIGNALING_PATHWAY_INVOLVED_IN_HEART_DEVELOPMENT	0.6028	1.6298	0.0222	0.1603	https://www.gsea-msigdb.org/gsea/msigdb/human/geneset/GOBP_CELL_SURFACE_RECEPTOR_SIGNALING_PATHWAY_INVOLVED_IN_HEART_DEVELOPMENT	20	SNAI1|HEY2|MKS1|NOTCH2|RBPJ|GALNT11|BMP2|DLL4|MSX2|WNT3A|WNT5A|DKK1|HEY1|SNAI2|JAG1|HAND2|CTNNB1|MSX1|NOTCH1|WNT11
GOBP_AUTONOMIC_NERVOUS_SYSTEM_DEVELOPMENT	0.4941	1.5322	0.0341	0.229	https://www.gsea-msigdb.org/gsea/msigdb/human/geneset/GOBP_AUTONOMIC_NERVOUS_SYSTEM_DEVELOPMENT	36	INSM1|NRP1|FN1|TBX1|ACKR3|RET|VCAM1|HAND2|GDNF|GATA3|GFRA3|HLX|NTRK1|EGR2|SOX11|NAV2|ADARB1|NRP2|GBX2|HES1|HOXB2|PLXNA4|FZD3|SEMA3A|CTNNB1|ASCL1|PHACTR4|KIF26A|SOX8|PLXNA3|TFAP2A|SIX1|SOX4|EDNRA|SLC6A4|NF1
GOBP_POSITIVE_REGULATION_OF_UNSATURATED_FATTY_ACID_BIOSYNTHETIC_PROCESS	-0.8403	-1.8411	0.0051	0.145	https://www.gsea-msigdb.org/gsea/msigdb/human/geneset/GOBP_POSITIVE_REGULATION_OF_UNSATURATED_FATTY_ACID_BIOSYNTHETIC_PROCESS	6	ABCD2|AVPR1A|CD74|IL1B|ANXA1|ABCD1
GOBP_HISTONE_MODIFICATION	0.414	1.5426	0.0024	0.2214	https://www.gsea-msigdb.org/gsea/msigdb/human/geneset/GOBP_HISTONE_MODIFICATION	113	SIRT2|YEATS4|ERCC6|HDAC8|DDX21|MECP2|PRMT5|KMT2A|KAT2B|KDM6B|PPARGC1A|RUVBL1|RUVBL2|AURKB|SF3B1|ASH2L|AUTS2|BAZ2A|PCGF3|UBE2N|CARM1|PCGF5|BAZ1B|DOT1L|SGF29|EHMT1|EHMT2|MAP3K7|AURKC|HCFC1|TAF9|KANSL1|KANSL2|KANSL3|DMAP1|KAT8|MYBBP1A|HDAC3|KMT2B|MORF4L1|MORF4L2|NFYC|MSL3|MTA1|RBBP7|SUPT3H|MCRS1|NFYA|RRP8|NFYB|MTA2|TADA2A|TADA2B|DEK|NELFA|NELFE|TAF10|BRCA1|SIRT7|PHF20|TAF5L|SUV39H1|PRDM14|RBBP5|SETB…
GOBP_NITRIC_OXIDE_SYNTHASE_BIOSYNTHETIC_PROCESS	-0.6831	-1.9603	0	0.0565	https://www.gsea-msigdb.org/gsea/msigdb/human/geneset/GOBP_NITRIC_OXIDE_SYNTHASE_BIOSYNTHETIC_PROCESS	15	AKAP12|GSTP1|CCL2|JAK2|KDR|LRRK2|MAP2K3|MAP2K4|SELENOS|STAT1|TLR2|NAMPT|EDN1|NOD2|MAP2K6
GOBP_T_CELL_DIFFERENTIATION	0.4324	1.7312	0	0.0912	https://www.gsea-msigdb.org/gsea/msigdb/human/geneset/GOBP_T_CELL_DIFFERENTIATION	229	CD74|CHD7|EGR1|BCL11B|FOSL2|SMARCA4|SMARCB1|GATA3|TP53|DROSHA|GBA1|BCL6|BMI1|IKZF3|PNP|ADAM17|ADA|RUNX2|MALT1|CTLA4|ARID1A|ARID1B|BRD7|ARMC5|PRKDC|IL4R|LEPR|LMBR1L|MEN1|PBRM1|PHF10|TNFSF9|EOMES|SMARCC2|GLI3|SMARCD1|SMARCD2|SMARCE1|SLC4A2|RIPK2|SART1|CD8A|SOS1|TMEM131L|DUSP10|ZBTB7B|DNAJA3|RABL3|LY9|RAG1|RARA|RASGRP1|IL15|IL18|IL1B|IL23A|RHOA|KAT2A|LOXL3|RC3H1|RC3H2|ZBTB1|ATG5|IRF4|JAK3|IL6R|STAT4…
GOBP_REGULATION_OF_TORC2_SIGNALING	0.7432	1.5323	0.0242	0.2292	https://www.gsea-msigdb.org/gsea/msigdb/human/geneset/GOBP_REGULATION_OF_TORC2_SIGNALING	7	SIK3|DEPTOR|TELO2|OTUD5|ARMH4|USP9X|PIH1D1
GOBP_NEGATIVE_REGULATION_OF_TYPE_2_IMMUNE_RESPONSE	0.6894	1.5469	0.0472	0.2176	https://www.gsea-msigdb.org/gsea/msigdb/human/geneset/GOBP_NEGATIVE_REGULATION_OF_TYPE_2_IMMUNE_RESPONSE	9	ARG2|SOCS5|STAT6|TBX21|HLX|NDFIP1|ANXA1|BCL6|IL27RA
GOBP_REGULATION_OF_ORGAN_GROWTH	0.4445	1.5468	0.0129	0.2169	https://www.gsea-msigdb.org/gsea/msigdb/human/geneset/GOBP_REGULATION_OF_ORGAN_GROWTH	71	YY1|MEF2C|RGS2|SERP1|BMPR1A|TGFBR3|ARX|GATA6|KCNK2|ACACB|MAPK14|SOD1|AKAP6|HLX|FOXC1|RUNX1|RBPJ|IL7|FGF9|TOMM70|FGF8|WNT2|G6PD|ERBB4|TGFBR1|CTDP1|PPARA|BCL2L11|MYH6|PIM1|FGFR2|CDK1|SLC6A4|GSK3A|AKT1|IGF2|GLI1|CITED2|JARID2|LATS1|LATS2|TBX2|MAPK11|YBX3|SAV1|EDN1|STK3|NOG|STK4|HEY2|VGLL4|SMO|TP73|WWC1|FOXP1|TBX20|WWC2|TBX5|WWC3|YAP1|BASP1|PROX1|FLVCR1|PTEN|IGF1|DUSP6|FGF20|FGF2|NOTCH1|PARP2|FXN
GOBP_VASCULAR_ENDOTHELIAL_GROWTH_FACTOR_PRODUCTION	0.5571	1.6069	0.029	0.1787	https://www.gsea-msigdb.org/gsea/msigdb/human/geneset/GOBP_VASCULAR_ENDOTHELIAL_GROWTH_FACTOR_PRODUCTION	26	ISL1|IL6ST|NOX1|C5AR1|IL6R|EIF2AK3|SULF1|HIF1A|ARNT|C5|NDRG2|NODAL|RORA|HPSE|BRCA1|CCBE1|SARS1|TGFB1|ADORA2B|CXCL17|CYP1B1|FLT4|SULF2|IL1B|ATF4|RELA
GOBP_REGULATION_OF_ERYTHROCYTE_DIFFERENTIATION	0.5819	1.817	0.0028	0.0526	https://www.gsea-msigdb.org/gsea/msigdb/human/geneset/GOBP_REGULATION_OF_ERYTHROCYTE_DIFFERENTIATION	37	MED1|BRD1|FAM210B|PRKDC|STAT1|GATA2|PRMT1|ACVR2A|ABCB10|HSPA9|LYN|MAPK14|HMGB2|MAPK11|HIF1A|ISG15|CDK6|LDB1|ACVR1B|ZNF16|ARNT|STAT5B|ZFPM1|STAT3|SMAP1|B2M|FOXO3|MAFB|HSPA1A|HSPA1B|ANKRD54|ETS1|ZFP36|ZFP36L1|HOXA5|KLF13|INHBA
GOBP_EMBRYONIC_ORGAN_MORPHOGENESIS	0.4283	1.7106	0	0.1029	https://www.gsea-msigdb.org/gsea/msigdb/human/geneset/GOBP_EMBRYONIC_ORGAN_MORPHOGENESIS	241	ARL13B|MEF2C|EFNA1|SOBP|CHD7|TRIOBP|FBN2|GATA3|DLL1|BMI1|IRX5|HOXA4|HES1|CLRN1|EPHA2|STOX1|RUNX2|PSEN1|VAX2|HOXB4|FGFR2|FRS2|DLG1|DLX2|KCNQ4|DVL1|SEC24B|EYA1|TBX1|HAND2|SUFU|TWIST1|GLI3|PPP1R35|STIL|HIF1A|SOX11|SATB2|MDFI|SLC39A1|TEAD2|SLC39A3|GBX2|YAP1|AHI1|HYAL1|PAX6|HOXC11|PHACTR4|FOXE1|FZD2|SETD2|SIX1|HOXA5|NPHP3|NKX3-2|WNT11|SETDB2|HOXB7|ALDH1A3|SIX4|DYNC2I1|HESX1|OTX1|HMX3|IFT140|TGFBR2|BBS…
GOBP_CELLULAR_RESPIRATION	-0.3874	-1.9031	0	0.0956	https://www.gsea-msigdb.org/gsea/msigdb/human/geneset/GOBP_CELLULAR_RESPIRATION	227	PINK1|IMMP2L|LYRM7|NDUFAF1|ACLY|GBA1|ACO1|OXA1L|SCO2|PNPT1|SDHAF2|SDHAF4|SLC25A33|SURF1|ADSL|PPARGC1A|UQCRFS1|AFG1L|AIFM2|BID|CCNB1|CDK1|CHCHD2|COA6|COQ9|COX4I1|AK4|COX5A|COX5B|COX6A1|COX6B1|COX6C|COX7A1|COX7A2|COX7A2L|COX7B|COX7C|COX8A|COX8C|CYC1|CYCS|DNAJC15|ETFA|ETFB|ETFDH|ETFRF1|GHITM|GPD2|ISCU|MT-CO1|MT-CO2|HIF1A|MT-CO3|MT-CYB|MYBBP1A|NDUFA4|NDUFC2-KCTD14|PUM2|PLEC|POLG2|SLC25A12|SLC25A18|SL…
GOBP_AMACRINE_CELL_DIFFERENTIATION	0.7406	1.5752	0.0356	0.1958	https://www.gsea-msigdb.org/gsea/msigdb/human/geneset/GOBP_AMACRINE_CELL_DIFFERENTIATION	8	DLX1|DLX2|TGIF2|HES1|GDF11|BARHL2|RORB|POU4F2
GOBP_NUCLEOTIDE_BINDING_OLIGOMERIZATION_DOMAIN_CONTAINING_2_SIGNALING_PATHWAY	0.6904	1.6933	0.0078	0.1147	https://www.gsea-msigdb.org/gsea/msigdb/human/geneset/GOBP_NUCLEOTIDE_BINDING_OLIGOMERIZATION_DOMAIN_CONTAINING_2_SIGNALING_PATHWAY	14	RIPK2|OTULIN|ERBIN|NAGK|NFKBIA|PTPN22|TNFAIP3|HSPA1A|HSPA1B|XIAP|RELA|SLC15A4|INAVA|NOD2
GOBP_NEGATIVE_REGULATION_OF_MULTICELLULAR_ORGANISM_GROWTH	0.7786	1.8692	0.0016	0.0395	https://www.gsea-msigdb.org/gsea/msigdb/human/geneset/GOBP_NEGATIVE_REGULATION_OF_MULTICELLULAR_ORGANISM_GROWTH	11	PTCH1|RAI1|ADRB1|PLAC8|BBS2|GDF15|ADRB2|LGMN|STC2|FXN|SOCS2
GOBP_SUGAR_MEDIATED_SIGNALING_PATHWAY	0.742	1.5449	0.0405	0.2182	https://www.gsea-msigdb.org/gsea/msigdb/human/geneset/GOBP_SUGAR_MEDIATED_SIGNALING_PATHWAY	7	PDX1|UBTF|MLXIPL|SMARCA4|SMARCB1|AGER|PIH1D1
GOBP_RESPONSE_TO_CORTICOSTERONE	0.8608	1.8066	0.0017	0.0557	https://www.gsea-msigdb.org/gsea/msigdb/human/geneset/GOBP_RESPONSE_TO_CORTICOSTERONE	7	FOSL1|AVPR1A|FOS|FOSB|HDAC6|NEFL|CDKN1A
GOBP_MONOCYTE_DIFFERENTIATION	0.5675	1.6486	0.0142	0.1433	https://www.gsea-msigdb.org/gsea/msigdb/human/geneset/GOBP_MONOCYTE_DIFFERENTIATION	26	ZBTB46|MED1|MYC|CTNNBIP1|CSF1|HOXA7|PPARG|CSF1R|CD74|BMP4|CD4|ACIN1|IRF7|GPR68|FASN|CDK6|FES|PIR|VEGFA|IFI16|MT1G|FOXP1|MYH9|SP3|THOC5|ZFP36L1
GOBP_REGULATION_OF_NERVOUS_SYSTEM_DEVELOPMENT	0.3669	1.5141	0	0.2422	https://www.gsea-msigdb.org/gsea/msigdb/human/geneset/GOBP_REGULATION_OF_NERVOUS_SYSTEM_DEVELOPMENT	387	LRRTM3|CHD7|MAP3K13|SIRT2|HEY1|FSTL4|DLL3|CLCF1|PLXNB2|RTN4|ADNP|MYRF|CTSC|DPYSL5|DLG1|DLX2|DISC1|AKT1|EFNA5|DLG5|ZNF335|EZH2|SEMA3C|NF2|TWF2|SOX11|RUFY3|MBD1|LRP8|TIAM2|MAP2|YAP1|SKIL|TENM4|PAX6|POU4F2|DUSP10|PLXNA2|EPHB3|PLXND1|RAPGEF2|SEMA3A|RARA|RNF10|SKI|NRDC|PTPRS|NPHP3|AGRN|FIG4|FN1|XRCC5|BMPR1A|CX3CR1|DKK1|GFAP|ITGB1|PLXNC1|DIP2B|ITPKA|LPIN1|MTMR2|SEMA4A|SORL1|NLGN2|TNR|OBSL1|ZPR1|HLTF|BM…
GOBP_CELL_PROLIFERATION_INVOLVED_IN_HEART_MORPHOGENESIS	0.5745	1.5185	0.0427	0.2399	https://www.gsea-msigdb.org/gsea/msigdb/human/geneset/GOBP_CELL_PROLIFERATION_INVOLVED_IN_HEART_MORPHOGENESIS	17	BMPR2|ISL1|MKS1|RBPJ|EYA1|HES1|TBX5|HAND2|CTNNB1|SOX9|PITX2|TGFBR2|NOTCH1|PIM1|SIX1|TBX3|SMAD4
GOBP_RESPONSE_TO_ENDOPLASMIC_RETICULUM_STRESS	0.3776	1.5104	0.0022	0.2427	https://www.gsea-msigdb.org/gsea/msigdb/human/geneset/GOBP_RESPONSE_TO_ENDOPLASMIC_RETICULUM_STRESS	241	AIFM1|BAK1|BAX|GET4|ABCA7|SGTA|TMCO1|ATF3|ATF6|JUN|CERT1|NR1H2|TP53|NR1H3|P4HB|RNF185|TRIM25|USP13|CREB3L1|UFL1|CREB3L2|HSPA5|ERP29|PDIA2|PDIA3|AUP1|PPP1R15A|PPP1R15B|BBC3|GSK3B|STUB1|CALR3|CFTR|UFM1|UBQLN2|RASGRF2|TMEM67|DAB2IP|ANKZF1|PDIA4|PDIA6|AQP11|SDF2L1|RACK1|PTPN1|NUPR1|ECPAS|ATF4|ATG10|EDEM1|EDEM2|CEBPB|RNF139|TRIB3|DNAJB9|PARP8|MAP3K5|ATF6B|GORASP2|PIGBOS1|USP25|AMFR|LPCAT3|BFAR|CREBZF|…
GOBP_RESPONSE_TO_STARVATION	0.4393	1.7268	0	0.0933	https://www.gsea-msigdb.org/gsea/msigdb/human/geneset/GOBP_RESPONSE_TO_STARVATION	190	PMAIP1|FADS1|SESN2|YWHAZ|VPS41|PIK3C3|ADM|ATF3|SH3GLB1|ACADM|ACAT1|TP53|CBL|GBA1|SREBF1|SREBF2|CDKN1A|GCN1|TSC2|CPEB4|CPS1|ULK2|ULK3|FNIP1|GLUL|HSPA5|ADSL|ADSS1|SLC38A3|PPARA|PPARGC1A|SLC7A5|DAP|GPR155|DAPL1|GABARAPL1|DDIT3|GCGR|MTOR|TFEB|RRAGC|PRKAA1|FAS|PRKD1|FOXO1|GABARAP|USP33|XPR1|EHMT2|DNAJC15|FOS|NUAK2|WRN|MYBBP1A|SEH1L|WNT9B|SLC39A4|IFI16|KAT5|RRP8|KRT20|JMY|MIOS|WNT2B|PPM1D|SUV39H1|IGF1R…
GOBP_RESPONSE_TO_FIBROBLAST_GROWTH_FACTOR	0.5058	1.8519	0	0.0477	https://www.gsea-msigdb.org/gsea/msigdb/human/geneset/GOBP_RESPONSE_TO_FIBROBLAST_GROWTH_FACTOR	94	CCL2|SPRY3|SHISA2|IQGAP1|SPRY1|DLL4|GALNT3|NGFR|FGF18|FGF22|SULF1|TRIM71|CHURC1|GATA3|FRS3|FGF10|FGF23|SHCBP1|NR4A1|GCLC|GCLM|CD44|FIBP|GRB2|LRIT3|FGF9|CPS1|FGF8|FLRT3|CREB3L1|ITGB1BP1|WNT5A|LHX1|RUNX2|DSTYK|CTNNB1|CCN2|COL1A1|EGR3|FLRT1|SHOC2|TNC|FGFR1|FGFR2|SETX|FAM20C|FRS2|CRKL|FLRT2|GPC1|KDM5B|KIF16B|PRKD2|PTPN11|TBX1|KLB|RAB14|FUZ|FGFR3|FGF3|SFRP1|FGFBP3|FGFRL1|TBX2|CCL5|HHIP|IER2|NDST1|EXT1…
GOBP_REGULATION_OF_TRANSMEMBRANE_RECEPTOR_PROTEIN_SERINE_THREONINE_KINASE_SIGNALING_PATHWAY	0.3813	1.5274	0.0011	0.2312	https://www.gsea-msigdb.org/gsea/msigdb/human/geneset/GOBP_REGULATION_OF_TRANSMEMBRANE_RECEPTOR_PROTEIN_SERINE_THREONINE_KINASE_SIGNALING_PATHWAY	225	NOMO1|FBN2|NOMO3|FSTL4|GATA6|TP53|SMAD4|SMAD6|TNXB|CRIM1|ONECUT2|SCUBE3|ADAM17|CDKN2B|LRP1|GIPC1|HES1|ILK|GPC3|HSPA5|SMURF2|PPARA|BAMBI|ASPN|PPM1A|GPR155|ARID4A|ARID4B|DKK3|PIN1|STUB1|PRMT1|FERMT1|MEN1|LATS1|TGFBR3L|LATS2|LTBP4|SOX11|CHRD|SKIL|SPRED3|SKI|RBBP4|DAND5|INHBA|CITED1|RNF111|BMPR1A|SFRP2|ACVR2A|VWC2|DKK1|GLG1|USP15|BMP5|TGFBR2|CILP|ADISSP|SORL1|MTMR4|FAM89B|LDLRAD4|ZEB1|PMEPA1|TWSG1|VE…
GOBP_MESENCHYMAL_CELL_APOPTOTIC_PROCESS	0.6314	1.5574	0.0461	0.2112	https://www.gsea-msigdb.org/gsea/msigdb/human/geneset/GOBP_MESENCHYMAL_CELL_APOPTOTIC_PROCESS	13	SHH|TBX1|MSX2|HOXA13|SOX9|MSX1|SYNE1|GDF5|EDNRA|HIF1A|ETV6|PAX8|BMP7
GOBP_RESPONSE_TO_THYROID_HORMONE	0.6275	1.7293	0.003	0.092	https://www.gsea-msigdb.org/gsea/msigdb/human/geneset/GOBP_RESPONSE_TO_THYROID_HORMONE	23	INHBB|MED1|CAB39|LMO2|RDX|CTSH|STK11|C2|TOMM70|HES1|THRB|CTSS|KIT|BRD8|ACE|CTSL|GBA1|GAS2L1|CRLS1|CTSB|GCLC|KLF9|GCLM
GOBP_AORTA_MORPHOGENESIS	0.6184	1.8139	0.0014	0.0539	https://www.gsea-msigdb.org/gsea/msigdb/human/geneset/GOBP_AORTA_MORPHOGENESIS	30	NPRL3|SEC24B|BMPR1A|EYA1|FKBP10|TBX1|DLL4|CHD7|HEY1|COL3A1|NAGLU|TGFBR2|SRF|TBX2|EFEMP2|FOXH1|HEY2|RBPJ|EFNB2|LRP1|ADAMTS9|HES1|FGF8|PROX1|MYLK|JAG1|TGFB2|NOTCH1|SIX1|SOX4
GOBP_NEGATIVE_REGULATION_OF_SMALL_MOLECULE_METABOLIC_PROCESS	0.4874	1.7321	0	0.0917	https://www.gsea-msigdb.org/gsea/msigdb/human/geneset/GOBP_NEGATIVE_REGULATION_OF_SMALL_MOLECULE_METABOLIC_PROCESS	88	ATP2B4|APPL2|TRIB3|CYP27B1|BMP2|NFKB1|DCAF5|KLHL25|ACADL|BMP5|ACACB|SOD1|MST1|TP53|SLC22A13|ACMSD|SIRT4|TSPO|SOGA1|AKR1C3|INSIG2|PRKACA|SIK1|UBR4|FMO4|WDTC1|BCKDK|C1QTNF3|CH25H|DDIT4|INSIG1|CBFA2T3|EP300|ETFBKMT|FBP1|SNAI2|STAT3|FIS1|GIT1|PPARA|PRMT3|CLK2|HDAC4|ACADVL|REST|ERFE|APOC1|IER3|CRY1|DKKL1|SCAP|DKK3|GSK3A|MFSD2A|NCOR1|PFKFB1|AKT1|USP7|LEPR|PPP2CA|SIRT6|SOX9|PARP1|C1QTNF12|SNAI1|ERLIN1|E…
GOBP_POSITIVE_REGULATION_OF_MYELOID_CELL_DIFFERENTIATION	0.5321	1.8894	0	0.0336	https://www.gsea-msigdb.org/gsea/msigdb/human/geneset/GOBP_POSITIVE_REGULATION_OF_MYELOID_CELL_DIFFERENTIATION	76	CTNNBIP1|TRIB1|CD74|STAT1|PPARGC1B|ACVR2A|ABCB10|TMEM64|MAPK14|HMGB2|ACIN1|RUNX1|RAB7B|SLC9B2|FES|TESC|MPL|MTURN|ARNT|RIPK1|STAT5B|LEF1|NEDD9|FAXDC2|KLF10|ROR2|STAT3|POU4F1|RCOR1|CREB1|ID2|HSPA1A|HSPA1B|PRKCA|EVI2B|PITHD1|THPO|MED1|CSF1|BRD1|FAM210B|PRKDC|GATA2|PRMT1|CD101|FADD|PPP3CA|CD4|FOS|RB1|HAX1|RPTOR|MAPK11|HIF1A|GPR68|ISG15|LIF|HCLS1|ACVR1B|NOTCH2|ZNF16|HSF1|POU4F2|JAG1|SMAP1|TGFB1|FOXO3|…
GOBP_T_HELPER_17_CELL_DIFFERENTIATION	0.6473	1.7774	0.0015	0.0698	https://www.gsea-msigdb.org/gsea/msigdb/human/geneset/GOBP_T_HELPER_17_CELL_DIFFERENTIATION	21	FOXP3|ENTPD7|IRF4|TBX21|JUNB|NFKBIZ|NFKBID|RORA|IL6R|STAT3|ZBTB7B|LY9|JAK1|MALT1|IL23A|SMAD7|LOXL3|RC3H1|RC3H2|ZC3H12A|SOCS3
GOBP_MAMMARY_GLAND_EPITHELIUM_DEVELOPMENT	0.4783	1.6144	0.0039	0.1728	https://www.gsea-msigdb.org/gsea/msigdb/human/geneset/GOBP_MAMMARY_GLAND_EPITHELIUM_DEVELOPMENT	59	CEBPB|CSMD1|JAK2|VDR|BAX|NTN1|ATP2C2|IQGAP3|LRP5|PTCH1|ROBO1|GATA3|FGF10|PYGO2|RREB1|MAPK1|WNT2|WNT5A|EPHA2|RTN4|ERBB4|BRCA2|WNT7B|ID2|FOXF1|ESR1|FGFR2|WNT3|MED1|CSF1|KDM5B|CSF1R|AKT1|AKT2|STAT6|PML|PHB2|LBH|LATS1|ZNF703|CCND1|BTRC|TBX3|HIF1A|AR|DDR1|SMO|SCRIB|GPX1|DEAF1|MSX2|SOSTDC1|MSX1|NR3C1|WNT4|FGF2|HOXA5|SRC|ORAI1
GOBP_ACTIVATION_OF_GTPASE_ACTIVITY	0.4418	1.5772	0.0049	0.1946	https://www.gsea-msigdb.org/gsea/msigdb/human/geneset/GOBP_ACTIVATION_OF_GTPASE_ACTIVITY	88	GMIP|ARHGEF19|SGSM3|SGSM2|TBC1D10C|TBC1D14|EVI5|ARHGAP29|RHOG|SIPA1|SIPA1L1|SIPA1L3|TAX1BP3|TSC1|TBCK|CORO1C|NTRK3|BCR|TBC1D1|TBC1D15|TBC1D16|TBC1D8B|EPHA2|TBC1D2|TBC1D22A|TBC1D22B|TBC1D2B|TBC1D8|TBC1D9B|SYDE1|ARHGEF10|DOCK7|ARHGEF26|PIP5K1A|ABR|AGAP4|AGAP5|CCDC125|AGAP6|AGAP9|ARHGAP22|ARHGEF16|TIAM1|ARHGAP45|ARHGAP24|TBC1D10B|TBC1D13|TBC1D12|TBC1D17|NTF3|SLC27A4|TBC1D5|AGAP1|RASGRF1|GARNL3|EVI5L…
GOBP_POSITIVE_REGULATION_OF_MAMMARY_GLAND_EPITHELIAL_CELL_PROLIFERATION	0.7989	1.621	0.0101	0.1679	https://www.gsea-msigdb.org/gsea/msigdb/human/geneset/GOBP_POSITIVE_REGULATION_OF_MAMMARY_GLAND_EPITHELIAL_CELL_PROLIFERATION	6	KDM5B|RREB1|ZNF703|CCND1|IQGAP3|RTN4
GOBP_REGULATION_OF_ASTROCYTE_DIFFERENTIATION	0.6897	1.9513	0	0.0176	https://www.gsea-msigdb.org/gsea/msigdb/human/geneset/GOBP_REGULATION_OF_ASTROCYTE_DIFFERENTIATION	22	CLCF1|HES5|BIN1|ID4|MBD1|MECP2|SHH|IL6ST|BMP2|HES1|LDLR|NR1D1|EPHA4|ID2|NOTCH1|CNTN2|SERPINE2|LIF|GPR37L1|NF1|KDM4A|NOG
GOBP_COMMON_BILE_DUCT_DEVELOPMENT	0.8964	1.584	0.0054	0.1907	https://www.gsea-msigdb.org/gsea/msigdb/human/geneset/GOBP_COMMON_BILE_DUCT_DEVELOPMENT	4	SOX9|MKS1|NOTCH2|HES1
GOBP_CALCIUM_ION_TRANSMEMBRANE_TRANSPORT_VIA_HIGH_VOLTAGE_GATED_CALCIUM_CHANNEL	0.6148	1.5233	0.0464	0.2356	https://www.gsea-msigdb.org/gsea/msigdb/human/geneset/GOBP_CALCIUM_ION_TRANSMEMBRANE_TRANSPORT_VIA_HIGH_VOLTAGE_GATED_CALCIUM_CHANNEL	13	NOS1|BIN1|CACNB2|NPPA|G6PD|CACNB3|CACNB1|CACNA2D1|NOS1AP|CACNA1C|SESTD1|UBR3|CAMK2D
GOBP_LOOP_OF_HENLE_DEVELOPMENT	0.838	1.9754	0	0.0133	https://www.gsea-msigdb.org/gsea/msigdb/human/geneset/GOBP_LOOP_OF_HENLE_DEVELOPMENT	11	HES5|PKD1|WNT7B|IRX3|IRX1|IRX2|DLL1|POU3F3|PKD2|AQP1|JAG1
GOBP_TRACHEA_CARTILAGE_DEVELOPMENT	0.778	1.5544	0.0325	0.2138	https://www.gsea-msigdb.org/gsea/msigdb/human/geneset/GOBP_TRACHEA_CARTILAGE_DEVELOPMENT	6	RARA|SOX9|WNT7B|SRF|HOXA5|RARG
GOBP_ANTERIOR_POSTERIOR_PATTERN_SPECIFICATION	0.4673	1.8394	0	0.0494	https://www.gsea-msigdb.org/gsea/msigdb/human/geneset/GOBP_ANTERIOR_POSTERIOR_PATTERN_SPECIFICATION	180	YY1|AURKA|COBL|BMP4|HEY1|TCAP|DLL1|TP53|SMAD4|BMI1|DLL3|GRSF1|HOXA4|PLD6|DMRT2|HOXA6|POFUT1|HES1|HOXC5|LEF1|HOXC6|POGLUT1|SMAD2|SMAD3|GPC3|PRICKLE1|PSEN1|TDRD6|CTNNB1|TDRD7|TGFBR1|TDRKH|KMT2A|ABI1|EPB41L5|MESP2|RIPPLY2|HOXB4|HES7|FRS2|HOXB8|DDIT3|ETS2|HES4|BHLHE40|HES6|PRKDC|TBX1|SEMA3C|GLI3|TBX3|BHLHE41|XRCC2|HOXD13|SIX2|ALX4|NLE1|FOXH1|HEY2|CRB2|GBX2|WIF1|MLLT3|SMO|NKD1|GDF11|MSX2|NODAL|TAF10|P…
GOBP_T_HELPER_1_CELL_CYTOKINE_PRODUCTION	0.8008	1.6054	0.0164	0.1786	https://www.gsea-msigdb.org/gsea/msigdb/human/geneset/GOBP_T_HELPER_1_CELL_CYTOKINE_PRODUCTION	6	IL1R1|IL18R1|ARID5A|IL18|TBX21|IL1B
GOBP_CELLULAR_RESPONSE_TO_STEROL_DEPLETION	0.603	1.5344	0.0221	0.2293	https://www.gsea-msigdb.org/gsea/msigdb/human/geneset/GOBP_CELLULAR_RESPONSE_TO_STEROL_DEPLETION	15	INSIG2|ERLIN1|ERLIN2|AMFR|EIF2A|INSIG1|FBXW7|ZBTB7B|NPC1L1|ARHGEF10L|SPRING1|TMED2|SREBF1|SREBF2|SCAP
GOBP_NEGATIVE_REGULATION_OF_DNA_BINDING	0.5093	1.5481	0.0231	0.2182	https://www.gsea-msigdb.org/gsea/msigdb/human/geneset/GOBP_NEGATIVE_REGULATION_OF_DNA_BINDING	31	CPNE1|JAK2|TNKS|ZNF593|HABP4|HEY1|MAD2L2|NFKBIA|TFAP4|JUN|SP100|SUMO1|KDM1A|RSF1|SOX11|MDFI|HEY2|IFI16|SMO|LEF1|MSX2|PER2|PSEN1|SUMO3|SUMO4|HMGA2|ERCC4|E2F1|DDIT3|ILRUN|ZNF675
GOBP_MITOCHONDRIAL_CYTOCHROME_C_OXIDASE_ASSEMBLY	-0.681	-2.2301	0	0.0018	https://www.gsea-msigdb.org/gsea/msigdb/human/geneset/GOBP_MITOCHONDRIAL_CYTOCHROME_C_OXIDASE_ASSEMBLY	25	BCS1L|COA1|COA4|COA5|COA8|COX14|COX16|COX17|COX18|COX19|COX20|COA3|TACO1|PET100|PET117|SCO1|SCO2|FASTKD3|SMIM20|STMP1|SURF1|TIMM21|TMEM223|UQCC5|UQCC6
GOBP_RESPIRATORY_CHAIN_COMPLEX_IV_ASSEMBLY	-0.6466	-2.2359	0	0.0019	https://www.gsea-msigdb.org/gsea/msigdb/human/geneset/GOBP_RESPIRATORY_CHAIN_COMPLEX_IV_ASSEMBLY	30	BCS1L|COA1|COA4|COA5|COA8|COX14|COX16|COX17|COX18|COX19|COX20|SLC25A46|COA3|MT-CO3|TACO1|COX10|PET100|COX15|PET117|SCO1|SCO2|FASTKD3|SMIM20|STMP1|SURF1|TIMM21|TMEM223|UQCC5|UQCC6|COA6
GOBP_SYNAPTIC_VESICLE_CLUSTERING	0.6793	1.6532	0.0168	0.1405	https://www.gsea-msigdb.org/gsea/msigdb/human/geneset/GOBP_SYNAPTIC_VESICLE_CLUSTERING	13	NLGN2|RAB3A|CDH2|PTEN|CTNNB1|BRSK2|SYN3|BRSK1|BSN|PCLO|SYN2|CTBP1|SYNDIG1
GOBP_MIRNA_METABOLIC_PROCESS	0.4911	1.7614	0	0.0752	https://www.gsea-msigdb.org/gsea/msigdb/human/geneset/GOBP_MIRNA_METABOLIC_PROCESS	92	YY1|ATOH8|BMPR1A|BMP2|NFKB1|BMP4|NGFR|DDX5|EGR1|HRAS|KHSRP|DDX17|DICER1|KLF4|FOSL1|PRL|GATA6|JUN|MRTFB|TRIM71|MYCN|SMARCA4|NCOR2|SRF|GATA3|NFIB|POU2F1|NR1H2|POU5F1|TP53|DROSHA|SMAD4|SREBF1|SMAD6|SREBF2|XPO5|TUT4|LIN28A|LIN28B|TUT7|ZNF512B|PNPT1|SMAD1|SMAD3|GNL3|STAT3|TERT|PPARA|ESR1|AGO2|REST|AGO4|NCOR1|MYC|PPARD|PPARG|MYB|GATA2|NFATC4|KLF5|PARN|SOX9|FOS|TWIST1|FOXA1|HIF1A|ZC3H12A|AR|DIS3L2|TEAD1…
GOBP_REGULATION_OF_HEART_GROWTH	0.4665	1.5285	0.016	0.2313	https://www.gsea-msigdb.org/gsea/msigdb/human/geneset/GOBP_REGULATION_OF_HEART_GROWTH	48	YY1|GSK3A|MEF2C|RGS2|BMPR1A|TGFBR3|GLI1|CITED2|JARID2|GATA6|KCNK2|ACACB|MAPK14|AKAP6|TBX2|RUNX1|MAPK11|SAV1|EDN1|NOG|HEY2|RBPJ|VGLL4|FGF9|TOMM70|TP73|FOXP1|TBX20|TBX5|WNT2|YAP1|G6PD|BASP1|PROX1|ERBB4|IGF1|TGFBR1|DUSP6|CTDP1|PPARA|FGF20|FGF2|NOTCH1|MYH6|PIM1|FGFR2|PARP2|CDK1
GOBP_RESPONSE_TO_CADMIUM_ION	0.6919	2.2093	0	0.0007	https://www.gsea-msigdb.org/gsea/msigdb/human/geneset/GOBP_RESPONSE_TO_CADMIUM_ION	43	SLC11A1|MTF1|AKT1|ALAD|CDKN1B|CER1|HAAO|ABCB6|HESX1|KIT|JUN|DAXX|FOS|NUDT1|MAPK3|MAPK8|ATP7A|CHUK|SUMO1|MAPK9|SLC30A1|GCLC|CYP1A2|PCNA|NPC1|MT1G|MAPK1|MT1X|OGG1|MT2A|SLC39A8|CAT|HSF1|PRNP|HMOX1|TERT|GPI|DTYMK|ERCC1|MMP9|EGFR|CDK1|GSS
GOBP_CYTOCHROME_COMPLEX_ASSEMBLY	-0.611	-2.2599	0	0.0015	https://www.gsea-msigdb.org/gsea/msigdb/human/geneset/GOBP_CYTOCHROME_COMPLEX_ASSEMBLY	40	BCS1L|COA1|COA4|COA5|COA8|COX14|COX16|COX17|COX18|COX19|COX20|LYRM7|CYBA|HCCS|SLC25A46|COA3|MT-CO3|TACO1|COX10|PET100|COX15|PET117|SCO1|SCO2|FASTKD3|SLC25A33|SMIM20|STMP1|SURF1|TIMM21|TMEM223|TTC19|UQCC1|UQCC4|UQCC5|UQCC6|UQCRFS1|UQCC2|UQCC3|COA6
GOBP_REGULATION_OF_T_HELPER_17_TYPE_IMMUNE_RESPONSE	0.6622	1.8083	0	0.0555	https://www.gsea-msigdb.org/gsea/msigdb/human/geneset/GOBP_REGULATION_OF_T_HELPER_17_TYPE_IMMUNE_RESPONSE	20	FOXP3|JAK2|TYK2|EPHB2|ARID5A|TBX21|JUNB|NFKBIZ|NFKBID|ZBTB7B|CARD9|MALT1|PRKCQ|IL23A|SMAD7|LOXL3|RC3H1|RC3H2|ZC3H12A|IL27RA
GOBP_EPITHELIAL_TUBE_FORMATION	0.4387	1.6821	0.0012	0.1224	https://www.gsea-msigdb.org/gsea/msigdb/human/geneset/GOBP_EPITHELIAL_TUBE_FORMATION	128	ABL1|BRD2|RALA|COBL|RET|BMP4|TCAP|ADM|PFN1|GATA3|PLXNB2|PIK3CD|PTK7|TSC2|PRICKLE1|CTNNB1|SPINT2|ST14|IRX3|GLMN|MTHFD1|FGFR2|CASP3|MTHFR|KIF20B|DLC1|DVL1|SEC24B|SUFU|GDNF|TWIST1|STIL|HIF1A|PAX8|BMP7|STK3|HECTD1|STK4|HS2ST1|WNT9B|SLC39A12|TEAD2|ARHGAP35|CECR2|GDF7|LUZP1|NODAL|VANGL2|PROX1|TGFB1|CTHRC1|LIAS|RARA|TGFB2|PHACTR4|SKI|SOX8|FZD2|WNT4|CLUAP1|FGF2|IFT172|LMO4|SETD2|SIX1|TMED2|KAT2A|NPHP3|IF…
GOBP_MAMMARY_GLAND_DEVELOPMENT	0.444	1.6658	0	0.1325	https://www.gsea-msigdb.org/gsea/msigdb/human/geneset/GOBP_MAMMARY_GLAND_DEVELOPMENT	110	CAPN1|ELF3|VDR|BAX|NTN1|ATP2C2|BMP4|ARHGAP5|NCOR2|GATA3|RREB1|LEF1|EPHA2|RTN4|TGFA|CREB1|TGFB3|ESR1|FGFR2|GPAT4|NCOA1|USF2|AKT1|AKT2|LBH|LATS1|OXTR|SLC29A1|GLI3|TBX2|BTRC|MT-CO2|TBX3|HIF1A|AR|VEGFA|ARHGAP35|DDR1|SMO|GPX1|MSX2|SOSTDC1|GLI2|ZBTB7B|IGFBP5|NR3C1|WNT4|ATP7B|FGF2|HOXA5|HOXA9|CEBPB|CSMD1|JAK2|ITGA2|NEURL1|IQGAP3|NFKB1|TPH1|NME1|LRP5|PRL|PTCH1|ROBO1|TGFBR2|ATP7A|MTX1|FGF10|PYGO2|FASN|MAP…
GOBP_REGULATION_OF_CARDIAC_MUSCLE_CELL_PROLIFERATION	0.576	1.7467	0.0059	0.0855	https://www.gsea-msigdb.org/gsea/msigdb/human/geneset/GOBP_REGULATION_OF_CARDIAC_MUSCLE_CELL_PROLIFERATION	31	MEF2C|BMPR1A|TGFBR3|GLI1|CITED2|JARID2|GATA6|KCNK2|MAPK14|TBX2|MAPK11|RUNX1|SAV1|NOG|HEY2|RBPJ|VGLL4|FGF9|TP73|TBX20|TBX5|WNT2|YAP1|ERBB4|TGFBR1|FGF20|FGF2|NOTCH1|PIM1|FGFR2|CDK1
GOBP_REGULATION_OF_SODIUM_DEPENDENT_PHOSPHATE_TRANSPORT	0.9742	1.6145	0	0.1736	https://www.gsea-msigdb.org/gsea/msigdb/human/geneset/GOBP_REGULATION_OF_SODIUM_DEPENDENT_PHOSPHATE_TRANSPORT	3	CEBPB|ATF4|CRY2
GOBP_INTERLEUKIN_13_PRODUCTION	0.602	1.5338	0.04	0.2289	https://www.gsea-msigdb.org/gsea/msigdb/human/geneset/GOBP_INTERLEUKIN_13_PRODUCTION	14	IRF4|HLA-E|LEF1|IL1RAP|ARG2|RARA|IL17RA|LGALS9|PRKCZ|TNFSF4|GATA3|IL18|SPHK2|TNFRSF21
GOBP_ACETATE_ESTER_METABOLIC_PROCESS	0.9348	1.5485	0.0056	0.2178	https://www.gsea-msigdb.org/gsea/msigdb/human/geneset/GOBP_ACETATE_ESTER_METABOLIC_PROCESS	3	COLQ|ACHE|BCHE
GOBP_SPINAL_CORD_MOTOR_NEURON_CELL_FATE_SPECIFICATION	0.7079	1.5714	0.0237	0.1989	https://www.gsea-msigdb.org/gsea/msigdb/human/geneset/GOBP_SPINAL_CORD_MOTOR_NEURON_CELL_FATE_SPECIFICATION	9	ISL2|HOXC10|SUFU|ISL1|GLI3|LMO4|MNX1|LHX3|HOXD10
GOBP_POSITIVE_REGULATION_OF_TYROSINE_PHOSPHORYLATION_OF_STAT_PROTEIN	0.4925	1.5404	0.0273	0.2229	https://www.gsea-msigdb.org/gsea/msigdb/human/geneset/GOBP_POSITIVE_REGULATION_OF_TYROSINE_PHOSPHORYLATION_OF_STAT_PROTEIN	38	JAK2|CSF1R|ISL1|CRLF1|IL6ST|IL12A|IL6R|FGFR3|KIT|EPO|LYN|PARP9|PARP14|CCL5|GHR|LIF|HCLS1|LEP|CLCF1|HES5|CTF1|VEGFA|CNTF|HES1|HSF1|FYN|ARL2BP|ERBB4|IGF1|HPX|IL15|FLT3|IL18|HDAC2|IL23A|PIBF1|IL13|OSBP
GOBP_CATECHOL_CONTAINING_COMPOUND_BIOSYNTHETIC_PROCESS	0.7143	1.71	0.0048	0.1031	https://www.gsea-msigdb.org/gsea/msigdb/human/geneset/GOBP_CATECHOL_CONTAINING_COMPOUND_BIOSYNTHETIC_PROCESS	12	DBH|HAND2|PARK7|TGFB2|INSM1|MOXD1|VPS35|GATA3|DDC|NR4A2|ALDH2|GCH1
GOBP_CALCIUM_ION_REGULATED_EXOCYTOSIS	0.4634	1.5186	0.0133	0.24	https://www.gsea-msigdb.org/gsea/msigdb/human/geneset/GOBP_CALCIUM_ION_REGULATED_EXOCYTOSIS	54	RAP1B|RAB3A|SNAP25|RIMS1|ZP3|STX1B|STXBP3|CLTRN|KCNB1|MYH9|RIMS2|ADRA2A|ARL8B|STXBP1|SYN2|SYT4|REST|HYAL3|TSPAN18|ARHGAP17|UNC13A|UNC13B|CDK5|SYT12|SYT15|SYT17|SYT2|SYT3|PPP3CB|SYT8|ATP2A2|DOC2B|VAMP2|VAMP3|RAPGEF4|RIMS3|VAMP7|RIMS4|RPH3AL|SYT6|DOC2A|CDK5R2|SDF4|BAIAP3|CADPS|RAB3GAP1|SCAMP5|SYT11|SYT7|CBARP|NOTCH1|GNAI2|EQTN|STX1A
GOBP_REGULATION_OF_MUSCLE_CELL_DIFFERENTIATION	0.4129	1.5247	0.0059	0.2345	https://www.gsea-msigdb.org/gsea/msigdb/human/geneset/GOBP_REGULATION_OF_MUSCLE_CELL_DIFFERENTIATION	115	YY1|MEF2C|PDCD4|NLN|BMP4|DLL1|EFEMP2|SMAD4|HDAC9|SIK1|MECP2|SMAD1|G6PD|OLFM2|RBM38|CTH|HDAC5|CTDP1|PPARA|FOXO4|ATP11A|LAMB1|FGFR2|LAMB2|FRS2|ZBED6|NID1|MTOR|GSK3A|IGF2|PRKD1|TBX1|PIAS1|KIT|EZH2|DNMT1|FZD7|GPER1|BHLHE41|LAMA2|HDAC3|LAMC1|MORF4L2|HEY2|SUPT6H|FOXP1|RBPMS2|CYP26B1|PROX1|ACTN3|PLPP7|IGF1|SETD3|TGFB1|AKIRIN2|MAPK12|RBM24|RBM4|KAT2A|MDM2|PARP2|RGS2|BMPR1A|LAMA1|BMP2|DKK1|MYLK3|CAMK1|HDA…
GOBP_RESPONSE_TO_INTERLEUKIN_3	0.8537	1.7022	0.005	0.109	https://www.gsea-msigdb.org/gsea/msigdb/human/geneset/GOBP_RESPONSE_TO_INTERLEUKIN_3	6	GSK3A|GSK3B|JAK2|MT2A|SH2B3|IL3RA
GOBP_TYPE_I_PNEUMOCYTE_DIFFERENTIATION	0.7331	1.5977	0.0172	0.1861	https://www.gsea-msigdb.org/gsea/msigdb/human/geneset/GOBP_TYPE_I_PNEUMOCYTE_DIFFERENTIATION	8	CREB1|SOX9|LTA4H|NFIB|KRAS|THRA|KLF2|THRB
GOBP_MULTICELLULAR_ORGANISM_GROWTH	0.4293	1.6131	0	0.1736	https://www.gsea-msigdb.org/gsea/msigdb/human/geneset/GOBP_MULTICELLULAR_ORGANISM_GROWTH	127	SPTBN2|SPTBN4|ODAD3|SGPL1|CHD7|WDR48|ERCC6|PPP1R13L|COL3A1|COMP|ADRB1|GAMT|FOSL2|HTRA2|SLC1A2|TP53|RBBP6|ERCC2|ADARB1|WDTC1|VIL1|PLAG1|GIGYF2|PRICKLE1|STAT3|CREB1|GDF5|SMPD3|CTC1|GPAM|LGMN|GPAT4|ZMPSTE24|MTOR|CDKN1C|ATRX|IGF2|APBA2|STIL|HDAC3|XRCC2|AR|PLEC|PLS1|NOTCH2|SLITRK6|STK40|SMO|WWTR1|TAF10|APP|SOS1|MBD5|RARA|CCM2|TMED2|KAT2A|TNS2|HOXA5|RC3H2|ETNK2|CLIC4|AFG3L2|ATF5|HEG1|KLF2|APBA1|PPIB|HE…
GOBP_CARDIOCYTE_DIFFERENTIATION	0.4053	1.5028	0.0104	0.2497	https://www.gsea-msigdb.org/gsea/msigdb/human/geneset/GOBP_CARDIOCYTE_DIFFERENTIATION	122	YY1|MEF2C|SGCD|PDCD4|SPRY1|TGFBR3|NEBL|BMP4|TCAP|VCAM1|GATA6|ACADM|SLC8A1|SLC9A1|DLL1|SMAD4|SIK1|HES1|G6PD|PRICKLE1|ACTN2|CTDP1|IRX3|KDM6B|PPARA|REST|FRS2|ALPK3|CDK1|LRRC27|ZMPSTE24|MTOR|GSK3A|EOMES|HAND2|SIRT6|NAGLU|PITX2|SEMA3C|MYH11|TWIST1|TBX2|TBX3|DHX36|FZD7|GPER1|HDAC3|BMP7|HNRNPU|PLEC|ACVR1|LMNA|VEGFA|HEY2|FOXP1|TBX5|TENM4|PROX1|IGF1|TGFB1|RARA|TGFB2|IFT20|KAT2A|PARP2|ATG5|INHBA|RGS2|CBY1|…
GOBP_MUSCLE_TISSUE_DEVELOPMENT	0.4166	1.7177	0	0.0997	https://www.gsea-msigdb.org/gsea/msigdb/human/geneset/GOBP_MUSCLE_TISSUE_DEVELOPMENT	335	YY1|MEF2C|SGCD|SVIL|MYOM2|CHD7|NEBL|NLN|SIRT2|HEY1|EGR1|COL3A1|DDX17|ATF3|CSRP1|GATA6|MRTFB|MYL3|FOSL2|ACADM|SLC8A1|SLC9A1|DLL1|EFEMP2|SMAD4|ADAMTS9|POGLUT1|BIN3|G6PD|POU4F1|CREB1|AKIRIN1|CTDP1|FOXN2|HIVEP3|PPARA|PPARGC1A|ZBTB18|FGFR2|ZNF689|FRS2|CDK1|DLG1|GSK3A|LEMD2|PRKAA1|IGF2|EYA1|TBX1|PRMT1|CDK5|EOMES|SIRT6|FOS|SEMA3C|TWIST1|MSC|SAV1|HDAC3|SOX11|HNRNPU|PLEC|LMNA|VGLL4|YAP1|TENM4|VPS54|ACTN3|…
GOBP_SERTOLI_CELL_DIFFERENTIATION	0.6829	1.8203	0.0029	0.0542	https://www.gsea-msigdb.org/gsea/msigdb/human/geneset/GOBP_SERTOLI_CELL_DIFFERENTIATION	18	ATRX|FLNA|RAB13|SAFB2|FER|RARA|SOX9|HSD17B4|FNDC3A|SDC1|SOX8|NR5A1|WNT4|NTRK1|SCX|ARID4A|ARID4B|DMRT1
GOBP_SERTOLI_CELL_DEVELOPMENT	0.6468	1.5862	0.0176	0.1897	https://www.gsea-msigdb.org/gsea/msigdb/human/geneset/GOBP_SERTOLI_CELL_DEVELOPMENT	13	ATRX|FLNA|RAB13|FER|SOX9|HSD17B4|FNDC3A|SDC1|SOX8|NTRK1|ARID4A|ARID4B|DMRT1
GOBP_REGULATION_OF_PRO_B_CELL_DIFFERENTIATION	0.7178	1.5358	0.0149	0.2289	https://www.gsea-msigdb.org/gsea/msigdb/human/geneset/GOBP_REGULATION_OF_PRO_B_CELL_DIFFERENTIATION	8	HES5|FNIP1|NUDT21|NOTCH1|HES1|SOS2|SOS1|FLCN
GOBP_NEGATIVE_REGULATION_OF_MYELOID_CELL_DIFFERENTIATION	0.5258	1.8485	0.0012	0.0479	https://www.gsea-msigdb.org/gsea/msigdb/human/geneset/GOBP_NEGATIVE_REGULATION_OF_MYELOID_CELL_DIFFERENTIATION	72	ZBTB46|CDC73|TRIB1|PAF1|GPR137B|RBM15|CUL4A|GABPA|NFKBIA|SKIC8|HSPA9|GPR137|TNFRSF11B|DLL1|CDK6|LDB1|STAT5B|PIK3R1|CTNNB1|MAFB|ZBTB16|CTR9|PIAS3|ERFE|MEIS2|GPR171|HOXB8|KLF13|ZNF675|MYC|H4C1|H4C11|HOXA7|H4C12|MYB|H4C14|H4C15|H4C16|H4C2|GATA2|H4C3|PRMT1|H4C4|MEIS1|FBXW7|H4C5|H4C8|H4C9|SFRP1|CIB1|LYN|PTK2B|GPR68|FBN1|FSTL3|LILRB3|TCTA|ITPKB|TOB2|PTPN2|ZFPM1|CEACAM1|RARA|LEO1|ZFP36|ZFP36L1|HOXA5|HOX…
GOBP_SKELETAL_MUSCLE_ORGAN_DEVELOPMENT	0.455	1.7201	0	0.0979	https://www.gsea-msigdb.org/gsea/msigdb/human/geneset/GOBP_SKELETAL_MUSCLE_ORGAN_DEVELOPMENT	140	MEF2C|SVIL|MYOM2|NLN|RYR1|MYLK2|DDX5|EGR1|DDX17|ATF3|USP19|SAP30|DLL1|ELN|WNT10B|KLHL41|NR4A1|HDAC9|STAC3|BIN3|CTNNB1|AKIRIN1|FOXN2|HIVEP3|ZBTB18|ZNF689|SELENON|LEMD2|PRKAA1|HOMER1|IGF2|TBX1|KRAS|CDK5|EOMES|SRPK3|DISP1|FOS|FGFRL1|TWIST1|MSC|SOX11|PLEC|TAFAZZIN|BMAL1|CNTFR|SMO|VRK3|GPX1|CYP26B1|VPS54|ACTN3|SPG11|TGFB1|SKI|SOX8|CFLAR|RBM24|MYL6|NUPR1|ASS1|MYL6B|RHOA|SIX1|SCX|HSD17B1|STRA6|MEOX2|MEF…
GOBP_METANEPHRIC_EPITHELIUM_DEVELOPMENT	0.654	1.8216	0	0.0545	https://www.gsea-msigdb.org/gsea/msigdb/human/geneset/GOBP_METANEPHRIC_EPITHELIUM_DEVELOPMENT	23	HES5|WNT9B|CXCR2|CALB1|HES1|POU3F3|STAT1|PKD2|WWTR1|YAP1|PKD1|SLC22A1|SOX9|WNT7B|SOX8|WNT4|ACAT1|LAMB2|OSR1|AQP1|LGR4|LIF|PAX8
GOBP_REGULATION_OF_MULTICELLULAR_ORGANISMAL_DEVELOPMENT	0.3812	1.6342	0	0.1561	https://www.gsea-msigdb.org/gsea/msigdb/human/geneset/GOBP_REGULATION_OF_MULTICELLULAR_ORGANISMAL_DEVELOPMENT	1110	TRIP12|CD74|GPR137B|CHD7|CUL4A|ABCB10|FBN2|HEY1|COMP|ACACB|KDF1|LGALS1|F11R|DROSHA|ADA|LNPK|ADNP|CREB1|KAT2B|PRKCA|AGO1|AGO2|PDE3B|PTPN6|RAPGEF3|TSPAN18|VCL|AKT1|IL4R|EFNA5|TNFSF9|ZNF335|SEMA3C|TWIST1|TWF2|ZNF304|RIPK2|SART1|MAP2|SKIL|TENM4|DUSP10|EPHB3|DUSP6|NRDC|ATF4|PTPRS|UTP25|KAT2A|RNH1|ATP2B4|FIG4|TRIB1|IRF4|XRCC5|BMPR1A|SFRP2|CX3CR1|DKK1|GFAP|GLG1|ITGB1|HESX1|PLXNC1|JCAD|DIP2B|ITPKA|CDH3|M…
GOBP_NEGATIVE_REGULATION_OF_TRANSFORMING_GROWTH_FACTOR_BETA_RECEPTOR_SIGNALING_PATHWAY	0.4424	1.5714	0.0037	0.1981	https://www.gsea-msigdb.org/gsea/msigdb/human/geneset/GOBP_NEGATIVE_REGULATION_OF_TRANSFORMING_GROWTH_FACTOR_BETA_RECEPTOR_SIGNALING_PATHWAY	81	SIN3A|SMURF1|SPRY1|FKBP1A|HTRA3|TGFBR3|BMP2|IL17RD|FBN2|PEG10|BRMS1L|GLG1|USP15|CILP|HDAC1|ING1|SAP130|SAP30|SAP30L|EID2|TP53|ZNF451|SINHCAF|SMAD6|INTS9|ONECUT2|MTMR4|FAM89B|LDLRAD4|PMEPA1|ADAM17|VEPH1|BCL9L|SUDS3|TGFB3|HSPA5|SMURF2|HSPA1A|PPARA|BAMBI|OGT|ASPN|PPM1A|RASL11B|SMAD7|ARID4A|ARID4B|WFIKKN1|BRMS1|PIN1|STUB1|PPARG|HTRA1|VASN|PRDM16|ING2|STRAP|ADAMTSL2|SNX6|FBN1|PBLD|ZBTB7A|RBBP7|CD109|N…
GOBP_ENZYME_LINKED_RECEPTOR_PROTEIN_SIGNALING_PATHWAY	0.3696	1.5648	0	0.2051	https://www.gsea-msigdb.org/gsea/msigdb/human/geneset/GOBP_ENZYME_LINKED_RECEPTOR_PROTEIN_SIGNALING_PATHWAY	786	MET|NOMO1|FBN2|NOMO3|COL3A1|COMP|DGKD|ABTB3|ERCC2|SOGA1|FIBP|FAM83G|NTRK3|HIVEP1|ZNF8|GP6|ILK|LRRC32|EPHA5|SMURF2|BAMBI|PRKCQ|TYRO3|VAV2|AKT1|AKT2|FOXO1|EFNA5|MAP3K7|FGFRL1|ANGPT1|CYFIP2|APOA1|SKIL|SPRY4|EPHA3|EPHB3|DUSP22|PTPN1|PTPN12|PTPN18|PTPRF|TNS2|BMPR1A|SFRP2|DKK1|GLG1|ITGB1|HESX1|JCAD|CDH3|MTMR4|RNF115|RNF126|PIK3R2|PIK3R3|PIP4K2B|ENPP1|PIP4K2C|UBE2D1|HSPA1A|SOCS1|SOCS2|SOCS3|TAB1|SOCS4|S…
GOBP_NEGATIVE_REGULATION_OF_FATTY_ACID_METABOLIC_PROCESS	0.5514	1.5985	0.0223	0.186	https://www.gsea-msigdb.org/gsea/msigdb/human/geneset/GOBP_NEGATIVE_REGULATION_OF_FATTY_ACID_METABOLIC_PROCESS	27	MFSD2A|NCOR1|APPL2|AKT1|TRIB3|DCAF5|KLHL25|SOX9|ACADL|ACACB|SLC22A13|SIRT4|INSIG2|ERLIN1|ERLIN2|UBR4|FMO4|WDTC1|INSIG1|BRCA1|CEACAM1|CYP7A1|ETFBKMT|ACADVL|PIBF1|APOC1|SIRT1
GOBP_POSITIVE_REGULATION_OF_LYMPHOCYTE_DIFFERENTIATION	0.4281	1.5548	0.0072	0.2133	https://www.gsea-msigdb.org/gsea/msigdb/human/geneset/GOBP_POSITIVE_REGULATION_OF_LYMPHOCYTE_DIFFERENTIATION	98	CD74|SMARCA4|SMARCB1|GATA3|RUNX1|WNT10B|AXL|BCL6|PNP|ADA|LEF1|MALT1|PPP2R3C|PRKCZ|ACTB|CD46|CD83|SOX4|ARID1A|ARID1B|ZMIZ1|BRD7|NKAP|PRKDC|IL4R|SOX12|PBRM1|PHF10|TNFSF9|VNN1|SMARCC2|GLI3|SMARCD1|SMARCD2|SMARCE1|KAT5|RIPK2|NFKBIZ|SART1|DUSP10|GLI2|ZBTB7B|RAG1|RARA|RASGRP1|IL15|IL18|IL23A|RHOA|ZBTB1|PTPRC|VSIR|MDK|NLRP3|KLHL25|TGFBR2|CBFB|LGALS9|RUNX3|TNFSF4|HLX|SMARCC1|AMBRA1|IL7|PCID2|STAT5B|BAD|X…
GOBP_POSITIVE_REGULATION_OF_MIRNA_TRANSCRIPTION	0.6404	2.0674	0	0.0038	https://www.gsea-msigdb.org/gsea/msigdb/human/geneset/GOBP_POSITIVE_REGULATION_OF_MIRNA_TRANSCRIPTION	47	MYC|PPARG|MYB|ATOH8|BMPR1A|BMP2|GATA2|NGFR|EGR1|KLF4|FOSL1|PRL|KLF5|JUN|MRTFB|FOS|MYCN|SMARCA4|SRF|GATA3|POU2F1|NR1H2|TP53|FOXA1|HIF1A|SMAD4|SREBF1|SMAD6|SREBF2|AR|TEAD1|PDGFB|MRTFA|SMAD1|SMAD3|GNL3|STAT3|TGFB1|FOXO3|TGFB2|TERT|NR3C1|MYOCD|ETS1|FGF2|RELA|EGFR
GOBP_POSITIVE_REGULATION_OF_GTPASE_ACTIVITY	0.405	1.5943	0.0011	0.1885	https://www.gsea-msigdb.org/gsea/msigdb/human/geneset/GOBP_POSITIVE_REGULATION_OF_GTPASE_ACTIVITY	186	FZD10|GMIP|RALBP1|PREX2|CDKL5|SGSM2|TBC1D10C|NET1|TBC1D14|HRAS|ADRB1|SNX9|ARHGAP29|SMCR8|RHOG|USP17L2|SIPA1|SIPA1L1|SIPA1L3|TBCK|ARHGEF7|CORO1C|NTRK3|TBC1D1|TBC1D15|MAP4K4|TBC1D16|BCAR3|MAPRE2|EPHA2|TBC1D2|RGS16|TBC1D22A|RGS9|TBC1D22B|TBC1D2B|TBC1D8|TBC1D9B|SYDE1|DOCK7|ARHGEF26|PIP5K1A|ABR|RAB11FIP2|RAPGEF3|AGAP4|LIMS1|SEMA4D|AGAP5|CCDC125|AGAP6|AGAP9|ALS2|ARHGAP11A|ARHGAP22|ARHGAP45|GSK3B|ITGA6|…
GOBP_NEGATIVE_REGULATION_OF_CELL_DEVELOPMENT	0.4094	1.612	0	0.1745	https://www.gsea-msigdb.org/gsea/msigdb/human/geneset/GOBP_NEGATIVE_REGULATION_OF_CELL_DEVELOPMENT	217	CD74|GPR137B|CUL4A|SIRT2|FSTL4|SEMA6A|TP53|BCL6|DLL3|PTHLH|CDKN2B|HES1|RTN4|PSEN1|DPYSL5|SEMA6D|SYT4|CTLA4|GSK3A|DLX2|GSK3B|DRAXIN|IL4R|CDK5|LDLR|NR1D1|SEMA3C|GLI3|NF2|SOX11|RUFY3|MBD1|SLC4A2|MAP2|PAX6|TMEM131L|DUSP10|ZBTB7B|RAPGEF2|IGF1|SEMA3A|RARA|RNF10|SKI|IL17D|IL1B|PTPRS|LOXL3|RC3H1|RC3H2|INHBA|SEMA4F|S1PR3|TRIB1|BMPR1A|JAK3|DIP2B|TNFSF4|TRPV1|HLX|LHX2|PCM1|TSC22D1|GORASP1|CDK6|SEMA4A|LIN28A…
GOBP_REGULATION_OF_HEMATOPOIETIC_STEM_CELL_PROLIFERATION	0.6399	1.5992	0.0192	0.1853	https://www.gsea-msigdb.org/gsea/msigdb/human/geneset/GOBP_REGULATION_OF_HEMATOPOIETIC_STEM_CELL_PROLIFERATION	14	N4BP2L2|EIF2AK2|WNT5A|KAT7|SNAI2|PDCD2|ACE|PIM1|TSC22D1|WNT10B|ATXN1L|KITLG|THPO|CEBPA
GOBP_REGULATION_OF_DEVELOPMENT_HETEROCHRONIC	0.8791	2.1111	0	0.0014	https://www.gsea-msigdb.org/gsea/msigdb/human/geneset/GOBP_REGULATION_OF_DEVELOPMENT_HETEROCHRONIC	11	ASCL1|RBPJ|FGF9|NOTCH1|DLL1|HES1|SERPINE2|NODAL|PAX6|HMGN1|JAG1
GOBP_MITOCHONDRIAL_ELECTRON_TRANSPORT_NADH_TO_UBIQUINONE	-0.5513	-2.1529	0	0.0069	https://www.gsea-msigdb.org/gsea/msigdb/human/geneset/GOBP_MITOCHONDRIAL_ELECTRON_TRANSPORT_NADH_TO_UBIQUINONE	49	NDUFV3|PINK1|NDUFAF1|MT-ND1|MT-ND2|MT-ND3|MT-ND4|MT-ND4L|MT-ND5|MT-ND6|COQ9|DNAJC15|PARK7|ISCU|NDUFA1|NDUFA10|NDUFA4|NDUFC2-KCTD14|NDUFA2|DLD|NDUFA3|NDUFA5|NDUFA6|NDUFA7|NDUFA8|NDUFA9|NDUFAB1|NDUFB1|NDUFB10|NDUFB2|NDUFB3|NDUFB4|NDUFB5|NDUFB6|NDUFB7|NDUFB8|NDUFB9|NDUFC1|NDUFC2|NDUFS1|NDUFS2|NDUFS3|NDUFS4|NDUFS5|NDUFS6|NDUFS7|NDUFS8|NDUFV1|NDUFV2
GOBP_ATRIOVENTRICULAR_NODE_DEVELOPMENT	0.7864	1.6627	0.0083	0.1336	https://www.gsea-msigdb.org/gsea/msigdb/human/geneset/GOBP_ATRIOVENTRICULAR_NODE_DEVELOPMENT	7	GATA6|MAML1|NOTCH2|BMPR1A|NOTCH1|TBX5|KCNJ8
GOBP_RESPONSE_TO_GRAVITY	0.7782	1.6385	0.0081	0.1537	https://www.gsea-msigdb.org/gsea/msigdb/human/geneset/GOBP_RESPONSE_TO_GRAVITY	7	BGLAP|FOSL1|CCNG1|MSTN|FOS|PTAFR|GHR
GOBP_REGULATION_OF_GROWTH	0.3706	1.5677	0	0.2016	https://www.gsea-msigdb.org/gsea/msigdb/human/geneset/GOBP_REGULATION_OF_GROWTH	507	YY1|BTG1|AVPR1A|LAMTOR1|CHD7|MAP3K13|NET1|FSTL4|ADRB1|DDX49|ACACB|FOSL2|PLCB1|SLC9A1|BCL6|CDKN1A|EXOSC4|VIL1|PNPT1|RTN4|TAOK2|ADNP|CREB1|PPARA|CDKN2C|PRKCQ|GPAM|SLC6A4|PPT1|DISC1|AKT1|NUBP1|TLE5|EFNA5|LATS1|LATS2|SEMA3C|PTK2B|SAV1|TWF2|HDAC3|LTBP4|PUM2|STK3|RICTOR|STK4|RUFY3|TEAD1|VGLL4|WWC1|WWC2|WWC3|N6AMT1|MAP2|YAP1|APOE|ITSN2|APP|MELTF|POU4F2|DUSP10|RACK1|SEMA3A|ARMC12|DUSP6|HYAL2|PTPRS|WNT11|…
GOBP_POSITIVE_REGULATION_OF_TUMOR_NECROSIS_FACTOR_MEDIATED_SIGNALING_PATHWAY	0.7328	1.6117	0.0158	0.1741	https://www.gsea-msigdb.org/gsea/msigdb/human/geneset/GOBP_POSITIVE_REGULATION_OF_TUMOR_NECROSIS_FACTOR_MEDIATED_SIGNALING_PATHWAY	9	UBE2K|CPNE1|TRAF2|HSPA1A|HSPA1B|PRKN|RIPK1|ADAM17|TRIM32
GOBP_COLLAGEN_BIOSYNTHETIC_PROCESS	0.51	1.5725	0.0204	0.198	https://www.gsea-msigdb.org/gsea/msigdb/human/geneset/GOBP_COLLAGEN_BIOSYNTHETIC_PROCESS	35	P3H4|MYB|RCN3|CIITA|ITGA2|SUCO|VIM|BMP4|FOSL2|RUNX1|LARP6|PCOLCE|RGCC|CYGB|P3H3|SERPINH1|IHH|COL5A1|F2R|TRAM2|NPPC|CREB3L1|DDR2|UCN|CYP7A1|TGFB1|TGFB3|WNT4|COL1A1|NOTCH1|CBX8|HDAC2|SERPINF2|SCX|INHBA
GOBP_CELLULAR_RESPONSE_TO_LAMINAR_FLUID_SHEAR_STRESS	0.7328	1.5618	0.0198	0.2083	https://www.gsea-msigdb.org/gsea/msigdb/human/geneset/GOBP_CELLULAR_RESPONSE_TO_LAMINAR_FLUID_SHEAR_STRESS	7	MAP2K5|NFE2L2|ASS1|MAPK7|KLF2|SREBF2|KLF4
GOBP_NEGATIVE_REGULATION_OF_T_HELPER_17_TYPE_IMMUNE_RESPONSE	0.7096	1.5669	0.021	0.2021	https://www.gsea-msigdb.org/gsea/msigdb/human/geneset/GOBP_NEGATIVE_REGULATION_OF_T_HELPER_17_TYPE_IMMUNE_RESPONSE	9	FOXP3|TBX21|SMAD7|LOXL3|RC3H1|RC3H2|ZC3H12A|ZBTB7B|IL27RA
GOBP_PROXIMAL_DISTAL_PATTERN_FORMATION	0.6502	1.9318	0.0014	0.0209	https://www.gsea-msigdb.org/gsea/msigdb/human/geneset/GOBP_PROXIMAL_DISTAL_PATTERN_FORMATION	30	HOXC9|DLX2|CHSY1|HOXC10|GREM1|GLI1|GLI3|DLL1|FGF10|PBX1|HOXD10|HOXD9|DLX1|HES5|IRX1|IRX2|NODAL|CYP26B1|GLI2|HOXC11|EN1|CTNNB1|IRX3|LRP4|PBX2|HOXB9|HOXA10|HOXA11|OSR1|HOXA9
GOBP_SPINAL_CORD_ASSOCIATION_NEURON_DIFFERENTIATION	0.8416	1.8311	0	0.0521	https://www.gsea-msigdb.org/gsea/msigdb/human/geneset/GOBP_SPINAL_CORD_ASSOCIATION_NEURON_DIFFERENTIATION	8	ASCL1|GSX1|GDF7|LMO4|WNT3A|LHX1|LHX3|MDGA1
GOBP_ENDOCARDIUM_MORPHOGENESIS	0.8925	1.5798	0.0109	0.1933	https://www.gsea-msigdb.org/gsea/msigdb/human/geneset/GOBP_ENDOCARDIUM_MORPHOGENESIS	4	RBPJ|NOTCH1|SOX18|PROX1
GOBP_REGULATION_OF_MIRNA_TRANSCRIPTION	0.6228	2.144	0	0.0009	https://www.gsea-msigdb.org/gsea/msigdb/human/geneset/GOBP_REGULATION_OF_MIRNA_TRANSCRIPTION	65	YY1|ATOH8|BMPR1A|BMP2|BMP4|NGFR|DDX5|EGR1|KLF4|FOSL1|PRL|GATA6|JUN|MRTFB|MYCN|SMARCA4|NCOR2|SRF|GATA3|NFIB|POU2F1|NR1H2|POU5F1|TP53|SMAD4|SREBF1|SMAD6|SREBF2|ZNF512B|SMAD1|SMAD3|GNL3|STAT3|TERT|PPARA|ESR1|REST|NCOR1|MYC|PPARD|PPARG|MYB|GATA2|NFATC4|KLF5|SOX9|FOS|TWIST1|FOXA1|HIF1A|AR|TEAD1|PDGFB|MRTFA|TGFB1|FOXO3|RARA|TGFB2|NFATC3|NR3C1|MYOCD|ETS1|FGF2|RELA|EGFR
GOBP_REGULATION_OF_CHONDROCYTE_DEVELOPMENT	0.7742	1.5277	0.0362	0.2318	https://www.gsea-msigdb.org/gsea/msigdb/human/geneset/GOBP_REGULATION_OF_CHONDROCYTE_DEVELOPMENT	6	PTHLH|AXIN2|SMAD7|RFLNA|HOXA11|RFLNB

## Sheet: qPCR_C0_C6_C10
Raw data of qPCR of SYO1 cells treated with various S2L for 2 hours
Sample	RPLO Cq	SREBP 2 Cq	LDLR Cq	NPC1 Cq	HMGCR Cq	MVK Cq	MVD Cq	NSDHL Cq
SYO1 Control 1	17.2451	22.0153	24.2239	24.6841	23.4711	24.0219	23.4629	24.3939
SYO1 Control 2	17.1658	22.194	23.6654	24.5288	23.453	24.0802	23.6117	24.5459
SYO1 Control 3	17.1021	21.9195	24.1336	24.5279	23.3916	24.0366	23.482	24.2911
SYO1 C0 10µM 1	17.1328	22.2114	24.6754	24.6839	23.1534	23.7316	23.1704	24.1628
SYO1 C0 10µM 2	17.2089	22.2061	24.3808	24.2422	22.6297	23.827	23.1259	23.8266
SYO1 C0 10µM 3	17.4717	23.5011	25.8021	25.0351	24.0564	24.6833	24.1947	23.9741
SYO1 C6 10µM 1	17.4265	22.3105	23.8124	24.5332	22.7094	23.4208	23.2169	24.1732
SYO1 C6 10µM 2	17.0969	22.2213	23.4485	23.9712	22.0066	23.0305	22.7941	23.209
SYO1 C6 10µM 3	17.3491	22.1221	23.4584	24.6502	22.5189	23.1464	22.7392	23.3617
SYO1 C10 10µM 1	17.5917	22.4444	23.462	24.4389	22.405	22.7058	22.7453	23.8258
SYO1 C10 10µM 2	17.5035	22.5674	23.008	24.4387	22.4706	22.6726	22.9169	23.5821
SYO1 C10 10µM 3	17.4215	22.3285	24.5668	24.0348	22.102	22.6534	22.6031	23.3903
